# Supplementary material for: Expression Profile of Housekeeping Genes and Tissue-Specific Genes in Multiple Tissues of Pigs
Source: Animals (Basel). 2022 Dec 15;12(24):3539. doi: 10.3390/ani12243539 (PMC9774903; doi:10.3390/ani12243539)
Supplement: Supplementary file 1 [file animals-12-03539-s001.zip › supplementary table.xlsx]

## Sheet: Table S1
Table S1. The summary of download RNA-seq
RUN	BioProject	Tissues type	ReleaseDate	Assay Type	BioSample	Bytes	Bases	tissue	Center Name	Consent	DATASTORE filetype	Experiment	Instrument	LibraryLayout	LibrarySelection	LibrarySource	Organism	Sample Name	SRA Study	AvgSpotLen	Bases	Library Name	BREED	sex	AGE	BioSampleModel	Strain
SRR12650213	PRJNA663759	Heart	2021-06-01T00:00:00Z	RNA-Seq	SAMN16178511	5066179012	13085498100	Heart	CHINESE ACADEMY OF AGRICULTURAL SCIENCES	public	fastq,sra	SRX9131569	Illumina HiSeq 2500	PAIRED	cDNA	TRANSCRIPTOMIC	Sus scrofa	Heart-4-F-WT	SRP282548	300	13085498100	10	WT	female	Heart-4-F-WT-8 months	Model organism or animal
SRR12650215	PRJNA663759	Heart	2021-06-01T00:00:00Z	RNA-Seq	SAMN16178509	6492012816	16247359200	Heart	CHINESE ACADEMY OF AGRICULTURAL SCIENCES	public	fastq,sra	SRX9131567	Illumina HiSeq 2500	PAIRED	cDNA	TRANSCRIPTOMIC	Sus scrofa	Heart-2-F-WT	SRP282548	300	16247359200	8	WT	female	Heart-2-F-WT-8 months	Model organism or animal
SRR12650252	PRJNA663759	Heart	2021-06-01T00:00:00Z	RNA-Seq	SAMN16178512	5493677486	13590505800	Heart	CHINESE ACADEMY OF AGRICULTURAL SCIENCES	public	fastq,sra	SRX9131530	Illumina HiSeq 2500	PAIRED	cDNA	TRANSCRIPTOMIC	Sus scrofa	Heart-5-F-WT	SRP282548	300	13590505800	11	WT	female	Heart-5-F-WT-8 months	Model organism or animal
SRR12650214	PRJNA663759	Heart	2021-06-01T00:00:00Z	RNA-Seq	SAMN16178510	4937732941	12829471500	Heart	CHINESE ACADEMY OF AGRICULTURAL SCIENCES	public	fastq,sra	SRX9131568	Illumina HiSeq 2500	PAIRED	cDNA	TRANSCRIPTOMIC	Sus scrofa	Heart-3-F-KO	SRP282548	300	12829471500	9	ZBED6-/-	female	Heart-3-F-KO-8 months	Model organism or animal
SRR12650216	PRJNA663759	Heart	2021-06-01T00:00:00Z	RNA-Seq	SAMN16178508	4756383995	11691506100	Heart	CHINESE ACADEMY OF AGRICULTURAL SCIENCES	public	sra,fastq	SRX9131566	Illumina HiSeq 2500	PAIRED	cDNA	TRANSCRIPTOMIC	Sus scrofa	Heart-1-F-KO	SRP282548	300	11691506100	7	ZBED6-/-	female	Heart-1-F-KO-8 months	Model organism or animal
SRR12650251	PRJNA663759	Heart	2021-06-01T00:00:00Z	RNA-Seq	SAMN16178513	6117913756	15591803400	Heart	CHINESE ACADEMY OF AGRICULTURAL SCIENCES	public	sra,fastq	SRX9131531	Illumina HiSeq 2500	PAIRED	cDNA	TRANSCRIPTOMIC	Sus scrofa	Heart-6-F-KO	SRP282548	300	15591803400	12	ZBED6-/-	female	Heart-6-F-KO-8 months	Model organism or animal
SRR13791122	PRJNA705170	Heart	2021-03-03T00:00:00Z	RNA-Seq	SAMN18071108	4961005589	11533175400	heart	GEO	public	fastq,sra	SRX10176147	Illumina HiSeq 4000	PAIRED	cDNA	TRANSCRIPTOMIC	Sus scrofa	GSM5111696	SRP308376	300	11533175400		Tibetan minipig
SRR13791123	PRJNA705170	Heart	2021-03-03T00:00:00Z	RNA-Seq	SAMN18071107	5812740665	13596712800	heart	GEO	public	fastq,sra	SRX10176148	Illumina HiSeq 4000	PAIRED	cDNA	TRANSCRIPTOMIC	Sus scrofa	GSM5111697	SRP308376	300	13596712800		Tibetan minipig
SRR13791124	PRJNA705170	Heart	2021-03-03T00:00:00Z	RNA-Seq	SAMN18071106	5670111868	13342815900	heart	GEO	public	sra,fastq	SRX10176149	Illumina HiSeq 4000	PAIRED	cDNA	TRANSCRIPTOMIC	Sus scrofa	GSM5111698	SRP308376	300	13342815900		Tibetan minipig
SRR13791125	PRJNA705170	Heart	2021-03-03T00:00:00Z	RNA-Seq	SAMN18071105	6088620917	14342858100	heart	GEO	public	sra,fastq	SRX10176150	Illumina HiSeq 4000	PAIRED	cDNA	TRANSCRIPTOMIC	Sus scrofa	GSM5111699	SRP308376	300	14342858100		Tibetan minipig
SRR13791126	PRJNA705170	Heart	2021-03-03T00:00:00Z	RNA-Seq	SAMN18071103	5506503710	13096705500	heart	GEO	public	fastq,sra	SRX10176151	Illumina HiSeq 4000	PAIRED	cDNA	TRANSCRIPTOMIC	Sus scrofa	GSM5111700	SRP308376	300	13096705500		Tibetan minipig
SRR13791127	PRJNA705170	Heart	2021-03-03T00:00:00Z	RNA-Seq	SAMN18071102	5703735859	13531649100	heart	GEO	public	fastq,sra	SRX10176152	Illumina HiSeq 4000	PAIRED	cDNA	TRANSCRIPTOMIC	Sus scrofa	GSM5111701	SRP308376	300	13531649100		Tibetan minipig
SRR10764465	PRJNA597497	Heart	2021-02-26T00:00:00Z	RNA-Seq	SAMN13676541	6399874341	16112714250	heart	HUAZHONG AGRICULTURAL UNIVERSITY	public	fastq,sra	SRX7438781	HiSeq X Ten	PAIRED	cDNA	TRANSCRIPTOMIC	Sus scrofa	Duroc-2W-1-Heart	SRP238708	297	16112714250	Duroc-2W-1-Heart-RNA	Duroc	male	2 weeks	Model organism or animal
SRR10764542	PRJNA597497	Heart	2021-02-26T00:00:00Z	RNA-Seq	SAMN13676552	3874876227	9480398808	heart	HUAZHONG AGRICULTURAL UNIVERSITY	public	fastq,sra	SRX7438704	HiSeq X Ten	PAIRED	cDNA	TRANSCRIPTOMIC	Sus scrofa	MS-2W-2-Heart	SRP238708	262	9480398808	MS-2W-2-Heart-RNA	Meishan	male	2 weeks	Model organism or animal
SRR10764553	PRJNA597497	Heart	2021-02-26T00:00:00Z	RNA-Seq	SAMN13676551	6959672087	18226936584	heart	HUAZHONG AGRICULTURAL UNIVERSITY	public	sra,fastq	SRX7438693	HiSeq X Ten	PAIRED	cDNA	TRANSCRIPTOMIC	Sus scrofa	MS-2W-1-Heart	SRP238708	298	18226936584	MS-2W-1-Heart-RNA	Meishan	male	2 weeks	Model organism or animal
SRR10764650	PRJNA597497	Heart	2021-02-26T00:00:00Z	RNA-Seq	SAMN13676579	4742716860	11905011314	heart	HUAZHONG AGRICULTURAL UNIVERSITY	public	fastq,sra	SRX7438596	HiSeq X Ten	PAIRED	cDNA	TRANSCRIPTOMIC	Sus scrofa	LW-2W-2-Heart	SRP238708	299	11905011314	LW-2W-2-Heart-RNA	Large White	male	2 weeks	Model organism or animal
SRR10764651	PRJNA597497	Heart	2021-02-26T00:00:00Z	RNA-Seq	SAMN13676578	4865747059	12521229382	heart	HUAZHONG AGRICULTURAL UNIVERSITY	public	fastq,sra	SRX7438595	HiSeq X Ten	PAIRED	cDNA	TRANSCRIPTOMIC	Sus scrofa	LW-2W-1-Heart	SRP238708	299	12521229382	LW-2W-1-Heart-RNA	Large White	male	2 weeks	Model organism or animal
SRR10764654	PRJNA597497	Heart	2021-02-26T00:00:00Z	RNA-Seq	SAMN13676542	5951653417	14885580192	heart	HUAZHONG AGRICULTURAL UNIVERSITY	public	fastq,sra	SRX7438592	HiSeq X Ten	PAIRED	cDNA	TRANSCRIPTOMIC	Sus scrofa	Duroc-2W-2-Heart	SRP238708	298	14885580192	Duroc-2W-2-Heart-RNA	Duroc	male	2 weeks	Model organism or animal
SRR10764696	PRJNA597497	Heart	2021-02-26T00:00:00Z	RNA-Seq	SAMN13676562	4713247143	12609146634	heart	HUAZHONG AGRICULTURAL UNIVERSITY	public	fastq,sra	SRX7438550	HiSeq X Ten	PAIRED	cDNA	TRANSCRIPTOMIC	Sus scrofa	ES-2W-2-Heart	SRP238708	297	12609146634	ES-2W-2-Heart-RNA	Enshi Black	male	2 weeks	Model organism or animal
SRR10764708	PRJNA597497	Heart	2021-02-26T00:00:00Z	RNA-Seq	SAMN13676561	5598860880	14666040368	heart	HUAZHONG AGRICULTURAL UNIVERSITY	public	fastq,sra	SRX7438804	HiSeq X Ten	PAIRED	cDNA	TRANSCRIPTOMIC	Sus scrofa	ES-2W-1-Heart	SRP238708	295	14666040368	ES-2W-1-Heart-RNA	Enshi Black	male	2 weeks	Model organism or animal
SRR9627717	PRJNA552335	Heart	2019-07-08T00:00:00Z	RNA-Seq	SAMN12202100	2637602119	8326350900	Heart	GEO	public	sra,fastq	SRX6389768	Illumina HiSeq 2000	PAIRED	cDNA	TRANSCRIPTOMIC	Sus scrofa	GSM3924416	SRP212785	300	8326350900				3 months		Yorkshire
SRR9627718	PRJNA552335	Heart	2019-07-08T00:00:00Z	RNA-Seq	SAMN12202105	2700358755	9031464900	Heart	GEO	public	sra,fastq	SRX6389769	Illumina HiSeq 2000	PAIRED	cDNA	TRANSCRIPTOMIC	Sus scrofa	GSM3924418	SRP212785	300	9031464900				3 months		Yorkshire
SRR9627720	PRJNA552335	Heart	2019-07-08T00:00:00Z	RNA-Seq	SAMN12202099	2576435946	8211874200	Heart	GEO	public	fastq,sra	SRX6389771	Illumina HiSeq 2000	PAIRED	cDNA	TRANSCRIPTOMIC	Sus scrofa	GSM3924420	SRP212785	300	8211874200				3 months		Yorkshire
SRR9627725	PRJNA552335	Heart	2019-07-08T00:00:00Z	RNA-Seq	SAMN12202092	2726401070	8383684200	Heart	GEO	public	sra,fastq	SRX6389776	Illumina HiSeq 2000	PAIRED	cDNA	TRANSCRIPTOMIC	Sus scrofa	GSM3924427	SRP212785	300	8383684200				3 months		Yorkshire
SRR6261050	PRJNA417274	Heart	2018-08-07T00:00:00Z	RNA-Seq	SAMN07981761	4518861581	12185623800	heart	GEO	public	sra,fastq	SRX3367383	Illumina HiSeq 2500	PAIRED	cDNA	TRANSCRIPTOMIC	Sus scrofa	GSM2842963	SRP124265	300	12185623800
SRR5133954	PRJNA359208	Heart	2017-01-03T00:00:00Z	RNA-Seq	SAMN06189254	6243905198	9284105800	heart	GEO	public	sra,fastq	SRX2448648	Illumina HiSeq 2000	PAIRED	cDNA	TRANSCRIPTOMIC	Sus scrofa	GSM2441449	SRP095747	200	9284105800		Tibetan	male	6 months
SRR5133957	PRJNA359208	Heart	2017-01-03T00:00:00Z	RNA-Seq	SAMN06189259	5727843753	8482924400	heart	GEO	public	sra,fastq	SRX2448651	Illumina HiSeq 2000	PAIRED	cDNA	TRANSCRIPTOMIC	Sus scrofa	GSM2441452	SRP095747	200	8482924400		Tibetan	male	6 months
SRR653843	PRJNA188070	Heart	2013-09-19T00:00:00Z	RNA-Seq	SAMN01907293	7732116085	10472326600	Heart	GEO	public	sra,fastq	SRX220648	Illumina HiSeq 2000	PAIRED	cDNA	TRANSCRIPTOMIC	Sus scrofa	GSM1074091	SRP018288	200	10472326600		Tibetan
SRR12650222	PRJNA663759	Spleen	2021-06-01T00:00:00Z	RNA-Seq	SAMN16178540	3744524475	9040448700	Spleen	CHINESE ACADEMY OF AGRICULTURAL SCIENCES	public	fastq,sra	SRX9131560	Illumina HiSeq 2500	PAIRED	cDNA	TRANSCRIPTOMIC	Sus scrofa	Spleen-3-F-KO	SRP282548	300	9040448700	39	ZBED6-/-	female			Spleen-3-F-KO-8 months
SRR12650223	PRJNA663759	Spleen	2021-06-01T00:00:00Z	RNA-Seq	SAMN16178539	6063747378	15421792800	Spleen	CHINESE ACADEMY OF AGRICULTURAL SCIENCES	public	sra,fastq	SRX9131559	Illumina HiSeq 2500	PAIRED	cDNA	TRANSCRIPTOMIC	Sus scrofa	Spleen-2-F-WT	SRP282548	300	15421792800	38	WT	female			Spleen-2-F-WT-8 months
SRR12650224	PRJNA663759	Spleen	2021-06-01T00:00:00Z	RNA-Seq	SAMN16178538	6116775051	15879601800	Spleen	CHINESE ACADEMY OF AGRICULTURAL SCIENCES	public	fastq,sra	SRX9131558	Illumina HiSeq 2500	PAIRED	cDNA	TRANSCRIPTOMIC	Sus scrofa	Spleen-1-F-KO	SRP282548	300	15879601800	37	ZBED6-/-	female			Spleen-1-F-KO-8 months
SRR12650218	PRJNA663759	Spleen	2021-06-01T00:00:00Z	RNA-Seq	SAMN16178543	8369520341	18769534200	Spleen	CHINESE ACADEMY OF AGRICULTURAL SCIENCES	public	fastq,sra	SRX9131564	Illumina HiSeq 2500	PAIRED	cDNA	TRANSCRIPTOMIC	Sus scrofa	Spleen-6-F-KO	SRP282548	300	18769534200	42	ZBED6-/-	female			Spleen-6-F-KO-8 months
SRR12650219	PRJNA663759	Spleen	2021-06-01T00:00:00Z	RNA-Seq	SAMN16178542	6045870648	13901690274	Spleen	CHINESE ACADEMY OF AGRICULTURAL SCIENCES	public	sra,fastq	SRX9131563	Illumina HiSeq 2500	PAIRED	cDNA	TRANSCRIPTOMIC	Sus scrofa	Spleen-5-F-WT	SRP282548	302	13901690274	41	WT	female			Spleen-5-F-WT-8 months
SRR12650221	PRJNA663759	Spleen	2021-06-01T00:00:00Z	RNA-Seq	SAMN16178541	6511617202	16756023300	Spleen	CHINESE ACADEMY OF AGRICULTURAL SCIENCES	public	sra,fastq	SRX9131561	Illumina HiSeq 2500	PAIRED	cDNA	TRANSCRIPTOMIC	Sus scrofa	Spleen-4-F-WT	SRP282548	300	16756023300	40	WT	female			Spleen-4-F-WT-8 months
SRR11526970	PRJNA612825	Spleen	2021-04-30T00:00:00Z	RNA-Seq	SAMN14401354	4661138136	14402055300	Spleen	CHINESE ACADEMY OF AGRICULTURAL SCIENCES	public	sra,fastq	SRX8098030	Illumina HiSeq 2000	PAIRED	cDNA	TRANSCRIPTOMIC	Sus scrofa	M300-2SP	SRP256022	300	14402055300	M300_2SP	Meishan	female			300day
SRR10764476	PRJNA597497	Spleen	2021-02-26T00:00:00Z	RNA-Seq	SAMN13676558	4385613053	10643749774	spleen	HUAZHONG AGRICULTURAL UNIVERSITY	public	sra,fastq	SRX7438770	HiSeq X Ten	PAIRED	cDNA	TRANSCRIPTOMIC	Sus scrofa	MS-2W-2-Spleen	SRP238708	263	10643749774	MS-2W-2-Spleen-RNA	Meishan	male			2 weeks
SRR10764487	PRJNA597497	Spleen	2021-02-26T00:00:00Z	RNA-Seq	SAMN13676557	5841045781	15074652716	spleen	HUAZHONG AGRICULTURAL UNIVERSITY	public	fastq,sra	SRX7438759	HiSeq X Ten	PAIRED	cDNA	TRANSCRIPTOMIC	Sus scrofa	MS-2W-1-Spleen	SRP238708	298	15074652716	MS-2W-1-Spleen-RNA	Meishan	male			2 weeks
SRR10764588	PRJNA597497	Spleen	2021-02-26T00:00:00Z	RNA-Seq	SAMN13676548	6192335378	15402110004	spleen	HUAZHONG AGRICULTURAL UNIVERSITY	public	sra,fastq	SRX7438658	HiSeq X Ten	PAIRED	cDNA	TRANSCRIPTOMIC	Sus scrofa	Duroc-2W-2-Spleen	SRP238708	299	15402110004	Duroc-2W-2-Spleen-RNA	Duroc	male			2 weeks
SRR10764599	PRJNA597497	Spleen	2021-02-26T00:00:00Z	RNA-Seq	SAMN13676547	3922979363	9734187096	spleen	HUAZHONG AGRICULTURAL UNIVERSITY	public	sra,fastq	SRX7438647	HiSeq X Ten	PAIRED	cDNA	TRANSCRIPTOMIC	Sus scrofa	Duroc-2W-1-Spleen	SRP238708	298	9734187096	Duroc-2W-1-Spleen-RNA	Duroc	male			2 weeks
SRR10764644	PRJNA597497	Spleen	2021-02-26T00:00:00Z	RNA-Seq	SAMN13676584	5794691471	14653622592	spleen	HUAZHONG AGRICULTURAL UNIVERSITY	public	fastq,sra	SRX7438601	HiSeq X Ten	PAIRED	cDNA	TRANSCRIPTOMIC	Sus scrofa	LW-2W-1-Spleen	SRP238708	299	14653622592	LW-2W-1-Spleen-RNA	Large White	male			2 weeks
SRR10764647	PRJNA597497	Spleen	2021-02-26T00:00:00Z	RNA-Seq	SAMN13676585	4648581264	11614921294	spleen	HUAZHONG AGRICULTURAL UNIVERSITY	public	sra,fastq	SRX7438602	HiSeq X Ten	PAIRED	cDNA	TRANSCRIPTOMIC	Sus scrofa	LW-2W-2-Spleen	SRP238708	298	11614921294	LW-2W-2-Spleen-RNA	Large White	male			2 weeks
SRR10764655	PRJNA597497	Spleen	2021-02-26T00:00:00Z	RNA-Seq	SAMN13676568	3913183075	12047218424	spleen	HUAZHONG AGRICULTURAL UNIVERSITY	public	sra,fastq	SRX7438591	HiSeq X Ten	PAIRED	cDNA	TRANSCRIPTOMIC	Sus scrofa	ES-2W-2-Spleen	SRP238708	299	12047218424	ES-2W-2-Spleen-RNA	Enshi Black	male			2 weeks
SRR10764656	PRJNA597497	Spleen	2021-02-26T00:00:00Z	RNA-Seq	SAMN13676567	3827939760	11698368754	spleen	HUAZHONG AGRICULTURAL UNIVERSITY	public	sra,fastq	SRX7438590	HiSeq X Ten	PAIRED	cDNA	TRANSCRIPTOMIC	Sus scrofa	ES-2W-1-Spleen	SRP238708	298	11698368754	ES-2W-1-Spleen-RNA	Enshi Black	male			2 weeks
SRR12697132	PRJNA665193	Spleen	2020-09-26T00:00:00Z	RNA-Seq	SAMN16245091	3672689017	9837682200	spleen	GEO	public	fastq,sra	SRX9176755	Illumina HiSeq 3000	PAIRED	cDNA	TRANSCRIPTOMIC	Sus scrofa	GSM4799586	SRP285091	200	9837682200				Spleen	GSM4799586
SRR7777940	PRJNA488960	Spleen	2019-10-02T00:00:00Z	RNA-Seq	SAMN09946169	5645816058	15450115800	spleen	HUAZHONG AGRICULTURE UNIVERSITY	public	fastq,sra	SRX4633131	Illumina HiSeq 2000	PAIRED	cDNA	TRANSCRIPTOMIC	Sus scrofa	TC683-spleen	SRP159430	300	15450115800	TC1_s	Tongcheng	male			35 days
SRR7777941	PRJNA488960	Spleen	2019-10-02T00:00:00Z	RNA-Seq	SAMN09946168	4304599275	12017013300	spleen	HUAZHONG AGRICULTURE UNIVERSITY	public	fastq,sra	SRX4633130	Illumina HiSeq 2000	PAIRED	cDNA	TRANSCRIPTOMIC	Sus scrofa	LW88-spleen	SRP159430	300	12017013300	LW3_s	Large White	male			35 days
SRR7777942	PRJNA488960	Spleen	2019-10-02T00:00:00Z	RNA-Seq	SAMN09946167	5046685311	14318339400	spleen	HUAZHONG AGRICULTURE UNIVERSITY	public	fastq,sra	SRX4633129	Illumina HiSeq 2000	PAIRED	cDNA	TRANSCRIPTOMIC	Sus scrofa	LW82-spleen	SRP159430	300	14318339400	LW2_s	Large White	male			35 days
SRR7777943	PRJNA488960	Spleen	2019-10-02T00:00:00Z	RNA-Seq	SAMN09946166	5513498773	15660179700	spleen	HUAZHONG AGRICULTURE UNIVERSITY	public	sra,fastq	SRX4633128	Illumina HiSeq 2000	PAIRED	cDNA	TRANSCRIPTOMIC	Sus scrofa	LW71-spleen	SRP159430	300	15660179700	LW1_s	Large White	male			35 days
SRR7777946	PRJNA488960	Spleen	2019-10-02T00:00:00Z	RNA-Seq	SAMN09946171	5255229415	14632087800	spleen	HUAZHONG AGRICULTURE UNIVERSITY	public	sra,fastq	SRX4633125	Illumina HiSeq 2000	PAIRED	cDNA	TRANSCRIPTOMIC	Sus scrofa	TC985-spleen	SRP159430	300	14632087800	TC3_s	Tongcheng	male			35 days
SRR7777947	PRJNA488960	Spleen	2019-10-02T00:00:00Z	RNA-Seq	SAMN09946170	5460885927	14864160900	spleen	HUAZHONG AGRICULTURE UNIVERSITY	public	sra,fastq	SRX4633124	Illumina HiSeq 2000	PAIRED	cDNA	TRANSCRIPTOMIC	Sus scrofa	TC685-spleen	SRP159430	300	14864160900	TC2_s	Tongcheng	male			35 days
SRR6203225	PRJNA415431	Spleen	2018-11-04T00:00:00Z	RNA-Seq	SAMN07822591	6679766108	14739463500	spleen	GEO	public	sra,fastq	SRX3313032	Illumina HiSeq 4000	PAIRED	cDNA	TRANSCRIPTOMIC	Sus scrofa	GSM2828341	SRP120984	300	14739463500		Y x L		Spleen	GSM2828341	7-day old
SRR6203226	PRJNA415431	Spleen	2018-11-04T00:00:00Z	RNA-Seq	SAMN07822590	6767949518	14859362063	spleen	GEO	public	sra,fastq	SRX3313033	Illumina HiSeq 4000	PAIRED	cDNA	TRANSCRIPTOMIC	Sus scrofa	GSM2828342	SRP120984	292	14859362063		Y x L		Spleen	GSM2828342	7-day old
SRR6203227	PRJNA415431	Spleen	2018-11-04T00:00:00Z	RNA-Seq	SAMN07822578	6149248281	14683679400	spleen	GEO	public	sra,fastq	SRX3313034	Illumina HiSeq 4000	PAIRED	cDNA	TRANSCRIPTOMIC	Sus scrofa	GSM2828343	SRP120984	300	14683679400		Y x L		Spleen	GSM2828343	7-day old
SRR6203228	PRJNA415431	Spleen	2018-11-04T00:00:00Z	RNA-Seq	SAMN07822581	8151495024	18062332500	spleen	GEO	public	sra,fastq	SRX3313035	Illumina HiSeq 4000	PAIRED	cDNA	TRANSCRIPTOMIC	Sus scrofa	GSM2828344	SRP120984	294	18062332500		Y x L		Spleen	GSM2828344	7-day old
SRR6203229	PRJNA415431	Spleen	2018-11-04T00:00:00Z	RNA-Seq	SAMN07822580	5464431572	12230766900	spleen	GEO	public	fastq,sra	SRX3313036	Illumina HiSeq 4000	PAIRED	cDNA	TRANSCRIPTOMIC	Sus scrofa	GSM2828345	SRP120984	300	12230766900		Y x L		Spleen	GSM2828345	7-day old
SRR6203230	PRJNA415431	Spleen	2018-11-04T00:00:00Z	RNA-Seq	SAMN07822579	6727738262	16602912900	spleen	GEO	public	sra,fastq	SRX3313037	Illumina HiSeq 4000	PAIRED	cDNA	TRANSCRIPTOMIC	Sus scrofa	GSM2828346	SRP120984	300	16602912900		Y x L		Spleen	GSM2828346	7-day old
SRR6240076	PRJNA416652	Spleen	2018-02-19T00:00:00Z	RNA-Seq	SAMN07959855	4845431452	12029372700	spleen	GEO	public	fastq,sra	SRX3347449	HiSeq X Ten	PAIRED	cDNA	TRANSCRIPTOMIC	Sus scrofa domesticus	GSM2836916	SRP123226	300	12029372700				spleen	GSM2836916
SRR6240077	PRJNA416652	Spleen	2018-02-19T00:00:00Z	RNA-Seq	SAMN07959854	5055272421	12408111900	spleen	GEO	public	sra,fastq	SRX3347450	HiSeq X Ten	PAIRED	cDNA	TRANSCRIPTOMIC	Sus scrofa domesticus	GSM2836917	SRP123226	300	12408111900				spleen	GSM2836917
SRR6240078	PRJNA416652	Spleen	2018-02-19T00:00:00Z	RNA-Seq	SAMN07959914	4150958687	10207719900	spleen	GEO	public	fastq,sra	SRX3347451	HiSeq X Ten	PAIRED	cDNA	TRANSCRIPTOMIC	Sus scrofa domesticus	GSM2836918	SRP123226	300	10207719900				spleen	GSM2836918
SRR6240079	PRJNA416652	Spleen	2018-02-19T00:00:00Z	RNA-Seq	SAMN07959913	5039452243	12202280400	spleen	GEO	public	fastq,sra	SRX3347452	HiSeq X Ten	PAIRED	cDNA	TRANSCRIPTOMIC	Sus scrofa domesticus	GSM2836919	SRP123226	300	12202280400				spleen	GSM2836919
SRR6240080	PRJNA416652	Spleen	2018-02-19T00:00:00Z	RNA-Seq	SAMN07959912	5110605838	12135301500	spleen	GEO	public	fastq,sra	SRX3347453	HiSeq X Ten	PAIRED	cDNA	TRANSCRIPTOMIC	Sus scrofa domesticus	GSM2836920	SRP123226	300	12135301500				spleen	GSM2836920
SRR6240081	PRJNA416652	Spleen	2018-02-19T00:00:00Z	RNA-Seq	SAMN07959911	5349983712	12727654200	spleen	GEO	public	sra,fastq	SRX3347454	HiSeq X Ten	PAIRED	cDNA	TRANSCRIPTOMIC	Sus scrofa domesticus	GSM2836921	SRP123226	300	12727654200				spleen	GSM2836921
SRR6240082	PRJNA416652	Spleen	2018-02-19T00:00:00Z	RNA-Seq	SAMN07959910	5715601927	13569353400	spleen	GEO	public	fastq,sra	SRX3347455	HiSeq X Ten	PAIRED	cDNA	TRANSCRIPTOMIC	Sus scrofa domesticus	GSM2836922	SRP123226	300	13569353400				spleen	GSM2836922
SRR6240083	PRJNA416652	Spleen	2018-02-19T00:00:00Z	RNA-Seq	SAMN07959909	4341027726	10321298100	spleen	GEO	public	fastq,sra	SRX3347456	HiSeq X Ten	PAIRED	cDNA	TRANSCRIPTOMIC	Sus scrofa domesticus	GSM2836923	SRP123226	300	10321298100				spleen	GSM2836923
SRR6240084	PRJNA416652	Spleen	2018-02-19T00:00:00Z	RNA-Seq	SAMN07959908	5117716161	12288836700	spleen	GEO	public	fastq,sra	SRX3347457	HiSeq X Ten	PAIRED	cDNA	TRANSCRIPTOMIC	Sus scrofa domesticus	GSM2836924	SRP123226	300	12288836700				spleen	GSM2836924
SRR6240085	PRJNA416652	Spleen	2018-02-19T00:00:00Z	RNA-Seq	SAMN07959907	4525156710	11188610100	spleen	GEO	public	fastq,sra	SRX3347458	HiSeq X Ten	PAIRED	cDNA	TRANSCRIPTOMIC	Sus scrofa domesticus	GSM2836925	SRP123226	300	11188610100				spleen	GSM2836925
SRR6240086	PRJNA416652	Spleen	2018-02-19T00:00:00Z	RNA-Seq	SAMN07959906	4358161763	10822879800	spleen	GEO	public	sra,fastq	SRX3347459	HiSeq X Ten	PAIRED	cDNA	TRANSCRIPTOMIC	Sus scrofa domesticus	GSM2836926	SRP123226	300	10822879800				spleen	GSM2836926
SRR6240087	PRJNA416652	Spleen	2018-02-19T00:00:00Z	RNA-Seq	SAMN07959905	4144513716	10067068800	spleen	GEO	public	sra,fastq	SRX3347460	HiSeq X Ten	PAIRED	cDNA	TRANSCRIPTOMIC	Sus scrofa domesticus	GSM2836927	SRP123226	300	10067068800				spleen	GSM2836927
SRR6240088	PRJNA416652	Spleen	2018-02-19T00:00:00Z	RNA-Seq	SAMN07959904	7129371142	16715543400	spleen	GEO	public	fastq,sra	SRX3347461	HiSeq X Ten	PAIRED	cDNA	TRANSCRIPTOMIC	Sus scrofa domesticus	GSM2836928	SRP123226	300	16715543400				spleen	GSM2836928
SRR6240089	PRJNA416652	Spleen	2018-02-19T00:00:00Z	RNA-Seq	SAMN07959903	8631204587	20766279900	spleen	GEO	public	fastq,sra	SRX3347462	HiSeq X Ten	PAIRED	cDNA	TRANSCRIPTOMIC	Sus scrofa domesticus	GSM2836929	SRP123226	300	20766279900				spleen	GSM2836929
SRR6240090	PRJNA416652	Spleen	2018-02-19T00:00:00Z	RNA-Seq	SAMN07959902	5958472493	14122317000	spleen	GEO	public	sra,fastq	SRX3347463	HiSeq X Ten	PAIRED	cDNA	TRANSCRIPTOMIC	Sus scrofa domesticus	GSM2836930	SRP123226	300	14122317000				spleen	GSM2836930
SRR6240091	PRJNA416652	Spleen	2018-02-19T00:00:00Z	RNA-Seq	SAMN07959901	4306950884	10442144700	spleen	GEO	public	fastq,sra	SRX3347464	HiSeq X Ten	PAIRED	cDNA	TRANSCRIPTOMIC	Sus scrofa	GSM2836931	SRP123226	300	10442144700				spleen	GSM2836931
SRR6240092	PRJNA416652	Spleen	2018-02-19T00:00:00Z	RNA-Seq	SAMN07959900	4127913869	10104476400	spleen	GEO	public	fastq,sra	SRX3347465	HiSeq X Ten	PAIRED	cDNA	TRANSCRIPTOMIC	Sus scrofa	GSM2836932	SRP123226	300	10104476400				spleen	GSM2836932
SRR6240093	PRJNA416652	Spleen	2018-02-19T00:00:00Z	RNA-Seq	SAMN07959899	4156784985	10056085800	spleen	GEO	public	sra,fastq	SRX3347466	HiSeq X Ten	PAIRED	cDNA	TRANSCRIPTOMIC	Sus scrofa	GSM2836933	SRP123226	300	10056085800				spleen	GSM2836933
SRR10764509	PRJNA597497	Muscle	2021-02-26T00:00:00Z	RNA-Seq	SAMN13676555	6778497527	17597591674	muscle	HUAZHONG AGRICULTURAL UNIVERSITY	public	fastq,sra	SRX7438737	HiSeq X Ten	PAIRED	cDNA	TRANSCRIPTOMIC	Sus scrofa	MS-2W-1-Muscle	SRP238708	299	17597591674	MS-2W-1-Muscle-RNA	Meishan	male			2 weeks
SRR10764610	PRJNA597497	Muscle	2021-02-26T00:00:00Z	RNA-Seq	SAMN13676546	6034071946	14997843510	muscle	HUAZHONG AGRICULTURAL UNIVERSITY	public	sra,fastq	SRX7438636	HiSeq X Ten	PAIRED	cDNA	TRANSCRIPTOMIC	Sus scrofa	Duroc-2W-2-Muscle	SRP238708	299	14997843510	Duroc-2W-2-Muscle-RNA	Duroc	male			2 weeks
SRR10764621	PRJNA597497	Muscle	2021-02-26T00:00:00Z	RNA-Seq	SAMN13676545	5749018316	14212543622	muscle	HUAZHONG AGRICULTURAL UNIVERSITY	public	fastq,sra	SRX7438625	HiSeq X Ten	PAIRED	cDNA	TRANSCRIPTOMIC	Sus scrofa	Duroc-2W-1-Muscle	SRP238708	299	14212543622	Duroc-2W-1-Muscle-RNA	Duroc	male			2 weeks
SRR10764645	PRJNA597497	Muscle	2021-02-26T00:00:00Z	RNA-Seq	SAMN13676583	6994066386	17698363616	muscle	HUAZHONG AGRICULTURAL UNIVERSITY	public	fastq,sra	SRX7438600	HiSeq X Ten	PAIRED	cDNA	TRANSCRIPTOMIC	Sus scrofa	LW-2W-2-Muscle	SRP238708	298	17698363616	LW-2W-2-Muscle-RNA	Large White	male			2 weeks
SRR10764646	PRJNA597497	Muscle	2021-02-26T00:00:00Z	RNA-Seq	SAMN13676582	5763530051	14535495344	muscle	HUAZHONG AGRICULTURAL UNIVERSITY	public	sra,fastq	SRX7438599	HiSeq X Ten	PAIRED	cDNA	TRANSCRIPTOMIC	Sus scrofa	LW-2W-1-Muscle	SRP238708	299	14535495344	LW-2W-1-Muscle-RNA	Large White	male			2 weeks
SRR10764657	PRJNA597497	Muscle	2021-02-26T00:00:00Z	RNA-Seq	SAMN13676566	4230151893	11438216792	muscle	HUAZHONG AGRICULTURAL UNIVERSITY	public	fastq,sra	SRX7438589	HiSeq X Ten	PAIRED	cDNA	TRANSCRIPTOMIC	Sus scrofa	ES-2W-2-Muscle	SRP238708	297	11438216792	ES-2W-2-Muscle-RNA	Enshi Black	male			2 weeks
SRR10764662	PRJNA597497	Muscle	2021-02-26T00:00:00Z	RNA-Seq	SAMN13676565	5654283237	14811863068	muscle	HUAZHONG AGRICULTURAL UNIVERSITY	public	fastq,sra	SRX7438583	HiSeq X Ten	PAIRED	cDNA	TRANSCRIPTOMIC	Sus scrofa	ES-2W-1-Muscle	SRP238708	297	14811863068	ES-2W-1-Muscle-RNA	Enshi Black	male			2 weeks
SRR12245384	PRJNA646821	Muscle	2020-07-17T00:00:00Z	RNA-Seq	SAMN15566336	2958794030	9331372500	muscle	ANHUI AGRICULTURAL UNIVERSITY	public	fastq,sra	SRX8753316	Illumina NovaSeq 6000	PAIRED	cDNA	TRANSCRIPTOMIC	Sus scrofa	high IMF 2	SRP272319	300	9331372500	H2	Anqing six-end-white pigs	male			ten months of age
SRR12245385	PRJNA646821	Muscle	2020-07-17T00:00:00Z	RNA-Seq	SAMN15566335	2603669730	8122868100	muscle	ANHUI AGRICULTURAL UNIVERSITY	public	sra,fastq	SRX8753315	Illumina NovaSeq 6000	PAIRED	cDNA	TRANSCRIPTOMIC	Sus scrofa	high IMF 1	SRP272319	300	8122868100	H1	Anqing six-end-white pigs	male			ten months of age
SRR12245388	PRJNA646821	Muscle	2020-07-17T00:00:00Z	RNA-Seq	SAMN15566332	2557940759	8066084700	muscle	ANHUI AGRICULTURAL UNIVERSITY	public	fastq,sra	SRX8753312	Illumina NovaSeq 6000	PAIRED	cDNA	TRANSCRIPTOMIC	Sus scrofa	low IMF 1	SRP272319	300	8066084700	L1	Anqing six-end-white pigs	male			ten months of age
SRR9821922	PRJNA556325	Muscle	2019-08-05T00:00:00Z	RNA-Seq	SAMN12347670	5457857437	13750832214	muscle	SOUTH CHINA AGRICULTURAL UNIVERSITY	public	fastq,sra	SRX6578732	Illumina HiSeq X Ten	PAIRED	PCR	TRANSCRIPTOMIC	Sus scrofa	day90_3	SRP216173	302	13750832214	9	Duroc	male			90 days
SRR9821923	PRJNA556325	Muscle	2019-08-05T00:00:00Z	RNA-Seq	SAMN12347663	5989576681	15679125468	muscle	SOUTH CHINA AGRICULTURAL UNIVERSITY	public	sra,fastq	SRX6578731	Illumina HiSeq X Ten	PAIRED	PCR	TRANSCRIPTOMIC	Sus scrofa	day33_2	SRP216173	302	15679125468	2	Duroc	male			33 days
SRR9821924	PRJNA556325	Muscle	2019-08-05T00:00:00Z	RNA-Seq	SAMN12347662	5293236454	13880896970	muscle	SOUTH CHINA AGRICULTURAL UNIVERSITY	public	fastq,sra	SRX6578730	Illumina HiSeq X Ten	PAIRED	PCR	TRANSCRIPTOMIC	Sus scrofa	day33_1	SRP216173	302	13880896970	1	Duroc	male			33 days
SRR9821925	PRJNA556325	Muscle	2019-08-05T00:00:00Z	RNA-Seq	SAMN12347665	5651573646	14372189664	muscle	SOUTH CHINA AGRICULTURAL UNIVERSITY	public	fastq,sra	SRX6578729	Illumina HiSeq X Ten	PAIRED	PCR	TRANSCRIPTOMIC	Sus scrofa	day65_1	SRP216173	302	14372189664	4	Duroc	male			65 days
SRR9821926	PRJNA556325	Muscle	2019-08-05T00:00:00Z	RNA-Seq	SAMN12347664	6251254722	16103854644	muscle	SOUTH CHINA AGRICULTURAL UNIVERSITY	public	sra,fastq	SRX6578728	Illumina HiSeq X Ten	PAIRED	PCR	TRANSCRIPTOMIC	Sus scrofa	day33_3	SRP216173	302	16103854644	3	Duroc	male			33 days
SRR9821927	PRJNA556325	Muscle	2019-08-05T00:00:00Z	RNA-Seq	SAMN12347667	5403894619	14114808654	muscle	SOUTH CHINA AGRICULTURAL UNIVERSITY	public	sra,fastq	SRX6578727	Illumina HiSeq X Ten	PAIRED	PCR	TRANSCRIPTOMIC	Sus scrofa	day65_3	SRP216173	302	14114808654	6	Duroc	male			65 days
SRR9821928	PRJNA556325	Muscle	2019-08-05T00:00:00Z	RNA-Seq	SAMN12347666	5080370426	12945068430	muscle	SOUTH CHINA AGRICULTURAL UNIVERSITY	public	fastq,sra	SRX6578726	Illumina HiSeq X Ten	PAIRED	PCR	TRANSCRIPTOMIC	Sus scrofa	day65_2	SRP216173	302	12945068430	5	Duroc	male			65 days
SRR9821929	PRJNA556325	Muscle	2019-08-05T00:00:00Z	RNA-Seq	SAMN12347669	4923540372	12347543310	muscle	SOUTH CHINA AGRICULTURAL UNIVERSITY	public	fastq,sra	SRX6578725	Illumina HiSeq X Ten	PAIRED	PCR	TRANSCRIPTOMIC	Sus scrofa	day90_2	SRP216173	302	12347543310	8	Duroc	male			90 days
SRR9821930	PRJNA556325	Muscle	2019-08-05T00:00:00Z	RNA-Seq	SAMN12347668	6004973258	15126780152	muscle	SOUTH CHINA AGRICULTURAL UNIVERSITY	public	sra,fastq	SRX6578724	Illumina HiSeq X Ten	PAIRED	PCR	TRANSCRIPTOMIC	Sus scrofa	day90_1	SRP216173	302	15126780152	7	Duroc	male			90 days
SRR9829609	PRJNA556496	Muscle	2019-08-05T00:00:00Z	RNA-Seq	SAMN12358469	3974581465	11741394300	muscle	SOUTH CHINA AGRICULTURAL UNIVERSITY	public	fastq,sra	SRX6586114	Illumina NovaSeq 6000	PAIRED	PCR	TRANSCRIPTOMIC	Sus scrofa	d90_3	SRP216286	300	11741394300	9	Duroc	male			90 days
SRR9829610	PRJNA556496	Muscle	2019-08-05T00:00:00Z	RNA-Seq	SAMN12358467	3299432484	9899520300	muscle	SOUTH CHINA AGRICULTURAL UNIVERSITY	public	fastq,sra	SRX6586113	Illumina NovaSeq 6000	PAIRED	PCR	TRANSCRIPTOMIC	Sus scrofa	d90_1	SRP216286	300	9899520300	7	Duroc	male			90 days
SRR9829611	PRJNA556496	Muscle	2019-08-05T00:00:00Z	RNA-Seq	SAMN12358468	3644229305	10757339100	muscle	SOUTH CHINA AGRICULTURAL UNIVERSITY	public	fastq,sra	SRX6586112	Illumina NovaSeq 6000	PAIRED	PCR	TRANSCRIPTOMIC	Sus scrofa	d90_2	SRP216286	300	10757339100	8	Duroc	male			90 days
SRR9829612	PRJNA556496	Muscle	2019-08-05T00:00:00Z	RNA-Seq	SAMN12358465	3639913264	10755701400	muscle	SOUTH CHINA AGRICULTURAL UNIVERSITY	public	sra,fastq	SRX6586111	Illumina NovaSeq 6000	PAIRED	PCR	TRANSCRIPTOMIC	Sus scrofa	d65_2	SRP216286	300	10755701400	5	Duroc	male			65 days
SRR9829613	PRJNA556496	Muscle	2019-08-05T00:00:00Z	RNA-Seq	SAMN12358466	3566158040	10410202200	muscle	SOUTH CHINA AGRICULTURAL UNIVERSITY	public	fastq,sra	SRX6586110	Illumina NovaSeq 6000	PAIRED	PCR	TRANSCRIPTOMIC	Sus scrofa	d65_3	SRP216286	300	10410202200	6	Duroc	male			65 days
SRR9829614	PRJNA556496	Muscle	2019-08-05T00:00:00Z	RNA-Seq	SAMN12358463	3726411135	11614344000	muscle	SOUTH CHINA AGRICULTURAL UNIVERSITY	public	fastq,sra	SRX6586109	Illumina NovaSeq 6000	PAIRED	PCR	TRANSCRIPTOMIC	Sus scrofa	d33_3	SRP216286	300	11614344000	3	Duroc	male			33 days
SRR9829615	PRJNA556496	Muscle	2019-08-05T00:00:00Z	RNA-Seq	SAMN12358464	3635365813	11062056600	muscle	SOUTH CHINA AGRICULTURAL UNIVERSITY	public	sra,fastq	SRX6586108	Illumina NovaSeq 6000	PAIRED	PCR	TRANSCRIPTOMIC	Sus scrofa	d65_1	SRP216286	300	11062056600	4	Duroc	male			65 days
SRR9829616	PRJNA556496	Muscle	2019-08-05T00:00:00Z	RNA-Seq	SAMN12358461	3630378617	11126155200	muscle	SOUTH CHINA AGRICULTURAL UNIVERSITY	public	fastq,sra	SRX6586107	Illumina NovaSeq 6000	PAIRED	PCR	TRANSCRIPTOMIC	Sus scrofa	d33_1	SRP216286	300	11126155200	1	Duroc	male			33 days
SRR9829617	PRJNA556496	Muscle	2019-08-05T00:00:00Z	RNA-Seq	SAMN12358462	3380215705	9800222100	muscle	SOUTH CHINA AGRICULTURAL UNIVERSITY	public	sra,fastq	SRX6586106	Illumina NovaSeq 6000	PAIRED	PCR	TRANSCRIPTOMIC	Sus scrofa	d33_2	SRP216286	300	9800222100	2	Duroc	male			33 days
SRR12805718	PRJNA531381	Liver	2021-10-18T00:00:00Z	RNA-Seq	SAMN22234696	4929163484	16079691322	liver	HUNAN AGRICULTURAL UNIVERSITY	public	sra,fastq	SRX9274499	Illumina NovaSeq 6000	PAIRED	cDNA	TRANSCRIPTOMIC	Sus scrofa domesticus	NX21d3L2	SRP211773	302	16079691322	3	ningxiang	male			na
SRR12805727	PRJNA531381	Liver	2021-10-18T00:00:00Z	RNA-Seq	SAMN22234695	4694672454	15299042764	liver	HUNAN AGRICULTURAL UNIVERSITY	public	sra,fastq	SRX9274490	Illumina NovaSeq 6000	PAIRED	cDNA	TRANSCRIPTOMIC	Sus scrofa domesticus	NX21d2L2	SRP211773	302	15299042764	2	ningxiang	male			na
SRR12805728	PRJNA531381	Liver	2021-10-18T00:00:00Z	RNA-Seq	SAMN22234694	4805972527	15640524130	liver	HUNAN AGRICULTURAL UNIVERSITY	public	fastq,sra	SRX9274489	Illumina NovaSeq 6000	PAIRED	cDNA	TRANSCRIPTOMIC	Sus scrofa domesticus	NX21d1L3	SRP211773	302	15640524130	1	ningxiang	male			na
SRR15183203	PRJNA747750	Liver	2021-07-22T00:00:00Z	RNA-Seq	SAMN20295124	2863616963	9190162400	liver	NANJING AGRICULTURAL UNIVERSITY	public	fastq,sra	SRX11490224	Illumina HiSeq 4000	PAIRED	cDNA	TRANSCRIPTOMIC	Sus scrofa	M1.4	SRP328809	298	9190162400	M1-4		male
SRR15183204	PRJNA747750	Liver	2021-07-22T00:00:00Z	RNA-Seq	SAMN20295123	2600672111	8309470536	liver	NANJING AGRICULTURAL UNIVERSITY	public	sra,fastq	SRX11490223	Illumina HiSeq 4000	PAIRED	cDNA	TRANSCRIPTOMIC	Sus scrofa	M1.3	SRP328809	297	8309470536	M1-3		male
SRR15183205	PRJNA747750	Liver	2021-07-22T00:00:00Z	RNA-Seq	SAMN20295132	2916919331	9297842472	liver	NANJING AGRICULTURAL UNIVERSITY	public	sra,fastq	SRX11490222	Illumina HiSeq 4000	PAIRED	cDNA	TRANSCRIPTOMIC	Sus scrofa	M5.4	SRP328809	297	9297842472	M5-4		male
SRR15183208	PRJNA747750	Liver	2021-07-22T00:00:00Z	RNA-Seq	SAMN20295121	2513883157	8004140226	liver	NANJING AGRICULTURAL UNIVERSITY	public	sra,fastq	SRX11490219	Illumina HiSeq 4000	PAIRED	cDNA	TRANSCRIPTOMIC	Sus scrofa	M1.1	SRP328809	297	8004140226	M1-1		male
SRR15183206	PRJNA747750	Liver	2021-07-22T00:00:00Z	RNA-Seq	SAMN20295131	2834843632	8972552108	liver	NANJING AGRICULTURAL UNIVERSITY	public	fastq,sra	SRX11490221	Illumina HiSeq 4000	PAIRED	cDNA	TRANSCRIPTOMIC	Sus scrofa	M5.3	SRP328809	298	8972552108	M5-3		male
SRR15183198	PRJNA747750	Liver	2021-07-22T00:00:00Z	RNA-Seq	SAMN20295129	2702434215	8541743190	liver	NANJING AGRICULTURAL UNIVERSITY	public	fastq,sra	SRX11490229	Illumina HiSeq 4000	PAIRED	cDNA	TRANSCRIPTOMIC	Sus scrofa	M5.1	SRP328809	297	8541743190	M5-1		male
SRR15183202	PRJNA747750	Liver	2021-07-22T00:00:00Z	RNA-Seq	SAMN20295125	2573194087	8194119202	liver	NANJING AGRICULTURAL UNIVERSITY	public	fastq,sra	SRX11490225	Illumina HiSeq 4000	PAIRED	cDNA	TRANSCRIPTOMIC	Sus scrofa	M3.1	SRP328809	297	8194119202	M3-1		male
SRR15183197	PRJNA747750	Liver	2021-07-22T00:00:00Z	RNA-Seq	SAMN20295130	3304366960	10482067518	liver	NANJING AGRICULTURAL UNIVERSITY	public	fastq,sra	SRX11490230	Illumina HiSeq 4000	PAIRED	cDNA	TRANSCRIPTOMIC	Sus scrofa	M5.2	SRP328809	298	10482067518	M5-2		male
SRR15183200	PRJNA747750	Liver	2021-07-22T00:00:00Z	RNA-Seq	SAMN20295127	2958481476	9382769830	liver	NANJING AGRICULTURAL UNIVERSITY	public	fastq,sra	SRX11490227	Illumina HiSeq 4000	PAIRED	cDNA	TRANSCRIPTOMIC	Sus scrofa	M3.3	SRP328809	297	9382769830	M3-3		male
SRR15183199	PRJNA747750	Liver	2021-07-22T00:00:00Z	RNA-Seq	SAMN20295128	3244156472	10405789568	liver	NANJING AGRICULTURAL UNIVERSITY	public	fastq,sra	SRX11490228	Illumina HiSeq 4000	PAIRED	cDNA	TRANSCRIPTOMIC	Sus scrofa	M3.4	SRP328809	298	10405789568	M3-4		male
SRR13273945	PRJNA686412	Liver	2021-07-01T00:00:00Z	RNA-Seq	SAMN17116149	3649964969	8315206668	liver	GEO	public	fastq,sra	SRX9703873	Illumina HiSeq 2000	PAIRED	cDNA	TRANSCRIPTOMIC	Sus scrofa	GSM4980375	SRP298489	151	8315206668				Liver\, castrated male	GSM4980375
SRR13273946	PRJNA686412	Liver	2021-07-01T00:00:00Z	RNA-Seq	SAMN17116148	3201608400	8113504453	liver	GEO	public	fastq,sra	SRX9703874	Illumina HiSeq 2000	PAIRED	cDNA	TRANSCRIPTOMIC	Sus scrofa	GSM4980376	SRP298489	151	8113504453				Liver\, castrated male	GSM4980376
SRR14752122	PRJNA735785	Liver	2021-06-09T00:00:00Z	RNA-Seq	SAMN19597830	4524143940	14693576152	Liver	GEO	public	fastq,sra	SRX11085681	Illumina NovaSeq 6000	PAIRED	cDNA	TRANSCRIPTOMIC	Sus scrofa	GSM5362994	SRP323103	202	14693576152				Liver	GSM5362994	22 months
SRR14752121	PRJNA735785	Liver	2021-06-09T00:00:00Z	RNA-Seq	SAMN19597832	3580015560	11729178682	Liver	GEO	public	sra,fastq	SRX11085680	Illumina NovaSeq 6000	PAIRED	cDNA	TRANSCRIPTOMIC	Sus scrofa	GSM5362993	SRP323103	202	11729178682				Liver	GSM5362993	22 months
SRR14752123	PRJNA735785	Liver	2021-06-09T00:00:00Z	RNA-Seq	SAMN19597829	4318754509	14173023768	Liver	GEO	public	sra,fastq	SRX11085682	Illumina NovaSeq 6000	PAIRED	cDNA	TRANSCRIPTOMIC	Sus scrofa	GSM5362995	SRP323103	202	14173023768				Liver	GSM5362995	22 months
SRR12650238	PRJNA663759	Liver	2021-06-01T00:00:00Z	RNA-Seq	SAMN16178525	5933688163	14989574700	Liver	CHINESE ACADEMY OF AGRICULTURAL SCIENCES	public	fastq,sra	SRX9131544	Illumina HiSeq 2500	PAIRED	cDNA	TRANSCRIPTOMIC	Sus scrofa	Liver-6-F-KO	SRP282548	300	14989574700	24	ZBED6-/-	female			Liver-6-F-KO-8 months
SRR12650240	PRJNA663759	Liver	2021-06-01T00:00:00Z	RNA-Seq	SAMN16178523	5735262355	14645250000	Liver	CHINESE ACADEMY OF AGRICULTURAL SCIENCES	public	sra,fastq	SRX9131542	Illumina HiSeq 2500	PAIRED	cDNA	TRANSCRIPTOMIC	Sus scrofa	Liver-4-F-WT	SRP282548	300	14645250000	22	WT	female			Liver-4-F-WT-8 months
SRR12650244	PRJNA663759	Liver	2021-06-01T00:00:00Z	RNA-Seq	SAMN16178520	4987412208	11726083500	Liver	CHINESE ACADEMY OF AGRICULTURAL SCIENCES	public	sra,fastq	SRX9131538	Illumina HiSeq 2500	PAIRED	cDNA	TRANSCRIPTOMIC	Sus scrofa	Liver-1-F-KO	SRP282548	300	11726083500	19	ZBED6-/-	female			Liver-1-F-KO-8 months
SRR12650239	PRJNA663759	Liver	2021-06-01T00:00:00Z	RNA-Seq	SAMN16178524	6456539432	15847515000	Liver	CHINESE ACADEMY OF AGRICULTURAL SCIENCES	public	fastq,sra	SRX9131543	Illumina HiSeq 2500	PAIRED	cDNA	TRANSCRIPTOMIC	Sus scrofa	Liver-5-F-WT	SRP282548	300	15847515000	23	WT	female			Liver-5-F-WT-8 months
SRR12650241	PRJNA663759	Liver	2021-06-01T00:00:00Z	RNA-Seq	SAMN16178522	4818815555	12005418300	Liver	CHINESE ACADEMY OF AGRICULTURAL SCIENCES	public	sra,fastq	SRX9131541	Illumina HiSeq 2500	PAIRED	cDNA	TRANSCRIPTOMIC	Sus scrofa	Liver-3-F-KO	SRP282548	300	12005418300	21	ZBED6-/-	female			Liver-3-F-KO-8 months
SRR12650243	PRJNA663759	Liver	2021-06-01T00:00:00Z	RNA-Seq	SAMN16178521	5146010536	12050463600	Liver	CHINESE ACADEMY OF AGRICULTURAL SCIENCES	public	sra,fastq	SRX9131539	Illumina HiSeq 2500	PAIRED	cDNA	TRANSCRIPTOMIC	Sus scrofa	Liver-2-F-WT	SRP282548	300	12050463600	20	WT	female			Liver-2-F-WT-8 months
SRR11526920	PRJNA612825	Liver	2021-04-30T00:00:00Z	RNA-Seq	SAMN14401429	6043867361	14821226700	Liver	CHINESE ACADEMY OF AGRICULTURAL SCIENCES	public	sra,fastq	SRX8098080	Illumina HiSeq 2000	PAIRED	cDNA	TRANSCRIPTOMIC	Sus scrofa	Y30-3LV-Rep3	SRP256022	300	14821226700	Y30_3LV-Rep3	Large Write	female			30day
SRR11526921	PRJNA612825	Liver	2021-04-30T00:00:00Z	RNA-Seq	SAMN14401428	6120726095	15173676300	Liver	CHINESE ACADEMY OF AGRICULTURAL SCIENCES	public	sra,fastq	SRX8098079	Illumina HiSeq 2000	PAIRED	cDNA	TRANSCRIPTOMIC	Sus scrofa	Y30-2LV-Rep2	SRP256022	300	15173676300	Y30_2LV-Rep2	Large Write	female			30day
SRR11526922	PRJNA612825	Liver	2021-04-30T00:00:00Z	RNA-Seq	SAMN14401427	5521546850	13619211300	Liver	CHINESE ACADEMY OF AGRICULTURAL SCIENCES	public	fastq,sra	SRX8098078	Illumina HiSeq 2000	PAIRED	cDNA	TRANSCRIPTOMIC	Sus scrofa	Y30-1LV-Rep1	SRP256022	300	13619211300	Y30_1LV-Rep1	Large Write	female			30day
SRR11526943	PRJNA612825	Liver	2021-04-30T00:00:00Z	RNA-Seq	SAMN14401409	5102801722	13370541300	Liver	CHINESE ACADEMY OF AGRICULTURAL SCIENCES	public	fastq,sra	SRX8098057	Illumina HiSeq 2000	PAIRED	cDNA	TRANSCRIPTOMIC	Sus scrofa	M300-3LV-Rep3	SRP256022	300	13370541300	M300_3LV-Rep3	Meishan	female			300day
SRR11526944	PRJNA612825	Liver	2021-04-30T00:00:00Z	RNA-Seq	SAMN14401408	5567793157	15338898000	Liver	CHINESE ACADEMY OF AGRICULTURAL SCIENCES	public	sra,fastq	SRX8098056	Illumina HiSeq 2000	PAIRED	cDNA	TRANSCRIPTOMIC	Sus scrofa	M300-2LV-Rep2	SRP256022	300	15338898000	M300_2LV-Rep2	Meishan	female			300day
SRR11526946	PRJNA612825	Liver	2021-04-30T00:00:00Z	RNA-Seq	SAMN14401407	5042000920	13771782000	Liver	CHINESE ACADEMY OF AGRICULTURAL SCIENCES	public	fastq,sra	SRX8098054	Illumina HiSeq 2000	PAIRED	cDNA	TRANSCRIPTOMIC	Sus scrofa	M300-1LV-Rep1	SRP256022	300	13771782000	M300_1LV-Rep1	Meishan	female			300day
SRR11526969	PRJNA612825	Liver	2021-04-30T00:00:00Z	RNA-Seq	SAMN14401388	6104587263	16399159800	Liver	CHINESE ACADEMY OF AGRICULTURAL SCIENCES	public	fastq,sra	SRX8098031	Illumina HiSeq 2000	PAIRED	cDNA	TRANSCRIPTOMIC	Sus scrofa	M180-3LV-Rep3	SRP256022	300	16399159800	M180_3LV-Rep3	Meishan	female			180day
SRR11526971	PRJNA612825	Liver	2021-04-30T00:00:00Z	RNA-Seq	SAMN14401387	5372477466	14787107700	Liver	CHINESE ACADEMY OF AGRICULTURAL SCIENCES	public	fastq,sra	SRX8098029	Illumina HiSeq 2000	PAIRED	cDNA	TRANSCRIPTOMIC	Sus scrofa	M180-2LV-Rep2	SRP256022	300	14787107700	M180_2LV-Rep2	Meishan	female			180day
SRR11526972	PRJNA612825	Liver	2021-04-30T00:00:00Z	RNA-Seq	SAMN14401386	6638954972	15003111000	Liver	CHINESE ACADEMY OF AGRICULTURAL SCIENCES	public	fastq,sra	SRX8098028	Illumina HiSeq 2000	PAIRED	cDNA	TRANSCRIPTOMIC	Sus scrofa	M180-1LV-Rep1	SRP256022	300	15003111000	M180_1LV-Rep1	Meishan	female			180day
SRR11526993	PRJNA612825	Liver	2021-04-30T00:00:00Z	RNA-Seq	SAMN14401367	5917279681	14157393000	Liver	CHINESE ACADEMY OF AGRICULTURAL SCIENCES	public	fastq,sra	SRX8098007	Illumina HiSeq 2000	PAIRED	cDNA	TRANSCRIPTOMIC	Sus scrofa	M30-3LV-Rep3	SRP256022	300	14157393000	M30_3LV-Rep3	Meishan	female			30day
SRR11526994	PRJNA612825	Liver	2021-04-30T00:00:00Z	RNA-Seq	SAMN14401366	5513421027	14051843100	Liver	CHINESE ACADEMY OF AGRICULTURAL SCIENCES	public	fastq,sra	SRX8098006	Illumina HiSeq 2000	PAIRED	cDNA	TRANSCRIPTOMIC	Sus scrofa	M30-2LV-Rep2	SRP256022	300	14051843100	M30_2LV-Rep2	Meishan	female			30day
SRR11526995	PRJNA612825	Liver	2021-04-30T00:00:00Z	RNA-Seq	SAMN14401365	5811875464	14720572500	Liver	CHINESE ACADEMY OF AGRICULTURAL SCIENCES	public	sra,fastq	SRX8098005	Illumina HiSeq 2000	PAIRED	cDNA	TRANSCRIPTOMIC	Sus scrofa	M30-1LV-Rep1	SRP256022	300	14720572500	M30_1LV-Rep1	Meishan	female			30day
SRR11527013	PRJNA612825	Liver	2021-04-30T00:00:00Z	RNA-Seq	SAMN14401470	5765889096	14238585300	Liver	CHINESE ACADEMY OF AGRICULTURAL SCIENCES	public	fastq,sra	SRX8097987	Illumina HiSeq 2000	PAIRED	cDNA	TRANSCRIPTOMIC	Sus scrofa	Y300-3LV-Rep3	SRP256022	300	14238585300	Y300_3LV-Rep3	Large Write	female			300day
SRR11527014	PRJNA612825	Liver	2021-04-30T00:00:00Z	RNA-Seq	SAMN14401469	6112040266	15208315800	Liver	CHINESE ACADEMY OF AGRICULTURAL SCIENCES	public	sra,fastq	SRX8097986	Illumina HiSeq 2000	PAIRED	cDNA	TRANSCRIPTOMIC	Sus scrofa	Y300-2LV-Rep2	SRP256022	300	15208315800	Y300_2LV-Rep2	Large Write	female			300day
SRR11527015	PRJNA612825	Liver	2021-04-30T00:00:00Z	RNA-Seq	SAMN14401468	5691769520	14123523600	Liver	CHINESE ACADEMY OF AGRICULTURAL SCIENCES	public	sra,fastq	SRX8097985	Illumina HiSeq 2000	PAIRED	cDNA	TRANSCRIPTOMIC	Sus scrofa	Y300-1LV-Rep1	SRP256022	300	14123523600	Y300_1LV-Rep1	Large Write	female			300day
SRR11527036	PRJNA612825	Liver	2021-04-30T00:00:00Z	RNA-Seq	SAMN14401449	6307370745	15581939700	Liver	CHINESE ACADEMY OF AGRICULTURAL SCIENCES	public	fastq,sra	SRX8097964	Illumina HiSeq 2000	PAIRED	cDNA	TRANSCRIPTOMIC	Sus scrofa	Y180-3LV-Rep3	SRP256022	300	15581939700	Y180_3LV-Rep3	Large Write	female			180day
SRR11527037	PRJNA612825	Liver	2021-04-30T00:00:00Z	RNA-Seq	SAMN14401448	7134830438	18693916200	Liver	CHINESE ACADEMY OF AGRICULTURAL SCIENCES	public	fastq,sra	SRX8097963	Illumina HiSeq 2000	PAIRED	cDNA	TRANSCRIPTOMIC	Sus scrofa	Y180-2LV-Rep2	SRP256022	300	18693916200	Y180_2LV-Rep2	Large Write	female			180day
SRR11527038	PRJNA612825	Liver	2021-04-30T00:00:00Z	RNA-Seq	SAMN14401447	6266985098	16167951600	Liver	CHINESE ACADEMY OF AGRICULTURAL SCIENCES	public	sra,fastq	SRX8097962	Illumina HiSeq 2000	PAIRED	cDNA	TRANSCRIPTOMIC	Sus scrofa	Y180-1LV-Rep1	SRP256022	300	16167951600	Y180_1LV-Rep1	Large Write	female			180day
SRR10764520	PRJNA597497	Liver	2021-02-26T00:00:00Z	RNA-Seq	SAMN13676554	4478017467	10796991836	liver	HUAZHONG AGRICULTURAL UNIVERSITY	public	sra,fastq	SRX7438726	HiSeq X Ten	PAIRED	cDNA	TRANSCRIPTOMIC	Sus scrofa	MS-2W-2-Liver	SRP238708	264	10796991836	MS-2W-2-Liver-RNA	Meishan	male			2 weeks
SRR10764531	PRJNA597497	Liver	2021-02-26T00:00:00Z	RNA-Seq	SAMN13676553	6254616958	16132076020	liver	HUAZHONG AGRICULTURAL UNIVERSITY	public	sra,fastq	SRX7438715	HiSeq X Ten	PAIRED	cDNA	TRANSCRIPTOMIC	Sus scrofa	MS-2W-1-Liver	SRP238708	298	16132076020	MS-2W-1-Liver-RNA	Meishan	male			2 weeks
SRR10764632	PRJNA597497	Liver	2021-02-26T00:00:00Z	RNA-Seq	SAMN13676544	5124149530	12857376638	liver	HUAZHONG AGRICULTURAL UNIVERSITY	public	fastq,sra	SRX7438614	HiSeq X Ten	PAIRED	cDNA	TRANSCRIPTOMIC	Sus scrofa	Duroc-2W-2-Liver	SRP238708	298	12857376638	Duroc-2W-2-Liver-RNA	Duroc	male			2 weeks
SRR10764643	PRJNA597497	Liver	2021-02-26T00:00:00Z	RNA-Seq	SAMN13676543	5736248554	14513956356	liver	HUAZHONG AGRICULTURAL UNIVERSITY	public	fastq,sra	SRX7438603	HiSeq X Ten	PAIRED	cDNA	TRANSCRIPTOMIC	Sus scrofa	Duroc-2W-1-Liver	SRP238708	298	14513956356	Duroc-2W-1-Liver-RNA	Duroc	male			2 weeks
SRR10764648	PRJNA597497	Liver	2021-02-26T00:00:00Z	RNA-Seq	SAMN13676581	5474604443	13873009554	liver	HUAZHONG AGRICULTURAL UNIVERSITY	public	sra,fastq	SRX7438598	HiSeq X Ten	PAIRED	cDNA	TRANSCRIPTOMIC	Sus scrofa	LW-2W-2-Liver	SRP238708	299	13873009554	LW-2W-2-Liver-RNA	Large White	male			2 weeks
SRR10764649	PRJNA597497	Liver	2021-02-26T00:00:00Z	RNA-Seq	SAMN13676580	4588570525	11704502020	liver	HUAZHONG AGRICULTURAL UNIVERSITY	public	sra,fastq	SRX7438597	HiSeq X Ten	PAIRED	cDNA	TRANSCRIPTOMIC	Sus scrofa	LW-2W-1-Liver	SRP238708	299	11704502020	LW-2W-1-Liver-RNA	Large White	male			2 weeks
SRR10764674	PRJNA597497	Liver	2021-02-26T00:00:00Z	RNA-Seq	SAMN13676564	3845562815	11701584390	liver	HUAZHONG AGRICULTURAL UNIVERSITY	public	sra,fastq	SRX7438572	HiSeq X Ten	PAIRED	cDNA	TRANSCRIPTOMIC	Sus scrofa	ES-2W-2-Liver	SRP238708	298	11701584390	ES-2W-2-Liver-RNA	Enshi Black	male			2 weeks
SRR10764685	PRJNA597497	Liver	2021-02-26T00:00:00Z	RNA-Seq	SAMN13676563	4043462693	12439985682	liver	HUAZHONG AGRICULTURAL UNIVERSITY	public	sra,fastq	SRX7438561	HiSeq X Ten	PAIRED	cDNA	TRANSCRIPTOMIC	Sus scrofa	ES-2W-1-Liver	SRP238708	299	12439985682	ES-2W-1-Liver-RNA	Enshi Black	male			2 weeks
SRR12835322	PRJNA669819	Liver	2021-01-08T00:00:00Z	RNA-Seq	SAMN16474424	3542382749	9453512713	Liver	GEO	public	sra,fastq	SRX9302856	NextSeq 500	PAIRED	cDNA	TRANSCRIPTOMIC	Sus scrofa	GSM4832708	SRP287588	148	9453512713				CTR_Liver	GSM4832708	d28
SRR12835326	PRJNA669819	Liver	2021-01-08T00:00:00Z	RNA-Seq	SAMN16474419	3111510991	8095762485	Liver	GEO	public	sra,fastq	SRX9302860	NextSeq 500	PAIRED	cDNA	TRANSCRIPTOMIC	Sus scrofa	GSM4832712	SRP287588	148	8095762485				PFA_Liver	GSM4832712	d28
SRR12835334	PRJNA669819	Liver	2021-01-08T00:00:00Z	RNA-Seq	SAMN16474548	3077225370	8113593410	Liver	GEO	public	sra,fastq	SRX9302868	NextSeq 500	PAIRED	cDNA	TRANSCRIPTOMIC	Sus scrofa	GSM4832720	SRP287588	148	8113593410				OO_Liver	GSM4832720	d28
SRR7138108	PRJNA470616	Liver	2019-08-27T00:00:00Z	RNA-Seq	SAMN09098469	3653260053	9403222400	liver	GEO	public	sra,fastq	SRX4058981	Illumina HiSeq 2500	PAIRED	cDNA	TRANSCRIPTOMIC	Sus scrofa	GSM3138173	SRP145064	200	9403222400		Danish crossbred Duroc X Landrace/Yorkshire	male	Low_ASI_Chicory_Diet_Liver	GSM3138173
SRR8310836	PRJNA509268	Liver	2019-03-06T00:00:00Z	RNA-Seq	SAMN10576355	3935860791	9881778900	Liver	GEO	public	sra,fastq	SRX5124334	Illumina HiSeq 4000	PAIRED	cDNA	TRANSCRIPTOMIC	Sus scrofa	GSM3507510	SRP173257	300	9881778900				Liver tissue	GSM3507510	180 days after birth
SRR8310837	PRJNA509268	Liver	2019-03-06T00:00:00Z	RNA-Seq	SAMN10576362	3833070289	9686151900	Liver	GEO	public	fastq,sra	SRX5124335	Illumina HiSeq 4000	PAIRED	cDNA	TRANSCRIPTOMIC	Sus scrofa	GSM3507511	SRP173257	300	9686151900				Liver tissue	GSM3507511	180 days after birth
SRR8310838	PRJNA509268	Liver	2019-03-06T00:00:00Z	RNA-Seq	SAMN10576361	5013107552	11878705800	Liver	GEO	public	fastq,sra	SRX5124336	Illumina HiSeq 4000	PAIRED	cDNA	TRANSCRIPTOMIC	Sus scrofa	GSM3507512	SRP173257	300	11878705800				Liver tissue	GSM3507512	8 years after birth
SRR6261052	PRJNA417274	Liver	2018-08-07T00:00:00Z	RNA-Seq	SAMN07981759	5352148370	14372262600	liver	GEO	public	sra,fastq	SRX3367385	Illumina HiSeq 2500	PAIRED	cDNA	TRANSCRIPTOMIC	Sus scrofa	GSM2842965	SRP124265	300	14372262600				liver	GSM2842965
SRR6253564	PRJNA417068	Liver	2017-11-15T00:00:00Z	RNA-Seq	SAMN07975614	12010144552	16964131860	liver	GEO	public	sra,fastq	SRX3360333	Illumina HiSeq 2000	PAIRED	cDNA	TRANSCRIPTOMIC	Sus scrofa	GSM2839437	SRP123597	180	16964131860		PIC		liver	GSM2839437	150 days
SRR6253567	PRJNA417068	Liver	2017-11-15T00:00:00Z	RNA-Seq	SAMN07975640	13012286830	17887996080	liver	GEO	public	sra,fastq	SRX3360336	Illumina HiSeq 2000	PAIRED	cDNA	TRANSCRIPTOMIC	Sus scrofa	GSM2839440	SRP123597	180	17887996080		PIC		liver	GSM2839440	150 days
SRR6253566	PRJNA417068	Liver	2017-11-15T00:00:00Z	RNA-Seq	SAMN07975641	12531407105	17195012640	liver	GEO	public	sra,fastq	SRX3360335	Illumina HiSeq 2000	PAIRED	cDNA	TRANSCRIPTOMIC	Sus scrofa	GSM2839439	SRP123597	180	17195012640		PIC		liver	GSM2839439	150 days
SRR6253563	PRJNA417068	Liver	2017-11-15T00:00:00Z	RNA-Seq	SAMN07975615	12359588010	16980440580	liver	GEO	public	fastq,sra	SRX3360332	Illumina HiSeq 2000	PAIRED	cDNA	TRANSCRIPTOMIC	Sus scrofa	GSM2839436	SRP123597	180	16980440580		PIC		liver	GSM2839436	150 days
SRR6253565	PRJNA417068	Liver	2017-11-15T00:00:00Z	RNA-Seq	SAMN07975613	13935218042	19094198760	liver	GEO	public	sra,fastq	SRX3360334	Illumina HiSeq 2000	PAIRED	cDNA	TRANSCRIPTOMIC	Sus scrofa	GSM2839438	SRP123597	180	19094198760		PIC		liver	GSM2839438	150 days
SRR15043464	PRJNA743884	Backfat	2021-07-17T00:00:00Z	RNA-Seq	SAMN20062598	3612604300	11424291000	High back fat	GEO	public	sra,fastq	SRX11354110	Illumina NovaSeq 6000	PAIRED	cDNA	TRANSCRIPTOMIC	Sus scrofa	GSM5418488	SRP326992	300	11424291000		Dingyuan		Back subcutaneous fat	GSM5418488	300 days old
SRR15043465	PRJNA743884	Backfat	2021-07-17T00:00:00Z	RNA-Seq	SAMN20062597	3484326147	11038759800	High back fat	GEO	public	sra,fastq	SRX11354111	Illumina NovaSeq 6000	PAIRED	cDNA	TRANSCRIPTOMIC	Sus scrofa	GSM5418489	SRP326992	300	11038759800		Dingyuan		Back subcutaneous fat	GSM5418489	300 days old
SRR14752126	PRJNA735785	Backfat	2021-06-09T00:00:00Z	RNA-Seq	SAMN19597824	4945184034	16309169930	Backfat	GEO	public	fastq,sra	SRX11085685	Illumina NovaSeq 6000	PAIRED	cDNA	TRANSCRIPTOMIC	Sus scrofa	GSM5362998	SRP323103	202	16309169930				Backfat	GSM5362998	22 months
SRR14752127	PRJNA735785	Backfat	2021-06-09T00:00:00Z	RNA-Seq	SAMN19597823	3891004363	12638271602	Backfat	GEO	public	fastq,sra	SRX11085686	Illumina NovaSeq 6000	PAIRED	cDNA	TRANSCRIPTOMIC	Sus scrofa	GSM5362999	SRP323103	202	12638271602				Backfat	GSM5362999	22 months
SRR14752128	PRJNA735785	Backfat	2021-06-09T00:00:00Z	RNA-Seq	SAMN19597821	3844301821	12259914694	Backfat	GEO	public	fastq,sra	SRX11085695	Illumina NovaSeq 6000	PAIRED	cDNA	TRANSCRIPTOMIC	Sus scrofa	GSM5363000	SRP323103	202	12259914694				Backfat	GSM5363000	22 months
SRR14752129	PRJNA735785	Backfat	2021-06-09T00:00:00Z	RNA-Seq	SAMN19597818	3890205638	12724949600	Backfat	GEO	public	fastq,sra	SRX11085697	Illumina NovaSeq 6000	PAIRED	cDNA	TRANSCRIPTOMIC	Sus scrofa	GSM5363002	SRP323103	202	12724949600				Backfat	GSM5363002	22 months
SRR14752130	PRJNA735785	Backfat	2021-06-09T00:00:00Z	RNA-Seq	SAMN19597820	3536067044	11595712838	Backfat	GEO	public	fastq,sra	SRX11085696	Illumina NovaSeq 6000	PAIRED	cDNA	TRANSCRIPTOMIC	Sus scrofa	GSM5363001	SRP323103	202	11595712838				Backfat	GSM5363001	22 months
SRR2995031	PRJNA305784	Backfat	2016-12-13T00:00:00Z	RNA-Seq	SAMN04332699	4291063655	9291222400	backfat tissue	HEILONGJIANG ACADEMY OF AGRICULTURAL SCIENCES	public	fastq,sra	SRX1481184	Illumina HiSeq 2000	PAIRED	cDNA	TRANSCRIPTOMIC	Sus scrofa	B429	SRP067368	200	9291222400			female
SRR2995134	PRJNA305784	Backfat	2016-12-13T00:00:00Z	RNA-Seq	SAMN04332700	3782330135	8177024200	backfat tissue	HEILONGJIANG ACADEMY OF AGRICULTURAL SCIENCES	public	fastq,sra	SRX1481215	Illumina HiSeq 2000	PAIRED	cDNA	TRANSCRIPTOMIC	Sus scrofa	H418	SRP067368	200	8177024200			male
SRR2995139	PRJNA305784	Backfat	2016-12-13T00:00:00Z	RNA-Seq	SAMN04332702	4148996594	8934898600	backfat tissue	HEILONGJIANG ACADEMY OF AGRICULTURAL SCIENCES	public	sra,fastq	SRX1481219	Illumina HiSeq 2000	PAIRED	cDNA	TRANSCRIPTOMIC	Sus scrofa	H420	SRP067368	200	8934898600			female
SRR2995140	PRJNA305784	Backfat	2016-12-13T00:00:00Z	RNA-Seq	SAMN04332719	4005596150	8689351800	backfat tissue	HEILONGJIANG ACADEMY OF AGRICULTURAL SCIENCES	public	fastq,sra	SRX1481221	Illumina HiSeq 2000	PAIRED	cDNA	TRANSCRIPTOMIC	Sus scrofa	H422	SRP067368	200	8689351800			male
SRR1979629	PRJNA281483	Backfat	2016-03-15T00:00:00Z	RNA-Seq	SAMN03490522	16302375973	25182337878	backfat	GEO	public	sra,fastq	SRX998795	Illumina HiSeq 2000	PAIRED	cDNA	TRANSCRIPTOMIC	Sus scrofa	GSM1660930	SRP057382	202	25182337878		Italian Large White		backfat	GSM1660930	247 days
SRR1979630	PRJNA281483	Backfat	2016-03-15T00:00:00Z	RNA-Seq	SAMN03490523	12218668654	18197848518	backfat	GEO	public	sra,fastq	SRX998796	Illumina HiSeq 2000	PAIRED	cDNA	TRANSCRIPTOMIC	Sus scrofa	GSM1660931	SRP057382	202	18197848518		Italian Large White		backfat	GSM1660931	237 days
SRR1979631	PRJNA281483	Backfat	2016-03-15T00:00:00Z	RNA-Seq	SAMN03490524	11299672373	16702571192	backfat	GEO	public	fastq,sra	SRX998797	Illumina HiSeq 2000	PAIRED	cDNA	TRANSCRIPTOMIC	Sus scrofa	GSM1660932	SRP057382	202	16702571192		Italian Large White		backfat	GSM1660932	233 days
SRR1979632	PRJNA281483	Backfat	2016-03-15T00:00:00Z	RNA-Seq	SAMN03490525	11487984318	17132608386	backfat	GEO	public	sra,fastq	SRX998798	Illumina HiSeq 2000	PAIRED	cDNA	TRANSCRIPTOMIC	Sus scrofa	GSM1660933	SRP057382	202	17132608386		Italian Large White		backfat	GSM1660933	235 days
SRR1979633	PRJNA281483	Backfat	2016-03-15T00:00:00Z	RNA-Seq	SAMN03490526	13116614593	19393040906	backfat	GEO	public	fastq,sra	SRX998799	Illumina HiSeq 2000	PAIRED	cDNA	TRANSCRIPTOMIC	Sus scrofa	GSM1660934	SRP057382	202	19393040906		Italian Large White		backfat	GSM1660934	243 days
SRR1979634	PRJNA281483	Backfat	2016-03-15T00:00:00Z	RNA-Seq	SAMN03490527	15697676750	22847839432	backfat	GEO	public	fastq,sra	SRX998800	Illumina HiSeq 2000	PAIRED	cDNA	TRANSCRIPTOMIC	Sus scrofa	GSM1660935	SRP057382	202	22847839432		Italian Large White		backfat	GSM1660935	239 days
SRR1979635	PRJNA281483	Backfat	2016-03-15T00:00:00Z	RNA-Seq	SAMN03490528	13319470973	19393750936	backfat	GEO	public	fastq,sra	SRX998801	Illumina HiSeq 2000	PAIRED	cDNA	TRANSCRIPTOMIC	Sus scrofa	GSM1660936	SRP057382	202	19393750936		Italian Large White		backfat	GSM1660936	243 days
SRR1979636	PRJNA281483	Backfat	2016-03-15T00:00:00Z	RNA-Seq	SAMN03490529	13894518171	20315461180	backfat	GEO	public	sra,fastq	SRX998802	Illumina HiSeq 2000	PAIRED	cDNA	TRANSCRIPTOMIC	Sus scrofa	GSM1660937	SRP057382	202	20315461180		Italian Large White		backfat	GSM1660937	243 days
SRR1979637	PRJNA281483	Backfat	2016-03-15T00:00:00Z	RNA-Seq	SAMN03490530	13154304862	19180664166	backfat	GEO	public	fastq,sra	SRX998803	Illumina HiSeq 2000	PAIRED	cDNA	TRANSCRIPTOMIC	Sus scrofa	GSM1660938	SRP057382	202	19180664166		Italian Large White		backfat	GSM1660938	249 days
SRR1979638	PRJNA281483	Backfat	2016-03-15T00:00:00Z	RNA-Seq	SAMN03490531	15048101515	21931538748	backfat	GEO	public	sra,fastq	SRX998804	Illumina HiSeq 2000	PAIRED	cDNA	TRANSCRIPTOMIC	Sus scrofa	GSM1660939	SRP057382	202	21931538748		Italian Large White		backfat	GSM1660939	237 days
SRR1979639	PRJNA281483	Backfat	2016-03-15T00:00:00Z	RNA-Seq	SAMN03490532	12965310235	18875659316	backfat	GEO	public	sra,fastq	SRX998805	Illumina HiSeq 2000	PAIRED	cDNA	TRANSCRIPTOMIC	Sus scrofa	GSM1660940	SRP057382	202	18875659316		Italian Large White		backfat	GSM1660940	250 days
SRR1979640	PRJNA281483	Backfat	2016-03-15T00:00:00Z	RNA-Seq	SAMN03490533	13149434551	20329937914	backfat	GEO	public	sra,fastq	SRX998806	Illumina HiSeq 2000	PAIRED	cDNA	TRANSCRIPTOMIC	Sus scrofa	GSM1660941	SRP057382	202	20329937914		Italian Large White		backfat	GSM1660941	241 days
SRR1979641	PRJNA281483	Backfat	2016-03-15T00:00:00Z	RNA-Seq	SAMN03490534	13601429276	19919994468	backfat	GEO	public	sra,fastq	SRX998807	Illumina HiSeq 2000	PAIRED	cDNA	TRANSCRIPTOMIC	Sus scrofa	GSM1660942	SRP057382	202	19919994468		Italian Large White		backfat	GSM1660942	249 days
SRR1979642	PRJNA281483	Backfat	2016-03-15T00:00:00Z	RNA-Seq	SAMN03490535	14411468035	21095223196	backfat	GEO	public	sra,fastq	SRX998808	Illumina HiSeq 2000	PAIRED	cDNA	TRANSCRIPTOMIC	Sus scrofa	GSM1660943	SRP057382	202	21095223196		Italian Large White		backfat	GSM1660943	249 days
SRR1979643	PRJNA281483	Backfat	2016-03-15T00:00:00Z	RNA-Seq	SAMN03490536	14480773825	20964160950	backfat	GEO	public	sra,fastq	SRX998809	Illumina HiSeq 2000	PAIRED	cDNA	TRANSCRIPTOMIC	Sus scrofa	GSM1660944	SRP057382	202	20964160950		Italian Large White		backfat	GSM1660944	241 days
SRR1979644	PRJNA281483	Backfat	2016-03-15T00:00:00Z	RNA-Seq	SAMN03490537	11243986077	16349891312	backfat	GEO	public	sra,fastq	SRX998810	Illumina HiSeq 2000	PAIRED	cDNA	TRANSCRIPTOMIC	Sus scrofa	GSM1660945	SRP057382	202	16349891312		Italian Large White		backfat	GSM1660945	244 days
SRR1979645	PRJNA281483	Backfat	2016-03-15T00:00:00Z	RNA-Seq	SAMN03490538	15235294515	21948192032	backfat	GEO	public	fastq,sra	SRX998811	Illumina HiSeq 2000	PAIRED	cDNA	TRANSCRIPTOMIC	Sus scrofa	GSM1660946	SRP057382	202	21948192032		Italian Large White		backfat	GSM1660946	241 days
SRR1979646	PRJNA281483	Backfat	2016-03-15T00:00:00Z	RNA-Seq	SAMN03490539	13674132347	19690971918	backfat	GEO	public	sra,fastq	SRX998812	Illumina HiSeq 2000	PAIRED	cDNA	TRANSCRIPTOMIC	Sus scrofa	GSM1660947	SRP057382	202	19690971918		Italian Large White		backfat	GSM1660947	235 days
SRR1979647	PRJNA281483	Backfat	2016-03-15T00:00:00Z	RNA-Seq	SAMN03490540	12548894600	17985269400	backfat	GEO	public	sra,fastq	SRX998813	Illumina HiSeq 2000	PAIRED	cDNA	TRANSCRIPTOMIC	Sus scrofa	GSM1660948	SRP057382	200	17985269400		Italian Large White		backfat	GSM1660948	250 days
SRR1979648	PRJNA281483	Backfat	2016-03-15T00:00:00Z	RNA-Seq	SAMN03490541	12423175722	17834307200	backfat	GEO	public	fastq,sra	SRX998814	Illumina HiSeq 2000	PAIRED	cDNA	TRANSCRIPTOMIC	Sus scrofa	GSM1660949	SRP057382	200	17834307200		Italian Large White		backfat	GSM1660949	241 days
SRR11746461	PRJNA631526	Lung	2021-03-18T00:00:00Z	RNA-Seq	SAMN14883486	4710172611	9162138321	lung	GEO	public	sra,fastq	SRX8299841	Illumina HiSeq 4000	PAIRED	cDNA	TRANSCRIPTOMIC	Sus scrofa	GSM4543532	SRP261147	119	9162138321				distal airway_CF	GSM4543532
SRR11746462	PRJNA631526	Lung	2021-03-18T00:00:00Z	RNA-Seq	SAMN14883485	5778109900	11346883121	lung	GEO	public	fastq,sra	SRX8299842	Illumina HiSeq 4000	PAIRED	cDNA	TRANSCRIPTOMIC	Sus scrofa	GSM4543533	SRP261147	119	11346883121				distal airway_non-CF	GSM4543533
SRR11746463	PRJNA631526	Lung	2021-03-18T00:00:00Z	RNA-Seq	SAMN14883485	5123011398	10105225578	lung	GEO	public	sra,fastq	SRX8299842	Illumina HiSeq 4000	PAIRED	cDNA	TRANSCRIPTOMIC	Sus scrofa	GSM4543533	SRP261147	119	10105225578				distal airway_non-CF	GSM4543533
SRR11746464	PRJNA631526	Lung	2021-03-18T00:00:00Z	RNA-Seq	SAMN14883485	4391136699	8487329900	lung	GEO	public	fastq,sra	SRX8299842	Illumina HiSeq 4000	PAIRED	cDNA	TRANSCRIPTOMIC	Sus scrofa	GSM4543533	SRP261147	119	8487329900				distal airway_non-CF	GSM4543533
SRR11746465	PRJNA631526	Lung	2021-03-18T00:00:00Z	RNA-Seq	SAMN14883485	5359358922	10577056532	lung	GEO	public	fastq,sra	SRX8299842	Illumina HiSeq 4000	PAIRED	cDNA	TRANSCRIPTOMIC	Sus scrofa	GSM4543533	SRP261147	119	10577056532				distal airway_non-CF	GSM4543533
SRR11746466	PRJNA631526	Lung	2021-03-18T00:00:00Z	RNA-Seq	SAMN14883484	5883897082	11838776404	lung	GEO	public	fastq,sra	SRX8299843	Illumina HiSeq 4000	PAIRED	cDNA	TRANSCRIPTOMIC	Sus scrofa	GSM4543534	SRP261147	119	11838776404				distal airway_CF	GSM4543534
SRR11746467	PRJNA631526	Lung	2021-03-18T00:00:00Z	RNA-Seq	SAMN14883484	4892546955	9882762575	lung	GEO	public	sra,fastq	SRX8299843	Illumina HiSeq 4000	PAIRED	cDNA	TRANSCRIPTOMIC	Sus scrofa	GSM4543534	SRP261147	119	9882762575				distal airway_CF	GSM4543534
SRR11746468	PRJNA631526	Lung	2021-03-18T00:00:00Z	RNA-Seq	SAMN14883484	5411681026	10819422999	lung	GEO	public	sra,fastq	SRX8299843	Illumina HiSeq 4000	PAIRED	cDNA	TRANSCRIPTOMIC	Sus scrofa	GSM4543534	SRP261147	119	10819422999				distal airway_CF	GSM4543534
SRR11746469	PRJNA631526	Lung	2021-03-18T00:00:00Z	RNA-Seq	SAMN14883484	4357253357	8760725855	lung	GEO	public	sra,fastq	SRX8299843	Illumina HiSeq 4000	PAIRED	cDNA	TRANSCRIPTOMIC	Sus scrofa	GSM4543534	SRP261147	119	8760725855				distal airway_CF	GSM4543534
SRR11746470	PRJNA631526	Lung	2021-03-18T00:00:00Z	RNA-Seq	SAMN14883483	6095731172	12249282255	lung	GEO	public	fastq,sra	SRX8299844	Illumina HiSeq 4000	PAIRED	cDNA	TRANSCRIPTOMIC	Sus scrofa	GSM4543535	SRP261147	119	12249282255				distal airway_CF	GSM4543535
SRR11746471	PRJNA631526	Lung	2021-03-18T00:00:00Z	RNA-Seq	SAMN14883483	4540469917	8859603312	lung	GEO	public	sra,fastq	SRX8299844	Illumina HiSeq 4000	PAIRED	cDNA	TRANSCRIPTOMIC	Sus scrofa	GSM4543535	SRP261147	119	8859603312				distal airway_CF	GSM4543535
SRR11746472	PRJNA631526	Lung	2021-03-18T00:00:00Z	RNA-Seq	SAMN14883483	5315418561	10659589934	lung	GEO	public	sra,fastq	SRX8299844	Illumina HiSeq 4000	PAIRED	cDNA	TRANSCRIPTOMIC	Sus scrofa	GSM4543535	SRP261147	119	10659589934				distal airway_CF	GSM4543535
SRR11746473	PRJNA631526	Lung	2021-03-18T00:00:00Z	RNA-Seq	SAMN14883483	4546730461	9065174384	lung	GEO	public	sra,fastq	SRX8299844	Illumina HiSeq 4000	PAIRED	cDNA	TRANSCRIPTOMIC	Sus scrofa	GSM4543535	SRP261147	119	9065174384				distal airway_CF	GSM4543535
SRR11746474	PRJNA631526	Lung	2021-03-18T00:00:00Z	RNA-Seq	SAMN14883482	5970179352	11967628176	lung	GEO	public	sra,fastq	SRX8299845	Illumina HiSeq 4000	PAIRED	cDNA	TRANSCRIPTOMIC	Sus scrofa	GSM4543536	SRP261147	119	11967628176				distal airway_non-CF	GSM4543536
SRR11746475	PRJNA631526	Lung	2021-03-18T00:00:00Z	RNA-Seq	SAMN14883482	4251508159	8490075468	lung	GEO	public	sra,fastq	SRX8299845	Illumina HiSeq 4000	PAIRED	cDNA	TRANSCRIPTOMIC	Sus scrofa	GSM4543536	SRP261147	119	8490075468				distal airway_non-CF	GSM4543536
SRR11746476	PRJNA631526	Lung	2021-03-18T00:00:00Z	RNA-Seq	SAMN14883482	5651940702	11488929018	lung	GEO	public	fastq,sra	SRX8299845	Illumina HiSeq 4000	PAIRED	cDNA	TRANSCRIPTOMIC	Sus scrofa	GSM4543536	SRP261147	119	11488929018				distal airway_non-CF	GSM4543536
SRR11746477	PRJNA631526	Lung	2021-03-18T00:00:00Z	RNA-Seq	SAMN14883482	4275529095	8634854557	lung	GEO	public	sra,fastq	SRX8299845	Illumina HiSeq 4000	PAIRED	cDNA	TRANSCRIPTOMIC	Sus scrofa	GSM4543536	SRP261147	119	8634854557				distal airway_non-CF	GSM4543536
SRR11746478	PRJNA631526	Lung	2021-03-18T00:00:00Z	RNA-Seq	SAMN14883481	9165365801	17698456320	lung	GEO	public	sra,fastq	SRX8299846	Illumina HiSeq 4000	PAIRED	cDNA	TRANSCRIPTOMIC	Sus scrofa	GSM4543537	SRP261147	302	17698456320				trachea_non-CF	GSM4543537
SRR11746479	PRJNA631526	Lung	2021-03-18T00:00:00Z	RNA-Seq	SAMN14883481	11590990465	22238100086	lung	GEO	public	sra,fastq	SRX8299846	Illumina HiSeq 4000	PAIRED	cDNA	TRANSCRIPTOMIC	Sus scrofa	GSM4543537	SRP261147	302	22238100086				trachea_non-CF	GSM4543537
SRR11746480	PRJNA631526	Lung	2021-03-18T00:00:00Z	RNA-Seq	SAMN14883481	8346839251	15937953662	lung	GEO	public	fastq,sra	SRX8299846	Illumina HiSeq 4000	PAIRED	cDNA	TRANSCRIPTOMIC	Sus scrofa	GSM4543537	SRP261147	302	15937953662				trachea_non-CF	GSM4543537
SRR11746481	PRJNA631526	Lung	2021-03-18T00:00:00Z	RNA-Seq	SAMN14883481	9842349953	18789886132	lung	GEO	public	sra,fastq	SRX8299846	Illumina HiSeq 4000	PAIRED	cDNA	TRANSCRIPTOMIC	Sus scrofa	GSM4543537	SRP261147	302	18789886132				trachea_non-CF	GSM4543537
SRR11746482	PRJNA631526	Lung	2021-03-18T00:00:00Z	RNA-Seq	SAMN14883480	12960458017	24967381900	lung	GEO	public	fastq,sra	SRX8299847	Illumina HiSeq 4000	PAIRED	cDNA	TRANSCRIPTOMIC	Sus scrofa	GSM4543538	SRP261147	302	24967381900				trachea_CF	GSM4543538
SRR11746483	PRJNA631526	Lung	2021-03-18T00:00:00Z	RNA-Seq	SAMN14883480	16856907201	31877518494	lung	GEO	public	fastq,sra	SRX8299847	Illumina HiSeq 4000	PAIRED	cDNA	TRANSCRIPTOMIC	Sus scrofa	GSM4543538	SRP261147	302	31877518494				trachea_CF	GSM4543538
SRR11746484	PRJNA631526	Lung	2021-03-18T00:00:00Z	RNA-Seq	SAMN14883480	13578368262	26104202614	lung	GEO	public	sra,fastq	SRX8299847	Illumina HiSeq 4000	PAIRED	cDNA	TRANSCRIPTOMIC	Sus scrofa	GSM4543538	SRP261147	302	26104202614				trachea_CF	GSM4543538
SRR11746485	PRJNA631526	Lung	2021-03-18T00:00:00Z	RNA-Seq	SAMN14883480	12137973173	23202550072	lung	GEO	public	fastq,sra	SRX8299847	Illumina HiSeq 4000	PAIRED	cDNA	TRANSCRIPTOMIC	Sus scrofa	GSM4543538	SRP261147	302	23202550072				trachea_CF	GSM4543538
SRR11746486	PRJNA631526	Lung	2021-03-18T00:00:00Z	RNA-Seq	SAMN14883479	5758209984	11034820582	lung	GEO	public	sra,fastq	SRX8299848	Illumina HiSeq 4000	PAIRED	cDNA	TRANSCRIPTOMIC	Sus scrofa	GSM4543539	SRP261147	302	11034820582				distal airway_non-CF	GSM4543539
SRR11746487	PRJNA631526	Lung	2021-03-18T00:00:00Z	RNA-Seq	SAMN14883479	18639969594	35637977194	lung	GEO	public	sra,fastq	SRX8299848	Illumina HiSeq 4000	PAIRED	cDNA	TRANSCRIPTOMIC	Sus scrofa	GSM4543539	SRP261147	302	35637977194				distal airway_non-CF	GSM4543539
SRR11746488	PRJNA631526	Lung	2021-03-18T00:00:00Z	RNA-Seq	SAMN14883479	14221125655	27237625526	lung	GEO	public	sra,fastq	SRX8299848	Illumina HiSeq 4000	PAIRED	cDNA	TRANSCRIPTOMIC	Sus scrofa	GSM4543539	SRP261147	302	27237625526				distal airway_non-CF	GSM4543539
SRR11746489	PRJNA631526	Lung	2021-03-18T00:00:00Z	RNA-Seq	SAMN14883479	15565069298	29813116558	lung	GEO	public	fastq,sra	SRX8299848	Illumina HiSeq 4000	PAIRED	cDNA	TRANSCRIPTOMIC	Sus scrofa	GSM4543539	SRP261147	302	29813116558				distal airway_non-CF	GSM4543539
SRR11746490	PRJNA631526	Lung	2021-03-18T00:00:00Z	RNA-Seq	SAMN14883478	12220799885	23374204154	lung	GEO	public	fastq,sra	SRX8299849	Illumina HiSeq 4000	PAIRED	cDNA	TRANSCRIPTOMIC	Sus scrofa	GSM4543540	SRP261147	302	23374204154				distal airway_CF	GSM4543540
SRR11746491	PRJNA631526	Lung	2021-03-18T00:00:00Z	RNA-Seq	SAMN14883478	14206881834	26479948296	lung	GEO	public	sra,fastq	SRX8299849	Illumina HiSeq 4000	PAIRED	cDNA	TRANSCRIPTOMIC	Sus scrofa	GSM4543540	SRP261147	302	26479948296				distal airway_CF	GSM4543540
SRR11746492	PRJNA631526	Lung	2021-03-18T00:00:00Z	RNA-Seq	SAMN14883478	12998274375	24798933246	lung	GEO	public	sra,fastq	SRX8299849	Illumina HiSeq 4000	PAIRED	cDNA	TRANSCRIPTOMIC	Sus scrofa	GSM4543540	SRP261147	302	24798933246				distal airway_CF	GSM4543540
SRR11746493	PRJNA631526	Lung	2021-03-18T00:00:00Z	RNA-Seq	SAMN14883478	14667740371	28135274320	lung	GEO	public	sra,fastq	SRX8299849	Illumina HiSeq 4000	PAIRED	cDNA	TRANSCRIPTOMIC	Sus scrofa	GSM4543540	SRP261147	302	28135274320				distal airway_CF	GSM4543540
SRR11746494	PRJNA631526	Lung	2021-03-18T00:00:00Z	RNA-Seq	SAMN14883477	12677778863	24043812144	lung	GEO	public	sra,fastq	SRX8299850	Illumina HiSeq 4000	PAIRED	cDNA	TRANSCRIPTOMIC	Sus scrofa	GSM4543541	SRP261147	302	24043812144				trachea_non-CF	GSM4543541
SRR11746495	PRJNA631526	Lung	2021-03-18T00:00:00Z	RNA-Seq	SAMN14883477	17975808630	33974149266	lung	GEO	public	fastq,sra	SRX8299850	Illumina HiSeq 4000	PAIRED	cDNA	TRANSCRIPTOMIC	Sus scrofa	GSM4543541	SRP261147	302	33974149266				trachea_non-CF	GSM4543541
SRR11746496	PRJNA631526	Lung	2021-03-18T00:00:00Z	RNA-Seq	SAMN14883477	14725133062	27953746952	lung	GEO	public	fastq,sra	SRX8299850	Illumina HiSeq 4000	PAIRED	cDNA	TRANSCRIPTOMIC	Sus scrofa	GSM4543541	SRP261147	302	27953746952				trachea_non-CF	GSM4543541
SRR11746497	PRJNA631526	Lung	2021-03-18T00:00:00Z	RNA-Seq	SAMN14883477	7193482148	13669311542	lung	GEO	public	fastq,sra	SRX8299850	Illumina HiSeq 4000	PAIRED	cDNA	TRANSCRIPTOMIC	Sus scrofa	GSM4543541	SRP261147	302	13669311542				trachea_non-CF	GSM4543541
SRR11746498	PRJNA631526	Lung	2021-03-18T00:00:00Z	RNA-Seq	SAMN14883476	12272462304	22936295094	lung	GEO	public	fastq,sra	SRX8299851	Illumina HiSeq 4000	PAIRED	cDNA	TRANSCRIPTOMIC	Sus scrofa	GSM4543542	SRP261147	302	22936295094				trachea_non-CF	GSM4543542
SRR11746499	PRJNA631526	Lung	2021-03-18T00:00:00Z	RNA-Seq	SAMN14883476	17302322927	32202054036	lung	GEO	public	fastq,sra	SRX8299851	Illumina HiSeq 4000	PAIRED	cDNA	TRANSCRIPTOMIC	Sus scrofa	GSM4543542	SRP261147	302	32202054036				trachea_non-CF	GSM4543542
SRR11746500	PRJNA631526	Lung	2021-03-18T00:00:00Z	RNA-Seq	SAMN14883476	9984410850	18574867870	lung	GEO	public	fastq,sra	SRX8299851	Illumina HiSeq 4000	PAIRED	cDNA	TRANSCRIPTOMIC	Sus scrofa	GSM4543542	SRP261147	302	18574867870				trachea_non-CF	GSM4543542
SRR11746501	PRJNA631526	Lung	2021-03-18T00:00:00Z	RNA-Seq	SAMN14883476	11113885964	20726671626	lung	GEO	public	fastq,sra	SRX8299851	Illumina HiSeq 4000	PAIRED	cDNA	TRANSCRIPTOMIC	Sus scrofa	GSM4543542	SRP261147	302	20726671626				trachea_non-CF	GSM4543542
SRR11746502	PRJNA631526	Lung	2021-03-18T00:00:00Z	RNA-Seq	SAMN14883475	11835143262	22444163746	lung	GEO	public	fastq,sra	SRX8299852	Illumina HiSeq 4000	PAIRED	cDNA	TRANSCRIPTOMIC	Sus scrofa	GSM4543543	SRP261147	302	22444163746				trachea_CF	GSM4543543
SRR11746503	PRJNA631526	Lung	2021-03-18T00:00:00Z	RNA-Seq	SAMN14883475	15514958953	29456492610	lung	GEO	public	sra,fastq	SRX8299852	Illumina HiSeq 4000	PAIRED	cDNA	TRANSCRIPTOMIC	Sus scrofa	GSM4543543	SRP261147	302	29456492610				trachea_CF	GSM4543543
SRR11746504	PRJNA631526	Lung	2021-03-18T00:00:00Z	RNA-Seq	SAMN14883475	12249061717	23208770064	lung	GEO	public	fastq,sra	SRX8299852	Illumina HiSeq 4000	PAIRED	cDNA	TRANSCRIPTOMIC	Sus scrofa	GSM4543543	SRP261147	302	23208770064				trachea_CF	GSM4543543
SRR11746505	PRJNA631526	Lung	2021-03-18T00:00:00Z	RNA-Seq	SAMN14883475	11996027109	22650922610	lung	GEO	public	fastq,sra	SRX8299852	Illumina HiSeq 4000	PAIRED	cDNA	TRANSCRIPTOMIC	Sus scrofa	GSM4543543	SRP261147	302	22650922610				trachea_CF	GSM4543543
SRR10764633	PRJNA597497	Lung	2021-02-26T00:00:00Z	RNA-Seq	SAMN13676595	5143178433	12275763398	Lung	HUAZHONG AGRICULTURAL UNIVERSITY	public	fastq,sra	SRX7438613	HiSeq X Ten	PAIRED	cDNA	TRANSCRIPTOMIC	Sus scrofa	LW-2W-2-Lung	SRP238708	299	12275763398	LW-2W-2-Lung-RNA	Large White	male			2 weeks
SRR10764634	PRJNA597497	Lung	2021-02-26T00:00:00Z	RNA-Seq	SAMN13676594	4756051421	12046911522	Lung	HUAZHONG AGRICULTURAL UNIVERSITY	public	sra,fastq	SRX7438612	HiSeq X Ten	PAIRED	cDNA	TRANSCRIPTOMIC	Sus scrofa	LW-2W-1-Lung	SRP238708	299	12046911522	LW-2W-1-Lung-RNA	Large White	male			2 weeks
SRR13308286	PRJNA687172	Lung	2020-12-31T00:00:00Z	RNA-Seq	SAMN17136987	2580339418	8077541400	lungtissues	GANSU AGRICULTURAL UNIVERSITY	public	fastq,sra	SRX9736290	Illumina HiSeq 2500	PAIRED	cDNA	TRANSCRIPTOMIC	Sus scrofa	TJC-3	SRP299505	300	8077541400	TJC-3	Landracepigs	male			180days
SRR13308287	PRJNA687172	Lung	2020-12-31T00:00:00Z	RNA-Seq	SAMN17136978	3015917065	9367606800	lungtissues	GANSU AGRICULTURAL UNIVERSITY	public	fastq,sra	SRX9736289	Illumina HiSeq 2500	PAIRED	cDNA	TRANSCRIPTOMIC	Sus scrofa	LJC-3	SRP299505	300	9367606800	LJC-3	Landracepigs	male			180days
SRR13308288	PRJNA687172	Lung	2020-12-31T00:00:00Z	RNA-Seq	SAMN17136979	2980082181	9348566700	lungtissues	GANSU AGRICULTURAL UNIVERSITY	public	fastq,sra	SRX9736288	Illumina HiSeq 2500	PAIRED	cDNA	TRANSCRIPTOMIC	Sus scrofa	LYD-1	SRP299505	300	9348566700	LYD-1	Tibetanpigs	male			180days
SRR13308294	PRJNA687172	Lung	2020-12-31T00:00:00Z	RNA-Seq	SAMN17136985	2591256422	8059273500	lungtissues	GANSU AGRICULTURAL UNIVERSITY	public	fastq,sra	SRX9736282	Illumina HiSeq 2500	PAIRED	cDNA	TRANSCRIPTOMIC	Sus scrofa	TJC-1	SRP299505	300	8059273500	TJC-1	Landracepigs	male			180days
SRR13308297	PRJNA687172	Lung	2020-12-31T00:00:00Z	RNA-Seq	SAMN17136976	3029062829	9377855100	lungtissues	GANSU AGRICULTURAL UNIVERSITY	public	sra,fastq	SRX9736279	Illumina HiSeq 2500	PAIRED	cDNA	TRANSCRIPTOMIC	Sus scrofa	LJC-1	SRP299505	300	9377855100	LJC-1	Landracepigs	male			180days
SRR12697120	PRJNA665193	Lung	2020-09-26T00:00:00Z	RNA-Seq	SAMN16245059	4568299075	12242630400	lung	GEO	public	fastq,sra	SRX9176743	Illumina HiSeq 3000	PAIRED	cDNA	TRANSCRIPTOMIC	Sus scrofa	GSM4799574	SRP285091	200	12242630400				Lung	GSM4799574
SRR12697121	PRJNA665193	Lung	2020-09-26T00:00:00Z	RNA-Seq	SAMN16245058	4823187006	13087294200	lung	GEO	public	sra,fastq	SRX9176744	Illumina HiSeq 3000	PAIRED	cDNA	TRANSCRIPTOMIC	Sus scrofa	GSM4799575	SRP285091	200	13087294200				Lung	GSM4799575
SRR9302351	PRJNA548867	Lung	2019-06-21T00:00:00Z	RNA-Seq	SAMN12057768	6249869889	16088718300	lung	GEO	public	fastq,sra	SRX6071093	Illumina HiSeq 2500	PAIRED	cDNA	TRANSCRIPTOMIC	Sus scrofa	GSM3890982	SRP201429	300	16088718300				PRRSV_alveolar macrophages	GSM3890982
SRR9302352	PRJNA548867	Lung	2019-06-21T00:00:00Z	RNA-Seq	SAMN12057767	5446898078	14071253700	lung	GEO	public	sra,fastq	SRX6071094	Illumina HiSeq 2500	PAIRED	cDNA	TRANSCRIPTOMIC	Sus scrofa	GSM3890983	SRP201429	300	14071253700				PRRSV_alveolar macrophages	GSM3890983
SRR9302353	PRJNA548867	Lung	2019-06-21T00:00:00Z	RNA-Seq	SAMN12057766	6179551488	15837477000	lung	GEO	public	sra,fastq	SRX6071095	Illumina HiSeq 2500	PAIRED	cDNA	TRANSCRIPTOMIC	Sus scrofa	GSM3890984	SRP201429	300	15837477000				PRRSV_alveolar macrophages	GSM3890984
SRR9302354	PRJNA548867	Lung	2019-06-21T00:00:00Z	RNA-Seq	SAMN12057765	5815943730	14827209900	lung	GEO	public	sra,fastq	SRX6071096	Illumina HiSeq 2500	PAIRED	cDNA	TRANSCRIPTOMIC	Sus scrofa	GSM3890985	SRP201429	300	14827209900				mock_alveolar macrophages	GSM3890985
SRR9302355	PRJNA548867	Lung	2019-06-21T00:00:00Z	RNA-Seq	SAMN12057764	6494234059	16517326500	lung	GEO	public	sra,fastq	SRX6071097	Illumina HiSeq 2500	PAIRED	cDNA	TRANSCRIPTOMIC	Sus scrofa	GSM3890986	SRP201429	300	16517326500				mock_alveolar macrophages	GSM3890986
SRR9302356	PRJNA548867	Lung	2019-06-21T00:00:00Z	RNA-Seq	SAMN12057763	6950143205	17722338300	lung	GEO	public	sra,fastq	SRX6071098	Illumina HiSeq 2500	PAIRED	cDNA	TRANSCRIPTOMIC	Sus scrofa	GSM3890987	SRP201429	300	17722338300				mock_alveolar macrophages	GSM3890987
SRR7624145	PRJNA483488	Lung	2018-09-25T00:00:00Z	RNA-Seq	SAMN09741972	6080321345	14598696300	lung	GEO	public	sra,fastq	SRX4488066	HiSeq X Ten	PAIRED	cDNA	TRANSCRIPTOMIC	Sus scrofa	GSM3314447	SRP155770	300	14598696300				Lung tissue	GSM3314447	last day before birth
SRR7624146	PRJNA483488	Lung	2018-09-25T00:00:00Z	RNA-Seq	SAMN09741971	5699423439	13604618700	lung	GEO	public	fastq,sra	SRX4488067	HiSeq X Ten	PAIRED	cDNA	TRANSCRIPTOMIC	Sus scrofa	GSM3314448	SRP155770	300	13604618700				Lung tissue	GSM3314448	last day before birth
SRR7624147	PRJNA483488	Lung	2018-09-25T00:00:00Z	RNA-Seq	SAMN09741970	5618554658	13518764700	lung	GEO	public	sra,fastq	SRX4488068	HiSeq X Ten	PAIRED	cDNA	TRANSCRIPTOMIC	Sus scrofa	GSM3314449	SRP155770	300	13518764700				Lung tissue	GSM3314449	last day before birth
SRR7624148	PRJNA483488	Lung	2018-09-25T00:00:00Z	RNA-Seq	SAMN09741969	6066163661	14435072100	lung	GEO	public	fastq,sra	SRX4488069	HiSeq X Ten	PAIRED	cDNA	TRANSCRIPTOMIC	Sus scrofa	GSM3314450	SRP155770	300	14435072100				Lung tissue	GSM3314450	2 days after birth
SRR7624149	PRJNA483488	Lung	2018-09-25T00:00:00Z	RNA-Seq	SAMN09741968	6472969065	15413641800	lung	GEO	public	sra,fastq	SRX4488070	HiSeq X Ten	PAIRED	cDNA	TRANSCRIPTOMIC	Sus scrofa	GSM3314451	SRP155770	300	15413641800				Lung tissue	GSM3314451	2 days after birth
SRR7624150	PRJNA483488	Lung	2018-09-25T00:00:00Z	RNA-Seq	SAMN09741967	6232092786	14894220600	lung	GEO	public	sra,fastq	SRX4488071	HiSeq X Ten	PAIRED	cDNA	TRANSCRIPTOMIC	Sus scrofa	GSM3314452	SRP155770	300	14894220600				Lung tissue	GSM3314452	2 days after birth
SRR4916228	PRJNA352443	Lung	2017-11-03T00:00:00Z	RNA-Seq	SAMN05981318	6507849641	16283594700	lung	CHINESE ACADEMY OF AGRICULTURAL SCIENCES	public	sra,fastq	SRX2327190	Illumina HiSeq 4000	PAIRED	cDNA	TRANSCRIPTOMIC	Sus scrofa	12hGSWWA	SRP092582	300	16283594700		missing	missing			four weeks
SRR4916956	PRJNA352443	Lung	2017-11-03T00:00:00Z	RNA-Seq	SAMN05981319	6510573211	16281365700	lung	CHINESE ACADEMY OF AGRICULTURAL SCIENCES	public	sra,fastq	SRX2327191	Illumina HiSeq 4000	PAIRED	cDNA	TRANSCRIPTOMIC	Sus scrofa	12hFL12A	SRP092582	300	16281365700		missing	missing			four weeks
SRR4917363	PRJNA352443	Lung	2017-11-03T00:00:00Z	RNA-Seq	SAMN05981320	6519136062	16308327300	lung	CHINESE ACADEMY OF AGRICULTURAL SCIENCES	public	sra,fastq	SRX2327192	Illumina HiSeq 4000	PAIRED	cDNA	TRANSCRIPTOMIC	Sus scrofa	24hCA	SRP092582	300	16308327300		missing	missing			four weeks
SRR4917364	PRJNA352443	Lung	2017-11-03T00:00:00Z	RNA-Seq	SAMN05981321	6621376081	16349194500	lung	CHINESE ACADEMY OF AGRICULTURAL SCIENCES	public	fastq,sra	SRX2327193	Illumina HiSeq 4000	PAIRED	cDNA	TRANSCRIPTOMIC	Sus scrofa	24hGSWWA	SRP092582	300	16349194500		missing	missing			four weeks
SRR4917683	PRJNA352443	Lung	2017-11-03T00:00:00Z	RNA-Seq	SAMN05981322	6637507094	16311681000	lung	CHINESE ACADEMY OF AGRICULTURAL SCIENCES	public	sra,fastq	SRX2327194	Illumina HiSeq 4000	PAIRED	cDNA	TRANSCRIPTOMIC	Sus scrofa	24hFL12A	SRP092582	300	16311681000		missing	missing			four weeks
SRR4918135	PRJNA352443	Lung	2017-11-03T00:00:00Z	RNA-Seq	SAMN05981323	6578505007	16291218300	lung	CHINESE ACADEMY OF AGRICULTURAL SCIENCES	public	sra,fastq	SRX2327195	Illumina HiSeq 4000	PAIRED	cDNA	TRANSCRIPTOMIC	Sus scrofa	12hCB	SRP092582	300	16291218300		missing	missing			four weeks
SRR4919131	PRJNA352443	Lung	2017-11-03T00:00:00Z	RNA-Seq	SAMN05981324	6599001592	16406787600	lung	CHINESE ACADEMY OF AGRICULTURAL SCIENCES	public	sra,fastq	SRX2327196	Illumina HiSeq 4000	PAIRED	cDNA	TRANSCRIPTOMIC	Sus scrofa	12hGSWWB	SRP092582	300	16406787600		missing	missing			four weeks
SRR4919188	PRJNA352443	Lung	2017-11-03T00:00:00Z	RNA-Seq	SAMN05981325	6517920538	16230934200	lung	CHINESE ACADEMY OF AGRICULTURAL SCIENCES	public	sra,fastq	SRX2327197	Illumina HiSeq 4000	PAIRED	cDNA	TRANSCRIPTOMIC	Sus scrofa	12hFL12B	SRP092582	300	16230934200		missing	missing			four weeks
SRR4920041	PRJNA352443	Lung	2017-11-03T00:00:00Z	RNA-Seq	SAMN05981326	6673382215	16352320200	lung	CHINESE ACADEMY OF AGRICULTURAL SCIENCES	public	sra,fastq	SRX2327299	Illumina HiSeq 3000	PAIRED	cDNA	TRANSCRIPTOMIC	Sus scrofa	24hCB	SRP092582	300	16352320200		missing	missing			four weeks
SRR4920043	PRJNA352443	Lung	2017-11-03T00:00:00Z	RNA-Seq	SAMN05981327	6570354909	16269284400	lung	CHINESE ACADEMY OF AGRICULTURAL SCIENCES	public	fastq,sra	SRX2327305	Illumina HiSeq 4000	PAIRED	cDNA	TRANSCRIPTOMIC	Sus scrofa	24hGSWWB	SRP092582	300	16269284400		missing	missing			four weeks
SRR4920045	PRJNA352443	Lung	2017-11-03T00:00:00Z	RNA-Seq	SAMN05981328	6601957995	16361530500	lung	CHINESE ACADEMY OF AGRICULTURAL SCIENCES	public	fastq,sra	SRX2327306	Illumina HiSeq 4000	PAIRED	cDNA	TRANSCRIPTOMIC	Sus scrofa	24hFL12B	SRP092582	300	16361530500		missing	missing			four weeks
SRR12650245	PRJNA663759	Kidney	2021-06-01T00:00:00Z	RNA-Seq	SAMN16178519	5163801389	13489854600	Kidney	CHINESE ACADEMY OF AGRICULTURAL SCIENCES	public	fastq,sra	SRX9131537	Illumina HiSeq 2500	PAIRED	cDNA	TRANSCRIPTOMIC	Sus scrofa	Kidney-6-F-KO	SRP282548	300	13489854600	18	ZBED6-/-	female			Kidney-6-F-KO-8 months
SRR12650247	PRJNA663759	Kidney	2021-06-01T00:00:00Z	RNA-Seq	SAMN16178517	4299405359	11049618900	Kidney	CHINESE ACADEMY OF AGRICULTURAL SCIENCES	public	fastq,sra	SRX9131535	Illumina HiSeq 2500	PAIRED	cDNA	TRANSCRIPTOMIC	Sus scrofa	Kidney-4-F-WT	SRP282548	300	11049618900	16	WT	female			Kidney-4-F-WT-8 months
SRR12650246	PRJNA663759	Kidney	2021-06-01T00:00:00Z	RNA-Seq	SAMN16178518	6285746790	16026304500	Kidney	CHINESE ACADEMY OF AGRICULTURAL SCIENCES	public	sra,fastq	SRX9131536	Illumina HiSeq 2500	PAIRED	cDNA	TRANSCRIPTOMIC	Sus scrofa	Kidney-5-F-WT	SRP282548	300	16026304500	17	WT	female			Kidney-5-F-WT-8 months
SRR12650248	PRJNA663759	Kidney	2021-06-01T00:00:00Z	RNA-Seq	SAMN16178516	5465628617	13997664000	Kidney	CHINESE ACADEMY OF AGRICULTURAL SCIENCES	public	fastq,sra	SRX9131534	Illumina HiSeq 2500	PAIRED	cDNA	TRANSCRIPTOMIC	Sus scrofa	Kidney-3-F-KO	SRP282548	300	13997664000	15	ZBED6-/-	female			Kidney-3-F-KO-8 months
SRR12650249	PRJNA663759	Kidney	2021-06-01T00:00:00Z	RNA-Seq	SAMN16178515	4933051398	12839109000	Kidney	CHINESE ACADEMY OF AGRICULTURAL SCIENCES	public	fastq,sra	SRX9131533	Illumina HiSeq 2500	PAIRED	cDNA	TRANSCRIPTOMIC	Sus scrofa	Kidney-2-F-WT	SRP282548	300	12839109000	14	WT	female			Kidney-2-F-WT-8 months
SRR12650250	PRJNA663759	Kidney	2021-06-01T00:00:00Z	RNA-Seq	SAMN16178514	4523570359	11555747100	Kidney	CHINESE ACADEMY OF AGRICULTURAL SCIENCES	public	fastq,sra	SRX9131532	Illumina HiSeq 2500	PAIRED	cDNA	TRANSCRIPTOMIC	Sus scrofa	Kidney-1-F-KO	SRP282548	300	11555747100	13	ZBED6-/-	female			Kidney-1-F-KO-8 months
SRR13441376	PRJNA692075	Kidney	2021-05-25T00:00:00Z	RNA-Seq	SAMN17319785	8567208632	27218559300	kidney	NATIONAL INSTITUTE OF HEALTH SCIENCES	public	sra,fastq	SRX9854793	Illumina NovaSeq 6000	PAIRED	cDNA	TRANSCRIPTOMIC	Sus scrofa	PK15_3_RNA-Seq	SRP301860	300	27218559300	PR1401_05A6666_H1	not applicable				not applicable
SRR13441377	PRJNA692075	Kidney	2021-05-25T00:00:00Z	RNA-Seq	SAMN17319784	8962193918	28894650300	kidney	NATIONAL INSTITUTE OF HEALTH SCIENCES	public	fastq,sra	SRX9854792	Illumina NovaSeq 6000	PAIRED	cDNA	TRANSCRIPTOMIC	Sus scrofa	PK15_2_RNA-Seq	SRP301860	300	28894650300	PR1401_04A6565_H1	not applicable				not applicable
SRR11526948	PRJNA612825	Kidney	2021-04-30T00:00:00Z	RNA-Seq	SAMN14401355	3870019500	11939216700	Kindey	CHINESE ACADEMY OF AGRICULTURAL SCIENCES	public	sra,fastq	SRX8098052	Illumina HiSeq 2000	PAIRED	cDNA	TRANSCRIPTOMIC	Sus scrofa	M300-2KI	SRP256022	300	11939216700	M300_2KI	Meishan	female			300day
SRR6806318	PRJNA436951	Kidney	2021-03-04T00:00:00Z	RNA-Seq	SAMN08635838	2885222965	8048668790	kidney	GEO	public	fastq,sra	SRX3764989	Illumina HiSeq 2000	PAIRED	cDNA	TRANSCRIPTOMIC	Sus scrofa	GSM3030359	SRP133937	202	8048668790				PK15 cell line	GSM3030359
SRR6806319	PRJNA436951	Kidney	2021-03-04T00:00:00Z	RNA-Seq	SAMN08635837	3596437460	10009203626	kidney	GEO	public	sra,fastq	SRX3764990	Illumina HiSeq 2000	PAIRED	cDNA	TRANSCRIPTOMIC	Sus scrofa	GSM3030360	SRP133937	202	10009203626				PK15 cell line	GSM3030360
SRR6806320	PRJNA436951	Kidney	2021-03-04T00:00:00Z	RNA-Seq	SAMN08635834	3044287148	8467834344	kidney	GEO	public	sra,fastq	SRX3764991	Illumina HiSeq 2000	PAIRED	cDNA	TRANSCRIPTOMIC	Sus scrofa	GSM3030361	SRP133937	202	8467834344				PK15 cell line	GSM3030361
SRR10764635	PRJNA597497	Kidney	2021-02-26T00:00:00Z	RNA-Seq	SAMN13676593	5935743254	14934028658	Kidney	HUAZHONG AGRICULTURAL UNIVERSITY	public	fastq,sra	SRX7438611	HiSeq X Ten	PAIRED	cDNA	TRANSCRIPTOMIC	Sus scrofa	LW-2W-2-Kidney	SRP238708	299	14934028658	LW-2W-2-Kidney-RNA	Large White	male			2 weeks
SRR10764639	PRJNA597497	Kidney	2021-02-26T00:00:00Z	RNA-Seq	SAMN13676592	5377169414	12924676956	Kidney	HUAZHONG AGRICULTURAL UNIVERSITY	public	sra,fastq	SRX7438610	HiSeq X Ten	PAIRED	cDNA	TRANSCRIPTOMIC	Sus scrofa	LW-2W-1-Kidney	SRP238708	298	12924676956	LW-2W-1-Kidney-RNA	Large White	male			2 weeks
SRR5666720	PRJNA390077	Kidney	2019-07-08T00:00:00Z	RNA-Seq	SAMN07213177	3690390940	9702048000	kidney	GEO	public	fastq,sra	SRX2902311	Illumina HiSeq 2000	PAIRED	cDNA	TRANSCRIPTOMIC	Sus scrofa	GSM2664143	SRP108985	300	9702048000				pig renal microvascular endothelial cells	GSM2664143
SRR6261051	PRJNA417274	Kidney	2018-08-07T00:00:00Z	RNA-Seq	SAMN07981760	5277177606	14115124200	kidney	GEO	public	sra,fastq	SRX3367384	Illumina HiSeq 2500	PAIRED	cDNA	TRANSCRIPTOMIC	Sus scrofa	GSM2842964	SRP124265	300	14115124200				kidney	GSM2842964
SRR12805713	PRJNA531381	Longissimus dorsi muscle	2021-10-18T00:00:00Z	RNA-Seq	SAMN22234698	5326412657	17433122140	longissimus dorsi muscle	HUNAN AGRICULTURAL UNIVERSITY	public	sra,fastq	SRX9274504	Illumina NovaSeq 6000	PAIRED	cDNA	TRANSCRIPTOMIC	Sus scrofa domesticus	NX21d2M3	SRP211773	302	17433122140	8	ningxiang	male			na
SRR12805714	PRJNA531381	Longissimus dorsi muscle	2021-10-18T00:00:00Z	RNA-Seq	SAMN22234697	5141773444	16815824174	longissimus dorsi muscle	HUNAN AGRICULTURAL UNIVERSITY	public	fastq,sra	SRX9274503	Illumina NovaSeq 6000	PAIRED	cDNA	TRANSCRIPTOMIC	Sus scrofa domesticus	NX21d1M3	SRP211773	302	16815824174	7	ningxiang	male			na
SRR12805712	PRJNA531381	Longissimus dorsi muscle	2021-10-18T00:00:00Z	RNA-Seq	SAMN22234699	5122065904	16584528716	longissimus dorsi muscle	HUNAN AGRICULTURAL UNIVERSITY	public	fastq,sra	SRX9274505	Illumina NovaSeq 6000	PAIRED	cDNA	TRANSCRIPTOMIC	Sus scrofa domesticus	NX21d3M1	SRP211773	302	16584528716	9	ningxiang	male			na
SRR14916072	PRJNA741496	Longissimus dorsi muscle	2021-10-02T00:00:00Z	RNA-Seq	SAMN19896423	4837772755	14012225100	Longissimus dorsi	GEO	public	sra,fastq	SRX11230222	Illumina NovaSeq 6000	PAIRED	cDNA	TRANSCRIPTOMIC	Sus scrofa	GSM5400815	SRP325642	300	14012225100		Iberian	male	Longissimus dorsi\, male	GSM5400815
SRR14916075	PRJNA741496	Longissimus dorsi muscle	2021-10-02T00:00:00Z	RNA-Seq	SAMN19896429	4904486077	14293545000	Longissimus dorsi	GEO	public	sra,fastq	SRX11230225	Illumina NovaSeq 6000	PAIRED	cDNA	TRANSCRIPTOMIC	Sus scrofa	GSM5400818	SRP325642	300	14293545000		Iberian	male	Longissimus dorsi\, male	GSM5400818
SRR14916082	PRJNA741496	Longissimus dorsi muscle	2021-10-02T00:00:00Z	RNA-Seq	SAMN19896421	7274604352	22232148300	Longissimus dorsi	GEO	public	sra,fastq	SRX11230232	Illumina NovaSeq 6000	PAIRED	cDNA	TRANSCRIPTOMIC	Sus scrofa	GSM5400825	SRP325642	300	22232148300		Iberian	male	Longissimus dorsi\, male	GSM5400825
SRR14916074	PRJNA741496	Longissimus dorsi muscle	2021-10-02T00:00:00Z	RNA-Seq	SAMN19896430	6919029446	21113698500	Longissimus dorsi	GEO	public	sra,fastq	SRX11230224	Illumina NovaSeq 6000	PAIRED	cDNA	TRANSCRIPTOMIC	Sus scrofa	GSM5400817	SRP325642	300	21113698500		Iberian	male	Longissimus dorsi\, male	GSM5400817
SRR14916081	PRJNA741496	Longissimus dorsi muscle	2021-10-02T00:00:00Z	RNA-Seq	SAMN19896422	8058242218	24576315300	Longissimus dorsi	GEO	public	fastq,sra	SRX11230231	Illumina NovaSeq 6000	PAIRED	cDNA	TRANSCRIPTOMIC	Sus scrofa	GSM5400824	SRP325642	300	24576315300		Iberian	male	Longissimus dorsi\, male	GSM5400824
SRR14916073	PRJNA741496	Longissimus dorsi muscle	2021-10-02T00:00:00Z	RNA-Seq	SAMN19896431	4768635249	13882096800	Longissimus dorsi	GEO	public	fastq,sra	SRX11230223	Illumina NovaSeq 6000	PAIRED	cDNA	TRANSCRIPTOMIC	Sus scrofa	GSM5400816	SRP325642	300	13882096800		Iberian	male	Longissimus dorsi\, male	GSM5400816
SRR14916079	PRJNA741496	Longissimus dorsi muscle	2021-10-02T00:00:00Z	RNA-Seq	SAMN19896425	4787513120	13943003700	Longissimus dorsi	GEO	public	fastq,sra	SRX11230229	Illumina NovaSeq 6000	PAIRED	cDNA	TRANSCRIPTOMIC	Sus scrofa	GSM5400822	SRP325642	300	13943003700		Iberian	male	Longissimus dorsi\, male	GSM5400822
SRR15694342	PRJNA759715	Longissimus dorsi muscle	2021-09-22T00:00:00Z	RNA-Seq	SAMN21192440	2853990113	9067488600	Longissimus dorsi	ZHEJIANG UNIVERSITY	public	fastq,sra	SRX11990313	HiSeq X Ten	PAIRED	cDNA	TRANSCRIPTOMIC	Sus scrofa	LDM COLD-3	SRP335302	300	9067488600	COLD-3	COLD3 Duroc_ Landrace_Yorkshire	male			180 days
SRR15694345	PRJNA759715	Longissimus dorsi muscle	2021-09-22T00:00:00Z	RNA-Seq	SAMN21192443	2779305646	8882211600	Longissimus dorsi	ZHEJIANG UNIVERSITY	public	fastq,sra	SRX11990310	HiSeq X Ten	PAIRED	cDNA	TRANSCRIPTOMIC	Sus scrofa	LDM RT-3	SRP335302	300	8882211600	RT-3	RT3 Duroc_ Landrace_Yorkshire	male			180 days
SRR15694346	PRJNA759715	Longissimus dorsi muscle	2021-09-22T00:00:00Z	RNA-Seq	SAMN21192442	2595984217	8269822800	Longissimus dorsi	ZHEJIANG UNIVERSITY	public	sra,fastq	SRX11990309	HiSeq X Ten	PAIRED	cDNA	TRANSCRIPTOMIC	Sus scrofa	LDM RT-2	SRP335302	300	8269822800	RT-2	RT2 Duroc_ Landrace_Yorkshire	male			180 days
SRR15694341	PRJNA759715	Longissimus dorsi muscle	2021-09-22T00:00:00Z	RNA-Seq	SAMN21192441	3035427471	9788994600	Longissimus dorsi	ZHEJIANG UNIVERSITY	public	fastq,sra	SRX11990314	HiSeq X Ten	PAIRED	cDNA	TRANSCRIPTOMIC	Sus scrofa	LDM RT-1	SRP335302	300	9788994600	RT-1	RT1 Duroc_ Landrace_Yorkshire	male			180 days
SRR15694343	PRJNA759715	Longissimus dorsi muscle	2021-09-22T00:00:00Z	RNA-Seq	SAMN21192439	2846137950	9095872800	Longissimus dorsi	ZHEJIANG UNIVERSITY	public	fastq,sra	SRX11990312	HiSeq X Ten	PAIRED	cDNA	TRANSCRIPTOMIC	Sus scrofa	LDM COLD-2	SRP335302	300	9095872800	COLD-2	COLD2 Duroc_ Landrace_Yorkshire	male			180 days
SRR14575906	PRJNA730639	Longissimus dorsi muscle	2021-09-09T00:00:00Z	RNA-Seq	SAMN19237331	9432856409	30871040400	longissimus dorsi	ZHEJIANG UNIVERSITY	public	fastq,sra	SRX10918976	Illumina HiSeq 4000	PAIRED	cDNA	TRANSCRIPTOMIC	Sus scrofa	2JXB pig	SRP320315	300	30871040400	JXB		male			6 month
SRR14575907	PRJNA730639	Longissimus dorsi muscle	2021-09-09T00:00:00Z	RNA-Seq	SAMN19237330	9611584437	31272789900	longissimus dorsi	ZHEJIANG UNIVERSITY	public	fastq,sra	SRX10918975	Illumina HiSeq 4000	PAIRED	cDNA	TRANSCRIPTOMIC	Sus scrofa	1DDBBJ pig	SRP320315	300	31272789900	DDBJ		male			6 month
SRR13273957	PRJNA686412	Longissimus dorsi muscle	2021-07-01T00:00:00Z	RNA-Seq	SAMN17116118	3051076938	8357978467	Longissimus dorsi	GEO	public	sra,fastq	SRX9703885	Illumina HiSeq 2000	PAIRED	cDNA	TRANSCRIPTOMIC	Sus scrofa	GSM4980387	SRP298489	151	8357978467				Longissimus dorsi\, castrated male	GSM4980387
SRR12650217	PRJNA663759	Longissimus dorsi muscle	2021-06-01T00:00:00Z	RNA-Seq	SAMN16178507	6260267075	15879058800	Longissimus Dorsi	CHINESE ACADEMY OF AGRICULTURAL SCIENCES	public	fastq,sra	SRX9131565	Illumina HiSeq 2500	PAIRED	cDNA	TRANSCRIPTOMIC	Sus scrofa	Dorsi-6-F-KO	SRP282548	300	15879058800	6	ZBED6-/-	female			Dorsi-6-F-KO-8 months
SRR12650242	PRJNA663759	Longissimus dorsi muscle	2021-06-01T00:00:00Z	RNA-Seq	SAMN16178504	5678748482	14746817700	Longissimus Dorsi	CHINESE ACADEMY OF AGRICULTURAL SCIENCES	public	sra,fastq	SRX9131540	Illumina HiSeq 2500	PAIRED	cDNA	TRANSCRIPTOMIC	Sus scrofa	Dorsi-3-F-KO	SRP282548	300	14746817700	3	ZBED6-/-	female			Dorsi-3-F-KO-8 months
SRR12650254	PRJNA663759	Longissimus dorsi muscle	2021-06-01T00:00:00Z	RNA-Seq	SAMN16178502	4716079554	11955699300	Longissimus Dorsi	CHINESE ACADEMY OF AGRICULTURAL SCIENCES	public	fastq,sra	SRX9131528	Illumina HiSeq 2500	PAIRED	cDNA	TRANSCRIPTOMIC	Sus scrofa	Dorsi-1-F-KO	SRP282548	300	11955699300	1	ZBED6-/-	female			Dorsi-1-F-KO-8 months
SRR12650231	PRJNA663759	Longissimus dorsi muscle	2021-06-01T00:00:00Z	RNA-Seq	SAMN16178505	5359484572	13633033200	Longissimus Dorsi	CHINESE ACADEMY OF AGRICULTURAL SCIENCES	public	fastq,sra	SRX9131551	Illumina HiSeq 2500	PAIRED	cDNA	TRANSCRIPTOMIC	Sus scrofa	Dorsi-4-F-WT	SRP282548	300	13633033200	4	WT	female			Dorsi-4-F-WT-8 months
SRR12650253	PRJNA663759	Longissimus dorsi muscle	2021-06-01T00:00:00Z	RNA-Seq	SAMN16178503	5453896043	13733907000	Longissimus Dorsi	CHINESE ACADEMY OF AGRICULTURAL SCIENCES	public	fastq,sra	SRX9131529	Illumina HiSeq 2500	PAIRED	cDNA	TRANSCRIPTOMIC	Sus scrofa	Dorsi-2-F-WT	SRP282548	300	13733907000	2	WT	female			Dorsi-2-F-WT-8 months
SRR11526908	PRJNA612825	Longissimus dorsi muscle	2021-04-30T00:00:00Z	RNA-Seq	SAMN14401440	6006916483	14539861500	Longissimus Dorsi Muscle	CHINESE ACADEMY OF AGRICULTURAL SCIENCES	public	sra,fastq	SRX8098092	Illumina HiSeq 2000	PAIRED	cDNA	TRANSCRIPTOMIC	Sus scrofa	Y180-3DM-Rep3	SRP256022	300	14539861500	Y180_3DM-Rep3	Large Write	female			180day
SRR11526909	PRJNA612825	Longissimus dorsi muscle	2021-04-30T00:00:00Z	RNA-Seq	SAMN14401439	5687808330	14054720100	Longissimus Dorsi Muscle	CHINESE ACADEMY OF AGRICULTURAL SCIENCES	public	fastq,sra	SRX8098091	Illumina HiSeq 2000	PAIRED	cDNA	TRANSCRIPTOMIC	Sus scrofa	Y180-2DM-Rep2	SRP256022	300	14054720100	Y180_2DM-Rep2	Large Write	female			180day
SRR11526910	PRJNA612825	Longissimus dorsi muscle	2021-04-30T00:00:00Z	RNA-Seq	SAMN14401438	6035242552	14748399000	Longissimus Dorsi Muscle	CHINESE ACADEMY OF AGRICULTURAL SCIENCES	public	fastq,sra	SRX8098090	Illumina HiSeq 2000	PAIRED	cDNA	TRANSCRIPTOMIC	Sus scrofa	Y180-1DM-Rep1	SRP256022	300	14748399000	Y180_1DM-Rep1	Large Write	female			180day
SRR11526915	PRJNA612825	Longissimus dorsi muscle	2021-04-30T00:00:00Z	RNA-Seq	SAMN14401357	5551622710	14183808000	Longissimus Dorsi Muscle	CHINESE ACADEMY OF AGRICULTURAL SCIENCES	public	fastq,sra	SRX8098085	Illumina HiSeq 2000	PAIRED	cDNA	TRANSCRIPTOMIC	Sus scrofa	M30-2DM-Rep2	SRP256022	300	14183808000	M30_2DM-Rep2	Meishan	female			30day
SRR11526926	PRJNA612825	Longissimus dorsi muscle	2021-04-30T00:00:00Z	RNA-Seq	SAMN14401356	6133961701	15561208200	Longissimus Dorsi Muscle	CHINESE ACADEMY OF AGRICULTURAL SCIENCES	public	fastq,sra	SRX8098074	Illumina HiSeq 2000	PAIRED	cDNA	TRANSCRIPTOMIC	Sus scrofa	M30-1DM-Rep1	SRP256022	300	15561208200	M30_1DM-Rep1	Meishan	female			30day
SRR11526929	PRJNA612825	Longissimus dorsi muscle	2021-04-30T00:00:00Z	RNA-Seq	SAMN14401421	5671880546	14350567500	Longissimus Dorsi Muscle	CHINESE ACADEMY OF AGRICULTURAL SCIENCES	public	fastq,sra	SRX8098071	Illumina HiSeq 2000	PAIRED	cDNA	TRANSCRIPTOMIC	Sus scrofa	Y30-3DM-Rep3	SRP256022	300	14350567500	Y30_3DM-Rep3	Large Write	female			30day
SRR11526930	PRJNA612825	Longissimus dorsi muscle	2021-04-30T00:00:00Z	RNA-Seq	SAMN14401420	6337420587	16037651100	Longissimus Dorsi Muscle	CHINESE ACADEMY OF AGRICULTURAL SCIENCES	public	sra,fastq	SRX8098070	Illumina HiSeq 2000	PAIRED	cDNA	TRANSCRIPTOMIC	Sus scrofa	Y30-2DM-Rep2	SRP256022	300	16037651100	Y30_2DM-Rep2	Large Write	female			30day
SRR11526931	PRJNA612825	Longissimus dorsi muscle	2021-04-30T00:00:00Z	RNA-Seq	SAMN14401419	6226886808	15789813300	Longissimus Dorsi Muscle	CHINESE ACADEMY OF AGRICULTURAL SCIENCES	public	sra,fastq	SRX8098069	Illumina HiSeq 2000	PAIRED	cDNA	TRANSCRIPTOMIC	Sus scrofa	Y30-1DM-Rep1	SRP256022	300	15789813300	Y30_1DM-Rep1	Large Write	female			30day
SRR11526955	PRJNA612825	Longissimus dorsi muscle	2021-04-30T00:00:00Z	RNA-Seq	SAMN14401400	5612154548	15379707000	Longissimus Dorsi Muscle	CHINESE ACADEMY OF AGRICULTURAL SCIENCES	public	fastq,sra	SRX8098045	Illumina HiSeq 2000	PAIRED	cDNA	TRANSCRIPTOMIC	Sus scrofa	M300-3DM-Rep3	SRP256022	300	15379707000	M300_3DM-Rep3	Meishan	female			300day
SRR11526957	PRJNA612825	Longissimus dorsi muscle	2021-04-30T00:00:00Z	RNA-Seq	SAMN14401399	5765567996	15732480000	Longissimus Dorsi Muscle	CHINESE ACADEMY OF AGRICULTURAL SCIENCES	public	sra,fastq	SRX8098043	Illumina HiSeq 2000	PAIRED	cDNA	TRANSCRIPTOMIC	Sus scrofa	M300-2DM-Rep2	SRP256022	300	15732480000	M300_2DM-Rep2	Meishan	female			300day
SRR11526958	PRJNA612825	Longissimus dorsi muscle	2021-04-30T00:00:00Z	RNA-Seq	SAMN14401398	5999696273	15903382800	Longissimus Dorsi Muscle	CHINESE ACADEMY OF AGRICULTURAL SCIENCES	public	fastq,sra	SRX8098042	Illumina HiSeq 2000	PAIRED	cDNA	TRANSCRIPTOMIC	Sus scrofa	M300-1DM-Rep1	SRP256022	300	15903382800	M300_1DM-Rep1	Meishan	female			300day
SRR11526979	PRJNA612825	Longissimus dorsi muscle	2021-04-30T00:00:00Z	RNA-Seq	SAMN14401379	6459347694	17583918600	Longissimus Dorsi Muscle	CHINESE ACADEMY OF AGRICULTURAL SCIENCES	public	sra,fastq	SRX8098021	Illumina HiSeq 2000	PAIRED	cDNA	TRANSCRIPTOMIC	Sus scrofa	M180-3DM-Rep3	SRP256022	300	17583918600	M180_3DM-Rep3	Meishan	female			180day
SRR11526980	PRJNA612825	Longissimus dorsi muscle	2021-04-30T00:00:00Z	RNA-Seq	SAMN14401378	7556286806	18129981900	Longissimus Dorsi Muscle	CHINESE ACADEMY OF AGRICULTURAL SCIENCES	public	fastq,sra	SRX8098020	Illumina HiSeq 2000	PAIRED	cDNA	TRANSCRIPTOMIC	Sus scrofa	M180-2DM-Rep2	SRP256022	300	18129981900	M180_2DM-Rep2	Meishan	female			180day
SRR11526982	PRJNA612825	Longissimus dorsi muscle	2021-04-30T00:00:00Z	RNA-Seq	SAMN14401377	6564881191	14935071600	Longissimus Dorsi Muscle	CHINESE ACADEMY OF AGRICULTURAL SCIENCES	public	fastq,sra	SRX8098018	Illumina HiSeq 2000	PAIRED	cDNA	TRANSCRIPTOMIC	Sus scrofa	M180-1DM-Rep1	SRP256022	300	14935071600	M180_1DM-Rep1	Meishan	female			180day
SRR11527006	PRJNA612825	Longissimus dorsi muscle	2021-04-30T00:00:00Z	RNA-Seq	SAMN14401358	5753059600	14681928600	Longissimus Dorsi Muscle	CHINESE ACADEMY OF AGRICULTURAL SCIENCES	public	sra,fastq	SRX8097994	Illumina HiSeq 2000	PAIRED	cDNA	TRANSCRIPTOMIC	Sus scrofa	M30-3DM-Rep3	SRP256022	300	14681928600	M30_3DM-Rep3	Meishan	female			30day
SRR11527023	PRJNA612825	Longissimus dorsi muscle	2021-04-30T00:00:00Z	RNA-Seq	SAMN14401461	6162783221	15039962400	Longissimus Dorsi Muscle	CHINESE ACADEMY OF AGRICULTURAL SCIENCES	public	fastq,sra	SRX8097977	Illumina HiSeq 2000	PAIRED	cDNA	TRANSCRIPTOMIC	Sus scrofa	Y300-3DM-Rep3	SRP256022	300	15039962400	Y300_3DM-Rep3	Large Write	female			300day
SRR11527024	PRJNA612825	Longissimus dorsi muscle	2021-04-30T00:00:00Z	RNA-Seq	SAMN14401460	7044501739	17296626600	Longissimus Dorsi Muscle	CHINESE ACADEMY OF AGRICULTURAL SCIENCES	public	fastq,sra	SRX8097976	Illumina HiSeq 2000	PAIRED	cDNA	TRANSCRIPTOMIC	Sus scrofa	Y300-2DM-Rep2	SRP256022	300	17296626600	Y300_2DM-Rep2	Large Write	female			300day
SRR11527025	PRJNA612825	Longissimus dorsi muscle	2021-04-30T00:00:00Z	RNA-Seq	SAMN14401459	6444577572	15551280000	Longissimus Dorsi Muscle	CHINESE ACADEMY OF AGRICULTURAL SCIENCES	public	sra,fastq	SRX8097975	Illumina HiSeq 2000	PAIRED	cDNA	TRANSCRIPTOMIC	Sus scrofa	Y300-1DM-Rep1	SRP256022	300	15551280000	Y300_1DM-Rep1	Large Write	female			300day
SRR13559789	PRJNA695218	Longissimus dorsi muscle	2021-01-29T00:00:00Z	RNA-Seq	SAMN17607267	3299975707	8806690800	longissimus dorsi	GEO	public	fastq,sra	SRX9958062	Illumina HiSeq 4000	PAIRED	cDNA	TRANSCRIPTOMIC	Sus scrofa	GSM5046867	SRP303657	300	8806690800		Nanyang Black		longissimus dorsi	GSM5046867	180d
SRR13559790	PRJNA695218	Longissimus dorsi muscle	2021-01-29T00:00:00Z	RNA-Seq	SAMN17607266	3068310850	8218249800	longissimus dorsi	GEO	public	sra,fastq	SRX9958063	Illumina HiSeq 4000	PAIRED	cDNA	TRANSCRIPTOMIC	Sus scrofa	GSM5046868	SRP303657	300	8218249800		Nanyang Black		longissimus dorsi	GSM5046868	180d
SRR13559791	PRJNA695218	Longissimus dorsi muscle	2021-01-29T00:00:00Z	RNA-Seq	SAMN17607265	3496511254	9065535900	longissimus dorsi	GEO	public	sra,fastq	SRX9958064	Illumina HiSeq 4000	PAIRED	cDNA	TRANSCRIPTOMIC	Sus scrofa	GSM5046869	SRP303657	300	9065535900		Nanyang Black		longissimus dorsi	GSM5046869	180d
SRR13559792	PRJNA695218	Longissimus dorsi muscle	2021-01-29T00:00:00Z	RNA-Seq	SAMN17607264	3416125461	8964291600	longissimus dorsi	GEO	public	fastq,sra	SRX9958066	Illumina HiSeq 4000	PAIRED	cDNA	TRANSCRIPTOMIC	Sus scrofa	GSM5046870	SRP303657	300	8964291600		Nanyang Black		longissimus dorsi	GSM5046870	180d
SRR13559793	PRJNA695218	Longissimus dorsi muscle	2021-01-29T00:00:00Z	RNA-Seq	SAMN17607263	3200314721	8424678000	longissimus dorsi	GEO	public	fastq,sra	SRX9958067	Illumina HiSeq 4000	PAIRED	cDNA	TRANSCRIPTOMIC	Sus scrofa	GSM5046871	SRP303657	300	8424678000		Nanyang Black		longissimus dorsi	GSM5046871	180d
SRR12415903	PRJNA656192	Longissimus dorsi muscle	2020-10-27T00:00:00Z	RNA-Seq	SAMN15764911	3247871253	9112791704	Longissimus dorsi	GEO	public	sra,fastq	SRX8912005	Illumina HiSeq 2000	PAIRED	cDNA	TRANSCRIPTOMIC	Sus scrofa	GSM4715677	SRP276946	152	9112791704			male	Longissimus dorsi\, male	GSM4715677
SRR12415906	PRJNA656192	Longissimus dorsi muscle	2020-10-27T00:00:00Z	RNA-Seq	SAMN15764909	3949279707	11143215912	Longissimus dorsi	GEO	public	fastq,sra	SRX8912007	Illumina HiSeq 2000	PAIRED	cDNA	TRANSCRIPTOMIC	Sus scrofa	GSM4715679	SRP276946	152	11143215912			male	Longissimus dorsi\, male	GSM4715679
SRR8366764	PRJNA511588	Longissimus dorsi muscle	2019-06-27T00:00:00Z	RNA-Seq	SAMN10640628	3691924005	8601241800	longissimus dorsi muscle	GEO	public	sra,fastq	SRX5177076	Illumina HiSeq 4000	PAIRED	cDNA	TRANSCRIPTOMIC	Sus scrofa	GSM3528858	SRP174371	300	8601241800		Duroc x Luchuan crossed pigs		longissimus dorsi muscle	GSM3528858
SRR8366766	PRJNA511588	Longissimus dorsi muscle	2019-06-27T00:00:00Z	RNA-Seq	SAMN10640626	4110002843	9595951200	longissimus dorsi muscle	GEO	public	fastq,sra	SRX5177078	Illumina HiSeq 4000	PAIRED	cDNA	TRANSCRIPTOMIC	Sus scrofa	GSM3528860	SRP174371	300	9595951200		Duroc x Luchuan crossed pigs		longissimus dorsi muscle	GSM3528860
SRR8366772	PRJNA511588	Longissimus dorsi muscle	2019-06-27T00:00:00Z	RNA-Seq	SAMN10640620	3819149868	8928232800	longissimus dorsi muscle	GEO	public	sra,fastq	SRX5177084	Illumina HiSeq 4000	PAIRED	cDNA	TRANSCRIPTOMIC	Sus scrofa	GSM3528866	SRP174371	300	8928232800		Duroc x Luchuan crossed pigs		longissimus dorsi muscle	GSM3528866
SRR8366775	PRJNA511588	Longissimus dorsi muscle	2019-06-27T00:00:00Z	RNA-Seq	SAMN10640617	3774201011	8074050000	longissimus dorsi muscle	GEO	public	fastq,sra	SRX5177087	Illumina HiSeq 4000	PAIRED	cDNA	TRANSCRIPTOMIC	Sus scrofa	GSM3528869	SRP174371	300	8074050000		Duroc x Luchuan crossed pigs		longissimus dorsi muscle	GSM3528869
SRR8366781	PRJNA511588	Longissimus dorsi muscle	2019-06-27T00:00:00Z	RNA-Seq	SAMN10640611	3558700621	8270214900	longissimus dorsi muscle	GEO	public	sra,fastq	SRX5177093	Illumina HiSeq 4000	PAIRED	cDNA	TRANSCRIPTOMIC	Sus scrofa	GSM3528875	SRP174371	300	8270214900		Duroc x Luchuan crossed pigs		longissimus dorsi muscle	GSM3528875
SRR8366782	PRJNA511588	Longissimus dorsi muscle	2019-06-27T00:00:00Z	RNA-Seq	SAMN10640610	3802884999	9010805700	longissimus dorsi muscle	GEO	public	fastq,sra	SRX5177094	Illumina HiSeq 4000	PAIRED	cDNA	TRANSCRIPTOMIC	Sus scrofa	GSM3528876	SRP174371	300	9010805700		Duroc x Luchuan crossed pigs		longissimus dorsi muscle	GSM3528876
SRR8366790	PRJNA511588	Longissimus dorsi muscle	2019-06-27T00:00:00Z	RNA-Seq	SAMN10640602	3397667708	8161211700	longissimus dorsi muscle	GEO	public	fastq,sra	SRX5177219	Illumina HiSeq 4000	PAIRED	cDNA	TRANSCRIPTOMIC	Sus scrofa	GSM3528884	SRP174371	300	8161211700		Duroc x Luchuan crossed pigs		longissimus dorsi muscle	GSM3528884
SRR8366791	PRJNA511588	Longissimus dorsi muscle	2019-06-27T00:00:00Z	RNA-Seq	SAMN10640601	4097380232	9496474500	longissimus dorsi muscle	GEO	public	sra,fastq	SRX5177220	Illumina HiSeq 4000	PAIRED	cDNA	TRANSCRIPTOMIC	Sus scrofa	GSM3528885	SRP174371	300	9496474500		Duroc x Luchuan crossed pigs		longissimus dorsi muscle	GSM3528885
SRR8366800	PRJNA511588	Longissimus dorsi muscle	2019-06-27T00:00:00Z	RNA-Seq	SAMN10640642	3746568872	8008405800	longissimus dorsi muscle	GEO	public	sra,fastq	SRX5177229	Illumina HiSeq 4000	PAIRED	cDNA	TRANSCRIPTOMIC	Sus scrofa	GSM3528894	SRP174371	300	8008405800		Duroc x Luchuan crossed pigs		longissimus dorsi muscle	GSM3528894
SRR8366801	PRJNA511588	Longissimus dorsi muscle	2019-06-27T00:00:00Z	RNA-Seq	SAMN10640641	3707775403	8003114400	longissimus dorsi muscle	GEO	public	fastq,sra	SRX5177230	Illumina HiSeq 4000	PAIRED	cDNA	TRANSCRIPTOMIC	Sus scrofa	GSM3528895	SRP174371	300	8003114400		Duroc x Luchuan crossed pigs		longissimus dorsi muscle	GSM3528895
SRR8366802	PRJNA511588	Longissimus dorsi muscle	2019-06-27T00:00:00Z	RNA-Seq	SAMN10640640	3779472516	8035177200	longissimus dorsi muscle	GEO	public	fastq,sra	SRX5177231	Illumina HiSeq 4000	PAIRED	cDNA	TRANSCRIPTOMIC	Sus scrofa	GSM3528896	SRP174371	300	8035177200		Duroc x Luchuan crossed pigs		longissimus dorsi muscle	GSM3528896
SRR8366807	PRJNA511588	Longissimus dorsi muscle	2019-06-27T00:00:00Z	RNA-Seq	SAMN10640635	3799287923	8983467300	longissimus dorsi muscle	GEO	public	fastq,sra	SRX5177236	Illumina HiSeq 4000	PAIRED	cDNA	TRANSCRIPTOMIC	Sus scrofa	GSM3528901	SRP174371	300	8983467300		Duroc x Luchuan crossed pigs		longissimus dorsi muscle	GSM3528901
SRR8366813	PRJNA511588	Longissimus dorsi muscle	2019-06-27T00:00:00Z	RNA-Seq	SAMN10640482	4049073189	9609284700	longissimus dorsi muscle	GEO	public	fastq,sra	SRX5177242	Illumina HiSeq 4000	PAIRED	cDNA	TRANSCRIPTOMIC	Sus scrofa	GSM3528907	SRP174371	300	9609284700		Duroc x Luchuan crossed pigs		longissimus dorsi muscle	GSM3528907
SRR8366828	PRJNA511588	Longissimus dorsi muscle	2019-06-27T00:00:00Z	RNA-Seq	SAMN10640548	4246103837	9147354900	longissimus dorsi muscle	GEO	public	sra,fastq	SRX5177154	Illumina HiSeq 4000	PAIRED	cDNA	TRANSCRIPTOMIC	Sus scrofa	GSM3528984	SRP174371	300	9147354900		Duroc x Luchuan crossed pigs		longissimus dorsi muscle	GSM3528984
SRR8366836	PRJNA511588	Longissimus dorsi muscle	2019-06-27T00:00:00Z	RNA-Seq	SAMN10640540	4017921108	9365017800	longissimus dorsi muscle	GEO	public	sra,fastq	SRX5177162	Illumina HiSeq 4000	PAIRED	cDNA	TRANSCRIPTOMIC	Sus scrofa	GSM3528992	SRP174371	300	9365017800		Duroc x Luchuan crossed pigs		longissimus dorsi muscle	GSM3528992
SRR8366838	PRJNA511588	Longissimus dorsi muscle	2019-06-27T00:00:00Z	RNA-Seq	SAMN10640538	3826434126	8123997000	longissimus dorsi muscle	GEO	public	sra,fastq	SRX5177164	Illumina HiSeq 4000	PAIRED	cDNA	TRANSCRIPTOMIC	Sus scrofa	GSM3528994	SRP174371	300	8123997000		Duroc x Luchuan crossed pigs		longissimus dorsi muscle	GSM3528994
SRR8366850	PRJNA511588	Longissimus dorsi muscle	2019-06-27T00:00:00Z	RNA-Seq	SAMN10640528	3763524332	8087401200	longissimus dorsi muscle	GEO	public	fastq,sra	SRX5177176	Illumina HiSeq 4000	PAIRED	cDNA	TRANSCRIPTOMIC	Sus scrofa	GSM3529006	SRP174371	300	8087401200		Duroc x Luchuan crossed pigs		longissimus dorsi muscle	GSM3529006
SRR8366859	PRJNA511588	Longissimus dorsi muscle	2019-06-27T00:00:00Z	RNA-Seq	SAMN10640517	3583842608	8363965500	longissimus dorsi muscle	GEO	public	fastq,sra	SRX5177185	Illumina HiSeq 4000	PAIRED	cDNA	TRANSCRIPTOMIC	Sus scrofa	GSM3529015	SRP174371	300	8363965500		Duroc x Luchuan crossed pigs		longissimus dorsi muscle	GSM3529015
SRR8366867	PRJNA511588	Longissimus dorsi muscle	2019-06-27T00:00:00Z	RNA-Seq	SAMN10640586	4166486883	9229260000	longissimus dorsi muscle	GEO	public	sra,fastq	SRX5177193	Illumina HiSeq 4000	PAIRED	cDNA	TRANSCRIPTOMIC	Sus scrofa	GSM3529023	SRP174371	300	9229260000		Duroc x Luchuan crossed pigs		longissimus dorsi muscle	GSM3529023
SRR8366868	PRJNA511588	Longissimus dorsi muscle	2019-06-27T00:00:00Z	RNA-Seq	SAMN10640452	3616548369	8667975300	longissimus dorsi muscle	GEO	public	sra,fastq	SRX5177194	Illumina HiSeq 4000	PAIRED	cDNA	TRANSCRIPTOMIC	Sus scrofa	GSM3529024	SRP174371	300	8667975300		Duroc x Luchuan crossed pigs		longissimus dorsi muscle	GSM3529024
SRR8366869	PRJNA511588	Longissimus dorsi muscle	2019-06-27T00:00:00Z	RNA-Seq	SAMN10640451	4188802417	9276844800	longissimus dorsi muscle	GEO	public	sra,fastq	SRX5177195	Illumina HiSeq 4000	PAIRED	cDNA	TRANSCRIPTOMIC	Sus scrofa	GSM3529025	SRP174371	300	9276844800		Duroc x Luchuan crossed pigs		longissimus dorsi muscle	GSM3529025
SRR8366870	PRJNA511588	Longissimus dorsi muscle	2019-06-27T00:00:00Z	RNA-Seq	SAMN10640450	3829392535	8417732100	longissimus dorsi muscle	GEO	public	fastq,sra	SRX5177196	Illumina HiSeq 4000	PAIRED	cDNA	TRANSCRIPTOMIC	Sus scrofa	GSM3529026	SRP174371	300	8417732100		Duroc x Luchuan crossed pigs		longissimus dorsi muscle	GSM3529026
SRR8366872	PRJNA511588	Longissimus dorsi muscle	2019-06-27T00:00:00Z	RNA-Seq	SAMN10640448	3799911995	8987215500	longissimus dorsi muscle	GEO	public	fastq,sra	SRX5177198	Illumina HiSeq 4000	PAIRED	cDNA	TRANSCRIPTOMIC	Sus scrofa	GSM3529028	SRP174371	300	8987215500		Duroc x Luchuan crossed pigs		longissimus dorsi muscle	GSM3529028
SRR8366873	PRJNA511588	Longissimus dorsi muscle	2019-06-27T00:00:00Z	RNA-Seq	SAMN10640447	3736594336	8280190200	longissimus dorsi muscle	GEO	public	sra,fastq	SRX5177199	Illumina HiSeq 4000	PAIRED	cDNA	TRANSCRIPTOMIC	Sus scrofa	GSM3529029	SRP174371	300	8280190200		Duroc x Luchuan crossed pigs		longissimus dorsi muscle	GSM3529029
SRR8366876	PRJNA511588	Longissimus dorsi muscle	2019-06-27T00:00:00Z	RNA-Seq	SAMN10640515	4091134186	9055368000	longissimus dorsi muscle	GEO	public	fastq,sra	SRX5177202	Illumina HiSeq 4000	PAIRED	cDNA	TRANSCRIPTOMIC	Sus scrofa	GSM3529032	SRP174371	300	9055368000		Duroc x Luchuan crossed pigs		longissimus dorsi muscle	GSM3529032
SRR8366877	PRJNA511588	Longissimus dorsi muscle	2019-06-27T00:00:00Z	RNA-Seq	SAMN10640514	3783900885	8266110300	longissimus dorsi muscle	GEO	public	sra,fastq	SRX5177203	Illumina HiSeq 4000	PAIRED	cDNA	TRANSCRIPTOMIC	Sus scrofa	GSM3529033	SRP174371	300	8266110300		Duroc x Luchuan crossed pigs		longissimus dorsi muscle	GSM3529033
SRR8366879	PRJNA511588	Longissimus dorsi muscle	2019-06-27T00:00:00Z	RNA-Seq	SAMN10640512	4003675476	8835578100	longissimus dorsi muscle	GEO	public	fastq,sra	SRX5177205	Illumina HiSeq 4000	PAIRED	cDNA	TRANSCRIPTOMIC	Sus scrofa	GSM3529035	SRP174371	300	8835578100		Duroc x Luchuan crossed pigs		longissimus dorsi muscle	GSM3529035
SRR8366883	PRJNA511588	Longissimus dorsi muscle	2019-06-27T00:00:00Z	RNA-Seq	SAMN10640508	3588208705	8317763700	longissimus dorsi muscle	GEO	public	sra,fastq	SRX5177209	Illumina HiSeq 4000	PAIRED	cDNA	TRANSCRIPTOMIC	Sus scrofa	GSM3529039	SRP174371	300	8317763700		Duroc x Luchuan crossed pigs		longissimus dorsi muscle	GSM3529039
SRR8366885	PRJNA511588	Longissimus dorsi muscle	2019-06-27T00:00:00Z	RNA-Seq	SAMN10640506	4079947541	9056982000	longissimus dorsi muscle	GEO	public	sra,fastq	SRX5177211	Illumina HiSeq 4000	PAIRED	cDNA	TRANSCRIPTOMIC	Sus scrofa	GSM3529041	SRP174371	300	9056982000		Duroc x Luchuan crossed pigs		longissimus dorsi muscle	GSM3529041
SRR8366888	PRJNA511588	Longissimus dorsi muscle	2019-06-27T00:00:00Z	RNA-Seq	SAMN10640503	4193758786	9438426300	longissimus dorsi muscle	GEO	public	fastq,sra	SRX5177214	Illumina HiSeq 4000	PAIRED	cDNA	TRANSCRIPTOMIC	Sus scrofa	GSM3529044	SRP174371	300	9438426300		Duroc x Luchuan crossed pigs		longissimus dorsi muscle	GSM3529044
SRR8366889	PRJNA511588	Longissimus dorsi muscle	2019-06-27T00:00:00Z	RNA-Seq	SAMN10640502	4604874366	10341787500	longissimus dorsi muscle	GEO	public	sra,fastq	SRX5177215	Illumina HiSeq 4000	PAIRED	cDNA	TRANSCRIPTOMIC	Sus scrofa	GSM3529045	SRP174371	300	10341787500		Duroc x Luchuan crossed pigs		longissimus dorsi muscle	GSM3529045
SRR8366890	PRJNA511588	Longissimus dorsi muscle	2019-06-27T00:00:00Z	RNA-Seq	SAMN10640501	3494877593	8222001300	longissimus dorsi muscle	GEO	public	sra,fastq	SRX5177216	Illumina HiSeq 4000	PAIRED	cDNA	TRANSCRIPTOMIC	Sus scrofa	GSM3529046	SRP174371	300	8222001300		Duroc x Luchuan crossed pigs		longissimus dorsi muscle	GSM3529046
SRR8366893	PRJNA511588	Longissimus dorsi muscle	2019-06-27T00:00:00Z	RNA-Seq	SAMN10640468	4163269760	8753487900	longissimus dorsi muscle	GEO	public	sra,fastq	SRX5177256	Illumina HiSeq 4000	PAIRED	cDNA	TRANSCRIPTOMIC	Sus scrofa	GSM3528921	SRP174371	300	8753487900		Duroc x Luchuan crossed pigs		longissimus dorsi muscle	GSM3528921
SRR8366898	PRJNA511588	Longissimus dorsi muscle	2019-06-27T00:00:00Z	RNA-Seq	SAMN10640463	4221938352	9112245000	longissimus dorsi muscle	GEO	public	fastq,sra	SRX5177261	Illumina HiSeq 4000	PAIRED	cDNA	TRANSCRIPTOMIC	Sus scrofa	GSM3528926	SRP174371	300	9112245000		Duroc x Luchuan crossed pigs		longissimus dorsi muscle	GSM3528926
SRR8366913	PRJNA511588	Longissimus dorsi muscle	2019-06-27T00:00:00Z	RNA-Seq	SAMN10640581	3479312393	8179100400	longissimus dorsi muscle	GEO	public	fastq,sra	SRX5177111	Illumina HiSeq 4000	PAIRED	cDNA	TRANSCRIPTOMIC	Sus scrofa	GSM3528941	SRP174371	300	8179100400		Duroc x Luchuan crossed pigs		longissimus dorsi muscle	GSM3528941
SRR8366932	PRJNA511588	Longissimus dorsi muscle	2019-06-27T00:00:00Z	RNA-Seq	SAMN10640562	3471893599	8034033600	longissimus dorsi muscle	GEO	public	sra,fastq	SRX5177130	Illumina HiSeq 4000	PAIRED	cDNA	TRANSCRIPTOMIC	Sus scrofa	GSM3528960	SRP174371	300	8034033600		Duroc x Luchuan crossed pigs		longissimus dorsi muscle	GSM3528960
SRR8366936	PRJNA511588	Longissimus dorsi muscle	2019-06-27T00:00:00Z	RNA-Seq	SAMN10640558	4713597228	10405414200	longissimus dorsi muscle	GEO	public	fastq,sra	SRX5177134	Illumina HiSeq 4000	PAIRED	cDNA	TRANSCRIPTOMIC	Sus scrofa	GSM3528964	SRP174371	300	10405414200		Duroc x Luchuan crossed pigs		longissimus dorsi muscle	GSM3528964
SRR8366937	PRJNA511588	Longissimus dorsi muscle	2019-06-27T00:00:00Z	RNA-Seq	SAMN10640557	4556443584	10779262200	longissimus dorsi muscle	GEO	public	fastq,sra	SRX5177135	Illumina HiSeq 4000	PAIRED	cDNA	TRANSCRIPTOMIC	Sus scrofa	GSM3528965	SRP174371	300	10779262200		Duroc x Luchuan crossed pigs		longissimus dorsi muscle	GSM3528965
SRR8366940	PRJNA511588	Longissimus dorsi muscle	2019-06-27T00:00:00Z	RNA-Seq	SAMN10640491	3462512285	8102783400	longissimus dorsi muscle	GEO	public	fastq,sra	SRX5177138	Illumina HiSeq 4000	PAIRED	cDNA	TRANSCRIPTOMIC	Sus scrofa	GSM3528968	SRP174371	300	8102783400		Duroc x Luchuan crossed pigs		longissimus dorsi muscle	GSM3528968
SRR8366944	PRJNA511588	Longissimus dorsi muscle	2019-06-27T00:00:00Z	RNA-Seq	SAMN10640487	3904012926	8475274500	longissimus dorsi muscle	GEO	public	fastq,sra	SRX5177142	Illumina HiSeq 4000	PAIRED	cDNA	TRANSCRIPTOMIC	Sus scrofa	GSM3528972	SRP174371	300	8475274500		Duroc x Luchuan crossed pigs		longissimus dorsi muscle	GSM3528972
SRR8921152	PRJNA533205	Longissimus dorsi muscle	2019-04-17T00:00:00Z	RNA-Seq	SAMN11445324	6745094991	22398918368	longissimus muscle tissue	JILIN UNIVERSITY	public	sra,fastq	SRX5702491	HiSeq X Ten	PAIRED	cDNA	TRANSCRIPTOMIC	Sus scrofa	T0005	SRP192808	297	22398918368	Pig_O259-02-L05		male
SRR8921153	PRJNA533205	Longissimus dorsi muscle	2019-04-17T00:00:00Z	RNA-Seq	SAMN11445325	5147268761	16662393596	longissimus muscle tissue	JILIN UNIVERSITY	public	sra,fastq	SRX5702490	HiSeq X Ten	PAIRED	cDNA	TRANSCRIPTOMIC	Sus scrofa	T0006	SRP192808	298	16662393596	Pig_O259-02-L06		male
SRR8921154	PRJNA533205	Longissimus dorsi muscle	2019-04-17T00:00:00Z	RNA-Seq	SAMN11445322	5675429014	18778493468	longissimus muscle tissue	JILIN UNIVERSITY	public	fastq,sra	SRX5702489	HiSeq X Ten	PAIRED	cDNA	TRANSCRIPTOMIC	Sus scrofa	T0003	SRP192808	297	18778493468	Pig_O259-02-L03		male
SRR8921155	PRJNA533205	Longissimus dorsi muscle	2019-04-17T00:00:00Z	RNA-Seq	SAMN11445323	6074867260	20217014140	longissimus muscle tissue	JILIN UNIVERSITY	public	sra,fastq	SRX5702488	HiSeq X Ten	PAIRED	cDNA	TRANSCRIPTOMIC	Sus scrofa	T0004	SRP192808	298	20217014140	Pig_O259-02-L04		male
SRR8921156	PRJNA533205	Longissimus dorsi muscle	2019-04-17T00:00:00Z	RNA-Seq	SAMN11445200	6609769869	21998294434	longissimus muscle tissue	JILIN UNIVERSITY	public	sra,fastq	SRX5702487	HiSeq X Ten	PAIRED	cDNA	TRANSCRIPTOMIC	Sus scrofa	T0001	SRP192808	298	21998294434	Pig_O259-02-L01		male
SRR8921157	PRJNA533205	Longissimus dorsi muscle	2019-04-17T00:00:00Z	RNA-Seq	SAMN11445301	6473701053	21194253686	longissimus muscle tissue	JILIN UNIVERSITY	public	fastq,sra	SRX5702486	HiSeq X Ten	PAIRED	cDNA	TRANSCRIPTOMIC	Sus scrofa	T0002	SRP192808	298	21194253686	Pig_O259-02-L02		male
SRR2564774	PRJNA297855	Longissimus dorsi muscle	2017-02-10T00:00:00Z	RNA-Seq	SAMN04147108	9574005311	13763198520	longissimus dorsi	GEO	public	fastq,sra	SRX1307225	Illumina Genome Analyzer II	PAIRED	cDNA	TRANSCRIPTOMIC	Sus scrofa	GSM1902357	SRP064513	180	13763198520		multiple breeds		multiple muscle tissues	GSM1902357	multiple time points
SRR4174007	PRJNA341938	Longissimus dorsi muscle	2017-02-09T00:00:00Z	RNA-Seq	SAMN05730659	5663530778	8633112232	Longissimus dorsi muscle	GEO	public	fastq,sra	SRX2140116	Illumina HiSeq 2000	PAIRED	cDNA	TRANSCRIPTOMIC	Sus scrofa	GSM2302806	SRP086568	152	8633112232			male	purebred male newborns 4 month-old	GSM2302806	four months
SRR15412091	PRJNA752227	Skeletal muscle	2021-09-01T00:00:00Z	RNA-Seq	SAMN20586771	3950710894	12277438200	skeletal musle	INSTITUTE OF ANIMAL SCIENCES, CHINESE ACADEMY OF AGRICULTURAL SCIENCES	public	sra,fastq	SRX11714254	Illumina NovaSeq 6000	PAIRED	PCR	TRANSCRIPTOMIC	Sus scrofa	2_NCsi_replicate	SRP331992	300	12277438200	NCsi2	large white
SRR15412094	PRJNA752227	Skeletal muscle	2021-09-01T00:00:00Z	RNA-Seq	SAMN20586768	3635049566	11255565900	skeletal musle	INSTITUTE OF ANIMAL SCIENCES, CHINESE ACADEMY OF AGRICULTURAL SCIENCES	public	fastq,sra	SRX11714251	Illumina NovaSeq 6000	PAIRED	PCR	TRANSCRIPTOMIC	Sus scrofa	2_IDEsi_replicate	SRP331992	300	11255565900	IDEsi2	large white
SRR15412089	PRJNA752227	Skeletal muscle	2021-09-01T00:00:00Z	RNA-Seq	SAMN20586773	3560540877	10840808700	skeletal musle	INSTITUTE OF ANIMAL SCIENCES, CHINESE ACADEMY OF AGRICULTURAL SCIENCES	public	fastq,sra	SRX11714256	Illumina NovaSeq 6000	PAIRED	PCR	TRANSCRIPTOMIC	Sus scrofa	4_NCsi_replicate	SRP331992	300	10840808700	NCsi4	large white
SRR15412090	PRJNA752227	Skeletal muscle	2021-09-01T00:00:00Z	RNA-Seq	SAMN20586772	3564637100	11018709000	skeletal musle	INSTITUTE OF ANIMAL SCIENCES, CHINESE ACADEMY OF AGRICULTURAL SCIENCES	public	fastq,sra	SRX11714255	Illumina NovaSeq 6000	PAIRED	PCR	TRANSCRIPTOMIC	Sus scrofa	3_NCsi_replicate	SRP331992	300	11018709000	NCsi3	large white
SRR15412092	PRJNA752227	Skeletal muscle	2021-09-01T00:00:00Z	RNA-Seq	SAMN20586770	3685846200	11221038900	skeletal musle	INSTITUTE OF ANIMAL SCIENCES, CHINESE ACADEMY OF AGRICULTURAL SCIENCES	public	fastq,sra	SRX11714253	Illumina NovaSeq 6000	PAIRED	PCR	TRANSCRIPTOMIC	Sus scrofa	4_IDEsi_replicate	SRP331992	300	11221038900	IDEsi4	large white
SRR15412093	PRJNA752227	Skeletal muscle	2021-09-01T00:00:00Z	RNA-Seq	SAMN20586769	3878510537	11876579100	skeletal musle	INSTITUTE OF ANIMAL SCIENCES, CHINESE ACADEMY OF AGRICULTURAL SCIENCES	public	fastq,sra	SRX11714252	Illumina NovaSeq 6000	PAIRED	PCR	TRANSCRIPTOMIC	Sus scrofa	3_IDEsi_replicate	SRP331992	300	11876579100	IDEsi3	large white
SRR12897619	PRJNA671763	Skeletal muscle	2020-10-27T00:00:00Z	RNA-Seq	SAMN16550673	8322385425	26556552600	skeletal muscle2	CHINESE ACADEMY OF AGRICULTURAL SCIENCES	public	fastq,sra	SRX9362701	HiSeq X Ten	PAIRED	PCR	TRANSCRIPTOMIC	Sus scrofa	F16	SRP288542	300	26556552600	MYMR2	M x Y	male			newborn
SRR12897620	PRJNA671763	Skeletal muscle	2020-10-27T00:00:00Z	RNA-Seq	SAMN16550672	9796689160	30508159500	skeletal muscle1	CHINESE ACADEMY OF AGRICULTURAL SCIENCES	public	fastq,sra	SRX9362700	HiSeq X Ten	PAIRED	PCR	TRANSCRIPTOMIC	Sus scrofa	F15	SRP288542	300	30508159500	MYMR1	M x Y	male			newborn
SRR12897621	PRJNA671763	Skeletal muscle	2020-10-27T00:00:00Z	RNA-Seq	SAMN16550671	8711527996	27780394500	skeletal muscle2	CHINESE ACADEMY OF AGRICULTURAL SCIENCES	public	sra,fastq	SRX9362699	HiSeq X Ten	PAIRED	PCR	TRANSCRIPTOMIC	Sus scrofa	F14	SRP288542	300	27780394500	YMFR2	Y x M	female			newborn
SRR12897622	PRJNA671763	Skeletal muscle	2020-10-27T00:00:00Z	RNA-Seq	SAMN16550670	8497593479	27141740700	skeletal muscle1	CHINESE ACADEMY OF AGRICULTURAL SCIENCES	public	fastq,sra	SRX9362698	HiSeq X Ten	PAIRED	PCR	TRANSCRIPTOMIC	Sus scrofa	F13	SRP288542	300	27141740700	YMFR1	Y x M	female			newborn
SRR12897623	PRJNA671763	Skeletal muscle	2020-10-27T00:00:00Z	RNA-Seq	SAMN16550669	9977282682	31583218500	skeletal muscle2	CHINESE ACADEMY OF AGRICULTURAL SCIENCES	public	fastq,sra	SRX9362697	HiSeq X Ten	PAIRED	PCR	TRANSCRIPTOMIC	Sus scrofa	F12	SRP288542	300	31583218500	YMMR2	Y x M	male			newborn
SRR12897624	PRJNA671763	Skeletal muscle	2020-10-27T00:00:00Z	RNA-Seq	SAMN16550668	10098914403	31488913500	skeletal muscle1	CHINESE ACADEMY OF AGRICULTURAL SCIENCES	public	sra,fastq	SRX9362696	HiSeq X Ten	PAIRED	PCR	TRANSCRIPTOMIC	Sus scrofa	F11	SRP288542	300	31488913500	YMMR1	Y x M	male			newborn
SRR12897627	PRJNA671763	Skeletal muscle	2020-10-27T00:00:00Z	RNA-Seq	SAMN16550675	8658686988	27135313800	skeletal muscle2	CHINESE ACADEMY OF AGRICULTURAL SCIENCES	public	sra,fastq	SRX9362693	HiSeq X Ten	PAIRED	PCR	TRANSCRIPTOMIC	Sus scrofa	F18	SRP288542	300	27135313800	MYFR2	M x Y	female			newborn
SRR12897628	PRJNA671763	Skeletal muscle	2020-10-27T00:00:00Z	RNA-Seq	SAMN16550674	9682518159	30666567000	skeletal muscle1	CHINESE ACADEMY OF AGRICULTURAL SCIENCES	public	fastq,sra	SRX9362692	HiSeq X Ten	PAIRED	PCR	TRANSCRIPTOMIC	Sus scrofa	F17	SRP288542	300	30666567000	MYFR1	M x Y	female			newborn
SRR6853384	PRJNA438831	Skeletal muscle	2019-11-29T00:00:00Z	RNA-Seq	SAMN08729656	6478833579	16458038700	skeletal muscle	CHINESE ACADEMY OF AGRICULTURAL SCIENCES	public	sra,fastq	SRX3808607	Illumina HiSeq 2500	PAIRED	PCR	TRANSCRIPTOMIC	Sus scrofa	High_RFI2	SRP135940	300	16458038700	Mu_H2	Duroc	male			adult
SRR6853385	PRJNA438831	Skeletal muscle	2019-11-29T00:00:00Z	RNA-Seq	SAMN08729655	6057182682	15352729800	skeletal muscle	CHINESE ACADEMY OF AGRICULTURAL SCIENCES	public	fastq,sra	SRX3808606	Illumina HiSeq 2500	PAIRED	PCR	TRANSCRIPTOMIC	Sus scrofa	High_RFI1	SRP135940	300	15352729800	Mu_H1	Duroc	male			adult
SRR6853386	PRJNA438831	Skeletal muscle	2019-11-29T00:00:00Z	RNA-Seq	SAMN08729658	4816298045	12888498300	skeletal muscle	CHINESE ACADEMY OF AGRICULTURAL SCIENCES	public	fastq,sra	SRX3808605	Illumina HiSeq 2500	PAIRED	PCR	TRANSCRIPTOMIC	Sus scrofa	Low_RFI1	SRP135940	300	12888498300	Mu_L1	Duroc	male			adult
SRR6853387	PRJNA438831	Skeletal muscle	2019-11-29T00:00:00Z	RNA-Seq	SAMN08729657	6040296047	15257362800	skeletal muscle	CHINESE ACADEMY OF AGRICULTURAL SCIENCES	public	fastq,sra	SRX3808604	Illumina HiSeq 2500	PAIRED	PCR	TRANSCRIPTOMIC	Sus scrofa	High_RFI3	SRP135940	300	15257362800	Mu_H3	Duroc	male			adult
SRR6853388	PRJNA438831	Skeletal muscle	2019-11-29T00:00:00Z	RNA-Seq	SAMN08729660	4709571418	12495655800	skeletal muscle	CHINESE ACADEMY OF AGRICULTURAL SCIENCES	public	fastq,sra	SRX3808603	Illumina HiSeq 2500	PAIRED	PCR	TRANSCRIPTOMIC	Sus scrofa	Low_RFI3	SRP135940	300	12495655800	Mu_L3	Duroc	male			adult
SRR6853389	PRJNA438831	Skeletal muscle	2019-11-29T00:00:00Z	RNA-Seq	SAMN08729659	4509224580	12074607300	skeletal muscle	CHINESE ACADEMY OF AGRICULTURAL SCIENCES	public	sra,fastq	SRX3808602	Illumina HiSeq 2500	PAIRED	PCR	TRANSCRIPTOMIC	Sus scrofa	Low_RFI2	SRP135940	300	12074607300	Mu_L2	Duroc	male			adult
SRR7763626	PRJNA488311	Skeletal muscle	2019-09-17T00:00:00Z	RNA-Seq	SAMN09929708	7977452720	10955650860	Skeletal muscle	AGRICULTURAL GENOME INSTITUTE AT SHENZHEN, CHINESE ACADEMY OF AGRICULTURAL SCIENCES, SHENZHEN,	public	fastq,sra	SRX4619296	Illumina HiSeq 4000	PAIRED	cDNA	TRANSCRIPTOMIC	Sus scrofa	LD160	SRP159036	180	10955650860	LD160	Landrace	pooled male and female
SRR7724848	PRJNA486202	Skeletal muscle	2019-09-08T00:00:00Z	RNA-Seq	SAMN09840078	7561149092	15990820200	Skeletal muscle	AGRICULTURAL GENOME INSTITUTE AT SHENZHEN, CHINESE ACADEMY OF AGRICULTURAL SCIENCES	public	sra,fastq	SRX4581433	HiSeq X Ten	PAIRED	cDNA	TRANSCRIPTOMIC	Sus scrofa	LE33_1	SRP158448	300	15990820200	LE33_1	Landrace	female
SRR7724859	PRJNA486202	Skeletal muscle	2019-09-08T00:00:00Z	RNA-Seq	SAMN09840104	6617409541	15923483400	Skeletal muscle	AGRICULTURAL GENOME INSTITUTE AT SHENZHEN, CHINESE ACADEMY OF AGRICULTURAL SCIENCES	public	fastq,sra	SRX4581422	HiSeq X Ten	PAIRED	cDNA	TRANSCRIPTOMIC	Sus scrofa	LE75_3	SRP158448	300	15923483400	LE75_3	Landrace	female
SRR7724860	PRJNA486202	Skeletal muscle	2019-09-08T00:00:00Z	RNA-Seq	SAMN09840105	6921183769	16052978100	Skeletal muscle	AGRICULTURAL GENOME INSTITUTE AT SHENZHEN, CHINESE ACADEMY OF AGRICULTURAL SCIENCES	public	sra,fastq	SRX4581421	HiSeq X Ten	PAIRED	cDNA	TRANSCRIPTOMIC	Sus scrofa	LE80_1	SRP158448	300	16052978100	LE80_1	Landrace	male
SRR7724861	PRJNA486202	Skeletal muscle	2019-09-08T00:00:00Z	RNA-Seq	SAMN09840098	6892744545	15654025200	Skeletal muscle	AGRICULTURAL GENOME INSTITUTE AT SHENZHEN, CHINESE ACADEMY OF AGRICULTURAL SCIENCES	public	fastq,sra	SRX4581420	HiSeq X Ten	PAIRED	cDNA	TRANSCRIPTOMIC	Sus scrofa	LE65_3	SRP158448	300	15654025200	LE65_3	Landrace	female
SRR7724862	PRJNA486202	Skeletal muscle	2019-09-08T00:00:00Z	RNA-Seq	SAMN09840099	6501785101	15273269400	Skeletal muscle	AGRICULTURAL GENOME INSTITUTE AT SHENZHEN, CHINESE ACADEMY OF AGRICULTURAL SCIENCES	public	fastq,sra	SRX4581419	HiSeq X Ten	PAIRED	cDNA	TRANSCRIPTOMIC	Sus scrofa	LE70_1	SRP158448	300	15273269400	LE70_1	Landrace	female
SRR7724863	PRJNA486202	Skeletal muscle	2019-09-08T00:00:00Z	RNA-Seq	SAMN09840100	6191335476	15083156700	Skeletal muscle	AGRICULTURAL GENOME INSTITUTE AT SHENZHEN, CHINESE ACADEMY OF AGRICULTURAL SCIENCES	public	sra,fastq	SRX4581418	HiSeq X Ten	PAIRED	cDNA	TRANSCRIPTOMIC	Sus scrofa	LE70_2	SRP158448	300	15083156700	LE70_2	Landrace	female
SRR7724864	PRJNA486202	Skeletal muscle	2019-09-08T00:00:00Z	RNA-Seq	SAMN09840101	6272024528	15245485200	Skeletal muscle	AGRICULTURAL GENOME INSTITUTE AT SHENZHEN, CHINESE ACADEMY OF AGRICULTURAL SCIENCES	public	fastq,sra	SRX4581417	HiSeq X Ten	PAIRED	cDNA	TRANSCRIPTOMIC	Sus scrofa	LE70_3	SRP158448	300	15245485200	LE70_3	Landrace	female
SRR7724865	PRJNA486202	Skeletal muscle	2019-09-08T00:00:00Z	RNA-Seq	SAMN09840124	5836638733	13457724000	Skeletal muscle	AGRICULTURAL GENOME INSTITUTE AT SHENZHEN, CHINESE ACADEMY OF AGRICULTURAL SCIENCES	public	fastq,sra	SRX4581416	HiSeq X Ten	PAIRED	cDNA	TRANSCRIPTOMIC	Sus scrofa	LD0_2	SRP158448	300	13457724000	LD0_2	Landrace	female
SRR7724866	PRJNA486202	Skeletal muscle	2019-09-08T00:00:00Z	RNA-Seq	SAMN09840125	7142879730	16604635800	Skeletal muscle	AGRICULTURAL GENOME INSTITUTE AT SHENZHEN, CHINESE ACADEMY OF AGRICULTURAL SCIENCES	public	sra,fastq	SRX4581415	HiSeq X Ten	PAIRED	cDNA	TRANSCRIPTOMIC	Sus scrofa	LD0_3	SRP158448	300	16604635800	LD0_3	Landrace	male
SRR7724867	PRJNA486202	Skeletal muscle	2019-09-08T00:00:00Z	RNA-Seq	SAMN09840110	6451610027	15881762400	Skeletal muscle	AGRICULTURAL GENOME INSTITUTE AT SHENZHEN, CHINESE ACADEMY OF AGRICULTURAL SCIENCES	public	sra,fastq	SRX4581414	HiSeq X Ten	PAIRED	cDNA	TRANSCRIPTOMIC	Sus scrofa	LE85_3	SRP158448	300	15881762400	LE85_3	Landrace	female
SRR7724868	PRJNA486202	Skeletal muscle	2019-09-08T00:00:00Z	RNA-Seq	SAMN09840123	7102396287	16619514000	Skeletal muscle	AGRICULTURAL GENOME INSTITUTE AT SHENZHEN, CHINESE ACADEMY OF AGRICULTURAL SCIENCES	public	sra,fastq	SRX4581413	HiSeq X Ten	PAIRED	cDNA	TRANSCRIPTOMIC	Sus scrofa	LD0_1	SRP158448	300	16619514000	LD0_1	Landrace	male
SRR7724869	PRJNA486202	Skeletal muscle	2019-09-08T00:00:00Z	RNA-Seq	SAMN09840106	6616342426	15377284200	Skeletal muscle	AGRICULTURAL GENOME INSTITUTE AT SHENZHEN, CHINESE ACADEMY OF AGRICULTURAL SCIENCES	public	fastq,sra	SRX4581412	HiSeq X Ten	PAIRED	cDNA	TRANSCRIPTOMIC	Sus scrofa	LE80_2	SRP158448	300	15377284200	LE80_2	Landrace	male
SRR7724870	PRJNA486202	Skeletal muscle	2019-09-08T00:00:00Z	RNA-Seq	SAMN09840107	6748836928	15566553300	Skeletal muscle	AGRICULTURAL GENOME INSTITUTE AT SHENZHEN, CHINESE ACADEMY OF AGRICULTURAL SCIENCES	public	sra,fastq	SRX4581411	HiSeq X Ten	PAIRED	cDNA	TRANSCRIPTOMIC	Sus scrofa	LE80_3	SRP158448	300	15566553300	LE80_3	Landrace	female
SRR7724871	PRJNA486202	Skeletal muscle	2019-09-08T00:00:00Z	RNA-Seq	SAMN09840118	6106107350	13151444700	Skeletal muscle	AGRICULTURAL GENOME INSTITUTE AT SHENZHEN, CHINESE ACADEMY OF AGRICULTURAL SCIENCES	public	sra,fastq	SRX4581410	HiSeq X Ten	PAIRED	cDNA	TRANSCRIPTOMIC	Sus scrofa	LE100_2	SRP158448	300	13151444700	LE100_2	Landrace	female
SRR7724900	PRJNA486202	Skeletal muscle	2019-09-08T00:00:00Z	RNA-Seq	SAMN09840094	7499641250	15919573800	Skeletal muscle	AGRICULTURAL GENOME INSTITUTE AT SHENZHEN, CHINESE ACADEMY OF AGRICULTURAL SCIENCES	public	fastq,sra	SRX4581381	HiSeq X Ten	PAIRED	cDNA	TRANSCRIPTOMIC	Sus scrofa	LE60_2	SRP158448	300	15919573800	LE60_2	Landrace	male
SRR7724901	PRJNA486202	Skeletal muscle	2019-09-08T00:00:00Z	RNA-Seq	SAMN09840097	6324787002	14451099900	Skeletal muscle	AGRICULTURAL GENOME INSTITUTE AT SHENZHEN, CHINESE ACADEMY OF AGRICULTURAL SCIENCES	public	fastq,sra	SRX4581380	HiSeq X Ten	PAIRED	cDNA	TRANSCRIPTOMIC	Sus scrofa	LE65_2	SRP158448	300	14451099900	LE65_2	Landrace	male
SRR7724902	PRJNA486202	Skeletal muscle	2019-09-08T00:00:00Z	RNA-Seq	SAMN09840096	6635703930	15055515300	Skeletal muscle	AGRICULTURAL GENOME INSTITUTE AT SHENZHEN, CHINESE ACADEMY OF AGRICULTURAL SCIENCES	public	fastq,sra	SRX4581379	HiSeq X Ten	PAIRED	cDNA	TRANSCRIPTOMIC	Sus scrofa	LE65_1	SRP158448	300	15055515300	LE65_1	Landrace	male
SRR7724903	PRJNA486202	Skeletal muscle	2019-09-08T00:00:00Z	RNA-Seq	SAMN09840109	6757149049	16357552500	Skeletal muscle	AGRICULTURAL GENOME INSTITUTE AT SHENZHEN, CHINESE ACADEMY OF AGRICULTURAL SCIENCES	public	fastq,sra	SRX4581378	HiSeq X Ten	PAIRED	cDNA	TRANSCRIPTOMIC	Sus scrofa	LE85_2	SRP158448	300	16357552500	LE85_2	Landrace	female
SRR7724904	PRJNA486202	Skeletal muscle	2019-09-08T00:00:00Z	RNA-Seq	SAMN09840108	7465578595	17035758600	Skeletal muscle	AGRICULTURAL GENOME INSTITUTE AT SHENZHEN, CHINESE ACADEMY OF AGRICULTURAL SCIENCES	public	fastq,sra	SRX4581377	HiSeq X Ten	PAIRED	cDNA	TRANSCRIPTOMIC	Sus scrofa	LE85_1	SRP158448	300	17035758600	LE85_1	Landrace	male
SRR7724905	PRJNA486202	Skeletal muscle	2019-09-08T00:00:00Z	RNA-Seq	SAMN09840115	7083778679	16824731100	Skeletal muscle	AGRICULTURAL GENOME INSTITUTE AT SHENZHEN, CHINESE ACADEMY OF AGRICULTURAL SCIENCES	public	sra,fastq	SRX4581376	HiSeq X Ten	PAIRED	cDNA	TRANSCRIPTOMIC	Sus scrofa	LE95_2	SRP158448	300	16824731100	LE95_2	Landrace	male
SRR7724906	PRJNA486202	Skeletal muscle	2019-09-08T00:00:00Z	RNA-Seq	SAMN09840114	6843130044	16229238300	Skeletal muscle	AGRICULTURAL GENOME INSTITUTE AT SHENZHEN, CHINESE ACADEMY OF AGRICULTURAL SCIENCES	public	fastq,sra	SRX4581375	HiSeq X Ten	PAIRED	cDNA	TRANSCRIPTOMIC	Sus scrofa	LE95_1	SRP158448	300	16229238300	LE95_1	Landrace	female
SRR7724907	PRJNA486202	Skeletal muscle	2019-09-08T00:00:00Z	RNA-Seq	SAMN09840113	7004529779	16068229500	Skeletal muscle	AGRICULTURAL GENOME INSTITUTE AT SHENZHEN, CHINESE ACADEMY OF AGRICULTURAL SCIENCES	public	fastq,sra	SRX4581374	HiSeq X Ten	PAIRED	cDNA	TRANSCRIPTOMIC	Sus scrofa	LE90_3	SRP158448	300	16068229500	LE90_3	Landrace	female
SRR7724908	PRJNA486202	Skeletal muscle	2019-09-08T00:00:00Z	RNA-Seq	SAMN09840112	6365781457	15302392200	Skeletal muscle	AGRICULTURAL GENOME INSTITUTE AT SHENZHEN, CHINESE ACADEMY OF AGRICULTURAL SCIENCES	public	sra,fastq	SRX4581373	HiSeq X Ten	PAIRED	cDNA	TRANSCRIPTOMIC	Sus scrofa	LE90_2	SRP158448	300	15302392200	LE90_2	Landrace	male
SRR7724909	PRJNA486202	Skeletal muscle	2019-09-08T00:00:00Z	RNA-Seq	SAMN09840155	7931903719	18426484200	Skeletal muscle	AGRICULTURAL GENOME INSTITUTE AT SHENZHEN, CHINESE ACADEMY OF AGRICULTURAL SCIENCES	public	sra,fastq	SRX4581372	HiSeq X Ten	PAIRED	cDNA	TRANSCRIPTOMIC	Sus scrofa	LD160_3	SRP158448	300	18426484200	LD160_3	Landrace	male
SRR7724910	PRJNA486202	Skeletal muscle	2019-09-08T00:00:00Z	RNA-Seq	SAMN09840154	5765635980	13158576600	Skeletal muscle	AGRICULTURAL GENOME INSTITUTE AT SHENZHEN, CHINESE ACADEMY OF AGRICULTURAL SCIENCES	public	sra,fastq	SRX4581371	HiSeq X Ten	PAIRED	cDNA	TRANSCRIPTOMIC	Sus scrofa	LD160_2	SRP158448	300	13158576600	LD160_2	Landrace	male
SRR7724911	PRJNA486202	Skeletal muscle	2019-09-08T00:00:00Z	RNA-Seq	SAMN09840153	6983245989	16873164900	Skeletal muscle	AGRICULTURAL GENOME INSTITUTE AT SHENZHEN, CHINESE ACADEMY OF AGRICULTURAL SCIENCES	public	fastq,sra	SRX4581370	HiSeq X Ten	PAIRED	cDNA	TRANSCRIPTOMIC	Sus scrofa	LD160_1	SRP158448	300	16873164900	LD160_1	Landrace	female
SRR7724912	PRJNA486202	Skeletal muscle	2019-09-08T00:00:00Z	RNA-Seq	SAMN09840152	5875014019	13443346200	Skeletal muscle	AGRICULTURAL GENOME INSTITUTE AT SHENZHEN, CHINESE ACADEMY OF AGRICULTURAL SCIENCES	public	sra,fastq	SRX4581369	HiSeq X Ten	PAIRED	cDNA	TRANSCRIPTOMIC	Sus scrofa	LD140_3	SRP158448	300	13443346200	LD140_3	Landrace	male
SRR7724913	PRJNA486202	Skeletal muscle	2019-09-08T00:00:00Z	RNA-Seq	SAMN09840151	6437236617	15432245700	Skeletal muscle	AGRICULTURAL GENOME INSTITUTE AT SHENZHEN, CHINESE ACADEMY OF AGRICULTURAL SCIENCES	public	fastq,sra	SRX4581368	HiSeq X Ten	PAIRED	cDNA	TRANSCRIPTOMIC	Sus scrofa	LD140_2	SRP158448	300	15432245700	LD140_2	Landrace	female
SRR7724914	PRJNA486202	Skeletal muscle	2019-09-08T00:00:00Z	RNA-Seq	SAMN09840150	5738156034	13849907700	Skeletal muscle	AGRICULTURAL GENOME INSTITUTE AT SHENZHEN, CHINESE ACADEMY OF AGRICULTURAL SCIENCES	public	sra,fastq	SRX4581367	HiSeq X Ten	PAIRED	cDNA	TRANSCRIPTOMIC	Sus scrofa	LD140_1	SRP158448	300	13849907700	LD140_1	Landrace	male
SRR7724915	PRJNA486202	Skeletal muscle	2019-09-08T00:00:00Z	RNA-Seq	SAMN09840149	5287467186	12093852600	Skeletal muscle	AGRICULTURAL GENOME INSTITUTE AT SHENZHEN, CHINESE ACADEMY OF AGRICULTURAL SCIENCES	public	sra,fastq	SRX4581366	HiSeq X Ten	PAIRED	cDNA	TRANSCRIPTOMIC	Sus scrofa	LD120_3	SRP158448	300	12093852600	LD120_3	Landrace	male
SRR7724916	PRJNA486202	Skeletal muscle	2019-09-08T00:00:00Z	RNA-Seq	SAMN09840148	6608977161	15194269500	Skeletal muscle	AGRICULTURAL GENOME INSTITUTE AT SHENZHEN, CHINESE ACADEMY OF AGRICULTURAL SCIENCES	public	fastq,sra	SRX4581365	HiSeq X Ten	PAIRED	cDNA	TRANSCRIPTOMIC	Sus scrofa	LD120_2	SRP158448	300	15194269500	LD120_2	Landrace	male
SRR7724917	PRJNA486202	Skeletal muscle	2019-09-08T00:00:00Z	RNA-Seq	SAMN09840144	6079622446	14585969400	Skeletal muscle	AGRICULTURAL GENOME INSTITUTE AT SHENZHEN, CHINESE ACADEMY OF AGRICULTURAL SCIENCES	public	fastq,sra	SRX4581364	HiSeq X Ten	PAIRED	cDNA	TRANSCRIPTOMIC	Sus scrofa	LD100_1	SRP158448	300	14585969400	LD100_1	Landrace	female
SRR7724918	PRJNA486202	Skeletal muscle	2019-09-08T00:00:00Z	RNA-Seq	SAMN09840128	5944552031	14587098900	Skeletal muscle	AGRICULTURAL GENOME INSTITUTE AT SHENZHEN, CHINESE ACADEMY OF AGRICULTURAL SCIENCES	public	fastq,sra	SRX4581363	HiSeq X Ten	PAIRED	cDNA	TRANSCRIPTOMIC	Sus scrofa	LD9_3	SRP158448	300	14587098900	LD9_3	Landrace	male
SRR7724919	PRJNA486202	Skeletal muscle	2019-09-08T00:00:00Z	RNA-Seq	SAMN09840157	6481506208	15205109100	Skeletal muscle	AGRICULTURAL GENOME INSTITUTE AT SHENZHEN, CHINESE ACADEMY OF AGRICULTURAL SCIENCES	public	sra,fastq	SRX4581362	HiSeq X Ten	PAIRED	cDNA	TRANSCRIPTOMIC	Sus scrofa	LD180_2	SRP158448	300	15205109100	LD180_2	Landrace	male
SRR7724920	PRJNA486202	Skeletal muscle	2019-09-08T00:00:00Z	RNA-Seq	SAMN09840156	5744580529	13814775900	Skeletal muscle	AGRICULTURAL GENOME INSTITUTE AT SHENZHEN, CHINESE ACADEMY OF AGRICULTURAL SCIENCES	public	sra,fastq	SRX4581361	HiSeq X Ten	PAIRED	cDNA	TRANSCRIPTOMIC	Sus scrofa	LD180_1	SRP158448	300	13814775900	LD180_1	Landrace	female
SRR7724921	PRJNA486202	Skeletal muscle	2019-09-08T00:00:00Z	RNA-Seq	SAMN09840117	6646206911	14158470900	Skeletal muscle	AGRICULTURAL GENOME INSTITUTE AT SHENZHEN, CHINESE ACADEMY OF AGRICULTURAL SCIENCES	public	fastq,sra	SRX4581360	HiSeq X Ten	PAIRED	cDNA	TRANSCRIPTOMIC	Sus scrofa	LE100_1	SRP158448	300	14158470900	LE100_1	Landrace	female
SRR7724922	PRJNA486202	Skeletal muscle	2019-09-08T00:00:00Z	RNA-Seq	SAMN09840132	6344356453	14400510900	Skeletal muscle	AGRICULTURAL GENOME INSTITUTE AT SHENZHEN, CHINESE ACADEMY OF AGRICULTURAL SCIENCES	public	sra,fastq	SRX4581359	HiSeq X Ten	PAIRED	cDNA	TRANSCRIPTOMIC	Sus scrofa	LD30_1	SRP158448	300	14400510900	LD30_1	Landrace	male
SRR7724923	PRJNA486202	Skeletal muscle	2019-09-08T00:00:00Z	RNA-Seq	SAMN09840116	6797646546	16385576400	Skeletal muscle	AGRICULTURAL GENOME INSTITUTE AT SHENZHEN, CHINESE ACADEMY OF AGRICULTURAL SCIENCES	public	sra,fastq	SRX4581358	HiSeq X Ten	PAIRED	cDNA	TRANSCRIPTOMIC	Sus scrofa	LE95_3	SRP158448	300	16385576400	LE95_3	Landrace	male
SRR7724924	PRJNA486202	Skeletal muscle	2019-09-08T00:00:00Z	RNA-Seq	SAMN09840111	7328905806	16836471000	Skeletal muscle	AGRICULTURAL GENOME INSTITUTE AT SHENZHEN, CHINESE ACADEMY OF AGRICULTURAL SCIENCES	public	fastq,sra	SRX4581357	HiSeq X Ten	PAIRED	cDNA	TRANSCRIPTOMIC	Sus scrofa	LE90_1	SRP158448	300	16836471000	LE90_1	Landrace	male
SRR7724925	PRJNA486202	Skeletal muscle	2019-09-08T00:00:00Z	RNA-Seq	SAMN09840136	5944894082	13861878300	Skeletal muscle	AGRICULTURAL GENOME INSTITUTE AT SHENZHEN, CHINESE ACADEMY OF AGRICULTURAL SCIENCES	public	sra,fastq	SRX4581356	HiSeq X Ten	PAIRED	cDNA	TRANSCRIPTOMIC	Sus scrofa	LD40_2	SRP158448	300	13861878300	LD40_2	Landrace	female
SRR8601583	PRJNA523512	Skeletal muscle	2019-04-30T00:00:00Z	RNA-Seq	SAMN10980016	8881686097	19375349768	skeletal muscle	HUAZHONG AGRICULTURAL UNIVERSITY	public	fastq,sra	SRX5401602	Illumina HiSeq 2000	PAIRED	cDNA	TRANSCRIPTOMIC	Sus scrofa scrofa	D1_36h_negative_control	SRP186451	298	19375349768	D1_36h_negative_control	Yorkshire	male
SRR8601584	PRJNA523512	Skeletal muscle	2019-04-30T00:00:00Z	RNA-Seq	SAMN10980015	8978257798	22540423402	skeletal muscle	HUAZHONG AGRICULTURAL UNIVERSITY	public	sra,fastq	SRX5401601	Illumina HiSeq 2000	PAIRED	cDNA	TRANSCRIPTOMIC	Sus scrofa scrofa	D3_36h_Antisense_Oligonucleotide_transfected	SRP186451	298	22540423402	D3_36h_Antisense_Oligonucleotide_transfected	Yorkshire	male
SRR8601585	PRJNA523512	Skeletal muscle	2019-04-30T00:00:00Z	RNA-Seq	SAMN10980010	7401469813	18595342628	skeletal muscle	HUAZHONG AGRICULTURAL UNIVERSITY	public	fastq,sra	SRX5401600	Illumina HiSeq 2000	PAIRED	cDNA	TRANSCRIPTOMIC	Sus scrofa scrofa	D1_24h_negative_control	SRP186451	298	18595342628	D1_24h_negative_control	Yorkshire	male
SRR8601586	PRJNA523512	Skeletal muscle	2019-04-30T00:00:00Z	RNA-Seq	SAMN10980009	6596878957	16666672306	skeletal muscle	HUAZHONG AGRICULTURAL UNIVERSITY	public	fastq,sra	SRX5401599	Illumina HiSeq 2000	PAIRED	cDNA	TRANSCRIPTOMIC	Sus scrofa scrofa	D3_24h_Antisense_Oligonucleotide_transfected	SRP186451	299	16666672306	D3_24h_Antisense_Oligonucleotide_transfected	Yorkshire	male
SRR8601587	PRJNA523512	Skeletal muscle	2019-04-30T00:00:00Z	RNA-Seq	SAMN10980008	6869701222	17330919276	skeletal muscle	HUAZHONG AGRICULTURAL UNIVERSITY	public	sra,fastq	SRX5401598	Illumina HiSeq 2000	PAIRED	cDNA	TRANSCRIPTOMIC	Sus scrofa scrofa	D2_24h_Antisense_Oligonucleotide_transfected	SRP186451	299	17330919276	D2_24h_Antisense_Oligonucleotide_transfected	Yorkshire	male
SRR8601588	PRJNA523512	Skeletal muscle	2019-04-30T00:00:00Z	RNA-Seq	SAMN10980007	6856762529	17197873394	skeletal muscle	HUAZHONG AGRICULTURAL UNIVERSITY	public	sra,fastq	SRX5401597	Illumina HiSeq 2000	PAIRED	cDNA	TRANSCRIPTOMIC	Sus scrofa scrofa	D1_24h_Antisense_Oligonucleotide_transfected	SRP186451	299	17197873394	D1_24h_Antisense_Oligonucleotide_transfected	Yorkshire	male
SRR8601589	PRJNA523512	Skeletal muscle	2019-04-30T00:00:00Z	RNA-Seq	SAMN10980014	10193382751	25608483050	skeletal muscle	HUAZHONG AGRICULTURAL UNIVERSITY	public	sra,fastq	SRX5401596	Illumina HiSeq 2000	PAIRED	cDNA	TRANSCRIPTOMIC	Sus scrofa scrofa	D2_36h_Antisense_Oligonucleotide_transfected	SRP186451	298	25608483050	D2_36h_Antisense_Oligonucleotide_transfected	Yorkshire	male
SRR8601590	PRJNA523512	Skeletal muscle	2019-04-30T00:00:00Z	RNA-Seq	SAMN10980013	9477952746	20764307641	skeletal muscle	HUAZHONG AGRICULTURAL UNIVERSITY	public	fastq,sra	SRX5401595	Illumina HiSeq 2000	PAIRED	cDNA	TRANSCRIPTOMIC	Sus scrofa scrofa	D1_36h_Antisense_Oligonucleotide_transfected	SRP186451	298	20764307641	D1_36h_Antisense_Oligonucleotide_transfected	Yorkshire	male
SRR8601591	PRJNA523512	Skeletal muscle	2019-04-30T00:00:00Z	RNA-Seq	SAMN10980012	6815329974	17109871716	skeletal muscle	HUAZHONG AGRICULTURAL UNIVERSITY	public	fastq,sra	SRX5401594	Illumina HiSeq 2000	PAIRED	cDNA	TRANSCRIPTOMIC	Sus scrofa scrofa	D3_24h_negative_control	SRP186451	298	17109871716	D3_24h_negative_control	Yorkshire	male
SRR8601592	PRJNA523512	Skeletal muscle	2019-04-30T00:00:00Z	RNA-Seq	SAMN10980011	7100448847	17859359852	skeletal muscle	HUAZHONG AGRICULTURAL UNIVERSITY	public	fastq,sra	SRX5401593	Illumina HiSeq 2000	PAIRED	cDNA	TRANSCRIPTOMIC	Sus scrofa scrofa	D2_24h_negative_control	SRP186451	298	17859359852	D2_24h_negative_control	Yorkshire	male
SRR8601593	PRJNA523512	Skeletal muscle	2019-04-30T00:00:00Z	RNA-Seq	SAMN10980018	7859562752	19740456692	skeletal muscle	HUAZHONG AGRICULTURAL UNIVERSITY	public	fastq,sra	SRX5401592	Illumina HiSeq 2000	PAIRED	cDNA	TRANSCRIPTOMIC	Sus scrofa scrofa	D3_36h_negative_control	SRP186451	298	19740456692	D3_36h_negative_control	Yorkshire	male
SRR15835808	PRJNA762102	Ovary	2021-09-11T00:00:00Z	RNA-Seq	SAMN21373938	2457021922	8231165228	ovary	QINGDAO AGRICULTURAL UNIVERSITY	public	sra,fastq	SRX12127318	Illumina HiSeq 4000	PAIRED	PCR	TRANSCRIPTOMIC	Sus scrofa	FE_1	SRP336427	302	8231165228	FE_01_S22_L002		female
SRR15835811	PRJNA762102	Ovary	2021-09-11T00:00:00Z	RNA-Seq	SAMN21373935	2495250790	8245295506	ovary	QINGDAO AGRICULTURAL UNIVERSITY	public	sra,fastq	SRX12127315	Illumina HiSeq 4000	PAIRED	PCR	TRANSCRIPTOMIC	Sus scrofa	Con_1	SRP336427	302	8245295506	CK_FE_01_S19_L002		female
SRR15835806	PRJNA762102	Ovary	2021-09-11T00:00:00Z	RNA-Seq	SAMN21373940	2534800179	8487121402	ovary	QINGDAO AGRICULTURAL UNIVERSITY	public	fastq,sra	SRX12127320	Illumina HiSeq 4000	PAIRED	PCR	TRANSCRIPTOMIC	Sus scrofa	FE_3	SRP336427	302	8487121402	FE_01_S24_L002		female
SRR15835807	PRJNA762102	Ovary	2021-09-11T00:00:00Z	RNA-Seq	SAMN21373939	2473798711	8214749414	ovary	QINGDAO AGRICULTURAL UNIVERSITY	public	fastq,sra	SRX12127319	Illumina HiSeq 4000	PAIRED	PCR	TRANSCRIPTOMIC	Sus scrofa	FE_2	SRP336427	302	8214749414	FE_01_S23_L002		female
SRR15835810	PRJNA762102	Ovary	2021-09-11T00:00:00Z	RNA-Seq	SAMN21373936	2705822044	8944216522	ovary	QINGDAO AGRICULTURAL UNIVERSITY	public	fastq,sra	SRX12127316	Illumina HiSeq 4000	PAIRED	PCR	TRANSCRIPTOMIC	Sus scrofa	Con_2	SRP336427	302	8944216522	CK_FE_01_S20_L002		female
SRR14667081	PRJNA733130	Ovary	2021-07-01T00:00:00Z	RNA-Seq	SAMN19367833	3473916453	8225468100	Ovary	GEO	public	fastq,sra	SRX11005659	HiSeq X Ten	PAIRED	cDNA	TRANSCRIPTOMIC	Sus scrofa	GSM5343158	SRP321608	300	8225468100				ovarian granulosa cells	GSM5343158
SRR11939210	PRJNA637678	Ovary	2021-04-20T00:00:00Z	RNA-Seq	SAMN15150295	6432138824	15055551600	Ovary	SICHUAN ARGRICULTURE UNIVERSITY	public	fastq,sra	SRX8483909	HiSeq X Ten	PAIRED	RANDOM	TRANSCRIPTOMIC	Sus scrofa	Pig-Ovary-3	SRP266207	300	15055551600	Pig-Ovary-3	Rongchang pig	female			2-year-old
SRR11939211	PRJNA637678	Ovary	2021-04-20T00:00:00Z	RNA-Seq	SAMN15150294	6457629678	15086076300	Ovary	SICHUAN ARGRICULTURE UNIVERSITY	public	fastq,sra	SRX8483908	HiSeq X Ten	PAIRED	RANDOM	TRANSCRIPTOMIC	Sus scrofa	Pig-Ovary-2	SRP266207	300	15086076300	Pig-Ovary-2	Rongchang pig	female			2-year-old
SRR11939212	PRJNA637678	Ovary	2021-04-20T00:00:00Z	RNA-Seq	SAMN15150293	7778342321	18349031400	Ovary	SICHUAN ARGRICULTURE UNIVERSITY	public	fastq,sra	SRX8483907	HiSeq X Ten	PAIRED	RANDOM	TRANSCRIPTOMIC	Sus scrofa	Pig-Ovary-1	SRP266207	300	18349031400	Pig-Ovary-1	Rongchang pig	female			2-year-old
SRR9657880	PRJNA553341	Ovary	2020-09-02T00:00:00Z	RNA-Seq	SAMN12234799	5019879370	12370355400	ovary	GEO	public	fastq,sra	SRX6419104	Illumina HiSeq X Ten	PAIRED	cDNA	TRANSCRIPTOMIC	Sus scrofa	GSM3932575	SRP213816	300	12370355400				Ovary	GSM3932575	on the 14 day (day 1 = first day of estrus) after estrus as in the luteal phase
SRR9657881	PRJNA553341	Ovary	2020-09-02T00:00:00Z	RNA-Seq	SAMN12234798	6024756402	14611780800	ovary	GEO	public	sra,fastq	SRX6419105	Illumina HiSeq X Ten	PAIRED	cDNA	TRANSCRIPTOMIC	Sus scrofa	GSM3932576	SRP213816	300	14611780800				Ovary	GSM3932576	on the 14 day (day 1 = first day of estrus) after estrus as in the luteal phase
SRR9657882	PRJNA553341	Ovary	2020-09-02T00:00:00Z	RNA-Seq	SAMN12234797	6648561276	15970584000	ovary	GEO	public	fastq,sra	SRX6419106	Illumina HiSeq X Ten	PAIRED	cDNA	TRANSCRIPTOMIC	Sus scrofa	GSM3932577	SRP213816	300	15970584000				Ovary	GSM3932577	on the 14 day (day 1 = first day of estrus) after estrus as in the luteal phase
SRR9657883	PRJNA553341	Ovary	2020-09-02T00:00:00Z	RNA-Seq	SAMN12234795	5161314158	12807302100	ovary	GEO	public	sra,fastq	SRX6419107	Illumina HiSeq X Ten	PAIRED	cDNA	TRANSCRIPTOMIC	Sus scrofa	GSM3932578	SRP213816	300	12807302100				Ovary	GSM3932578	on the 14 day (day 1 = first day of estrus) after estrus as in the luteal phase
SRR9657884	PRJNA553341	Ovary	2020-09-02T00:00:00Z	RNA-Seq	SAMN12234794	5071385250	12586707600	ovary	GEO	public	sra,fastq	SRX6419108	Illumina HiSeq X Ten	PAIRED	cDNA	TRANSCRIPTOMIC	Sus scrofa	GSM3932579	SRP213816	300	12586707600				Ovary	GSM3932579	on the 14 day (day 1 = first day of estrus) after estrus as in the luteal phase
SRR9657885	PRJNA553341	Ovary	2020-09-02T00:00:00Z	RNA-Seq	SAMN12234793	5286622882	13075119900	ovary	GEO	public	fastq,sra	SRX6419109	Illumina HiSeq X Ten	PAIRED	cDNA	TRANSCRIPTOMIC	Sus scrofa	GSM3932580	SRP213816	300	13075119900				Ovary	GSM3932580	on the 14 day (day 1 = first day of estrus) after estrus as in the luteal phase
SRR9657886	PRJNA553341	Ovary	2020-09-02T00:00:00Z	RNA-Seq	SAMN12234792	5314612118	13222447800	ovary	GEO	public	sra,fastq	SRX6419110	Illumina HiSeq X Ten	PAIRED	cDNA	TRANSCRIPTOMIC	Sus scrofa	GSM3932581	SRP213816	300	13222447800				Ovary	GSM3932581	on the 14 day (day 1 = first day of estrus) after estrus as in the luteal phase
SRR9657887	PRJNA553341	Ovary	2020-09-02T00:00:00Z	RNA-Seq	SAMN12234791	5232646282	12816346500	ovary	GEO	public	sra,fastq	SRX6419111	Illumina HiSeq X Ten	PAIRED	cDNA	TRANSCRIPTOMIC	Sus scrofa	GSM3932582	SRP213816	300	12816346500				Ovary	GSM3932582	on the 14 day (day 1 = first day of estrus) after estrus as in the luteal phase
SRR9657888	PRJNA553341	Ovary	2020-09-02T00:00:00Z	RNA-Seq	SAMN12234790	7286039380	18057635100	ovary	GEO	public	sra,fastq	SRX6419112	Illumina HiSeq X Ten	PAIRED	cDNA	TRANSCRIPTOMIC	Sus scrofa	GSM3932583	SRP213816	300	18057635100				Ovary	GSM3932583	on the 20 day (day 1 = first day of estrus) after estrus as in the follicular phase
SRR9657889	PRJNA553341	Ovary	2020-09-02T00:00:00Z	RNA-Seq	SAMN12234789	5173157293	12838950300	ovary	GEO	public	fastq,sra	SRX6419113	Illumina HiSeq X Ten	PAIRED	cDNA	TRANSCRIPTOMIC	Sus scrofa	GSM3932584	SRP213816	300	12838950300				Ovary	GSM3932584	on the 20 day (day 1 = first day of estrus) after estrus as in the follicular phase
SRR9657890	PRJNA553341	Ovary	2020-09-02T00:00:00Z	RNA-Seq	SAMN12234788	4830662825	11926250400	ovary	GEO	public	fastq,sra	SRX6419114	Illumina HiSeq X Ten	PAIRED	cDNA	TRANSCRIPTOMIC	Sus scrofa	GSM3932585	SRP213816	300	11926250400				Ovary	GSM3932585	on the 20 day (day 1 = first day of estrus) after estrus as in the follicular phase
SRR9657891	PRJNA553341	Ovary	2020-09-02T00:00:00Z	RNA-Seq	SAMN12234787	5506150839	13217799900	ovary	GEO	public	fastq,sra	SRX6419115	Illumina HiSeq X Ten	PAIRED	cDNA	TRANSCRIPTOMIC	Sus scrofa	GSM3932586	SRP213816	300	13217799900				Ovary	GSM3932586	on the 20 day (day 1 = first day of estrus) after estrus as in the follicular phase
SRR9657892	PRJNA553341	Ovary	2020-09-02T00:00:00Z	RNA-Seq	SAMN12234786	7832062677	19471042500	ovary	GEO	public	fastq,sra	SRX6419116	Illumina HiSeq X Ten	PAIRED	cDNA	TRANSCRIPTOMIC	Sus scrofa	GSM3932587	SRP213816	300	19471042500				Ovary	GSM3932587	on the 20 day (day 1 = first day of estrus) after estrus as in the follicular phase
SRR9657893	PRJNA553341	Ovary	2020-09-02T00:00:00Z	RNA-Seq	SAMN12234785	5935473924	14265625200	ovary	GEO	public	fastq,sra	SRX6419117	Illumina HiSeq X Ten	PAIRED	cDNA	TRANSCRIPTOMIC	Sus scrofa	GSM3932588	SRP213816	300	14265625200				Ovary	GSM3932588	on the 20 day (day 1 = first day of estrus) after estrus as in the follicular phase
SRR9657894	PRJNA553341	Ovary	2020-09-02T00:00:00Z	RNA-Seq	SAMN12234784	5974350911	14586558600	ovary	GEO	public	sra,fastq	SRX6419118	Illumina HiSeq X Ten	PAIRED	cDNA	TRANSCRIPTOMIC	Sus scrofa	GSM3932589	SRP213816	300	14586558600				Ovary	GSM3932589	on the 20 day (day 1 = first day of estrus) after estrus as in the follicular phase
SRR9657895	PRJNA553341	Ovary	2020-09-02T00:00:00Z	RNA-Seq	SAMN12234783	6011792368	14634813000	ovary	GEO	public	fastq,sra	SRX6419119	Illumina HiSeq X Ten	PAIRED	cDNA	TRANSCRIPTOMIC	Sus scrofa	GSM3932590	SRP213816	300	14634813000				Ovary	GSM3932590	on the 20 day (day 1 = first day of estrus) after estrus as in the follicular phase
SRR11445601	PRJNA616164	Ovary	2020-03-30T00:00:00Z	RNA-Seq	SAMN14483290	3054496266	9820580400	Ovary	ANHUI AGRICULTURE UNIVERSITY	public	fastq,sra	SRX8023386	Illumina HiSeq 4000	PAIRED	RANDOM PCR	TRANSCRIPTOMIC	Sus scrofa	T2-3	SRP254496	300	9820580400	T2-3	China	female			25 weeks
SRR11445602	PRJNA616164	Ovary	2020-03-30T00:00:00Z	RNA-Seq	SAMN14483289	3691775649	11777073900	Ovary	ANHUI AGRICULTURE UNIVERSITY	public	fastq,sra	SRX8023385	Illumina HiSeq 4000	PAIRED	RANDOM PCR	TRANSCRIPTOMIC	Sus scrofa	T2-2	SRP254496	300	11777073900	T2-2	China	female			25 weeks
SRR11445603	PRJNA616164	Ovary	2020-03-30T00:00:00Z	RNA-Seq	SAMN14483288	2882021834	9200478000	Ovary	ANHUI AGRICULTURE UNIVERSITY	public	sra,fastq	SRX8023384	Illumina HiSeq 4000	PAIRED	RANDOM PCR	TRANSCRIPTOMIC	Sus scrofa	T2-1	SRP254496	300	9200478000	T2-1	China	female			25 weeks
SRR10015219	PRJNA561679	Ovary	2019-11-01T00:00:00Z	RNA-Seq	SAMN12624133	3984098645	9064239600	ovary	SUN YAT-SEN UNIVERSITY	public	sra,fastq	SRX6753343	Illumina HiSeq 2000	PAIRED	cDNA	TRANSCRIPTOMIC	Sus scrofa	AWT	SRP219135	300	9064239600	AWT	Yorkshire	female			60-170 day
SRR10015220	PRJNA561679	Ovary	2019-11-01T00:00:00Z	RNA-Seq	SAMN12624132	3863191527	9540889200	ovary	SUN YAT-SEN UNIVERSITY	public	sra,fastq	SRX6753342	Illumina HiSeq 2000	PAIRED	cDNA	TRANSCRIPTOMIC	Sus scrofa	LAFWT	SRP219135	300	9540889200	LAFWT	Yorkshire	female			60-170 day
SRR9849771	PRJNA556983	Ovary	2019-08-20T00:00:00Z	RNA-Seq	SAMN12385847	5260592812	17094696977	ovary	ANIMAL MOLECULAR AND QUANTITATIVE GENETICS LABORATORY	public	fastq,sra	SRX6604384	Illumina HiSeq 4000	PAIRED	cDNA	TRANSCRIPTOMIC	Sus scrofa	pGC_root_control1	SRP216576	254	17094696977	1	Large white	female			1-year-old
SRR9849772	PRJNA556983	Ovary	2019-08-20T00:00:00Z	RNA-Seq	SAMN12385848	5234333051	17265706289	ovary	ANIMAL MOLECULAR AND QUANTITATIVE GENETICS LABORATORY	public	sra,fastq	SRX6604383	Illumina HiSeq 4000	PAIRED	cDNA	TRANSCRIPTOMIC	Sus scrofa	pGC_root_oxidative stress1	SRP216576	249	17265706289	2	Large white	female			1-year-old
SRR9673267	PRJNA553632	Ovary	2019-07-12T00:00:00Z	RNA-Seq	SAMN12241708	3992568952	10701057900	Ovary	ANHUI AGRICULTURE UNIVERSITY	public	fastq,sra	SRX6433718	Illumina HiSeq 4000	PAIRED	PCR	TRANSCRIPTOMIC	Sus scrofa	control 2	SRP214392	300	10701057900	control 2	China	female			25 weeks
SRR9673742	PRJNA553614	Ovary	2019-07-12T00:00:00Z	RNA-Seq	SAMN12241609	3992568264	10701057900	Ovary	ANHUI AGRICULTURE UNIVERSITY	public	fastq,sra	SRX6434197	Illumina HiSeq 4000	PAIRED	PCR	TRANSCRIPTOMIC	Sus scrofa	HD0-2	SRP214410	300	10701057900	HD0-2	China	female			25 weeks
SRR9673745	PRJNA553614	Ovary	2019-07-12T00:00:00Z	RNA-Seq	SAMN12241612	4331769168	11571998400	Ovary	ANHUI AGRICULTURE UNIVERSITY	public	fastq,sra	SRX6434194	Illumina HiSeq 4000	PAIRED	PCR	TRANSCRIPTOMIC	Sus scrofa	HD40-2	SRP214410	300	11571998400	HD40-2	China	female			25 weeks
SRR5651315	PRJNA374593	Ovary	2018-06-30T00:00:00Z	RNA-Seq	SAMN07200991	4190723560	9231762200	Ovarian	HUDSON INSTITUTE OF MEDICAL RESEARCH	public	sra,fastq	SRX2888222	Illumina HiSeq 2500	PAIRED	cDNA	TRANSCRIPTOMIC	Sus scrofa	Egg precursor cells 3	SRP099806	200	9231762200	pEPC3_C9WM3ANXX_TAATGCGC_L002	Mini-pig	female			not applicable
SRR5651316	PRJNA374593	Ovary	2018-06-30T00:00:00Z	RNA-Seq	SAMN07200992	4480562760	9790619800	Ovarian	HUDSON INSTITUTE OF MEDICAL RESEARCH	public	sra,fastq	SRX2888221	Illumina HiSeq 2500	PAIRED	cDNA	TRANSCRIPTOMIC	Sus scrofa	Egg precursor cells 4	SRP099806	200	9790619800	pEPC4_C9WM3ANXX_CGGCTATG_L002	Mini-pig	female			not applicable
SRR5651317	PRJNA374593	Ovary	2018-06-30T00:00:00Z	RNA-Seq	SAMN07200993	4078179177	8859219800	Ovarian	HUDSON INSTITUTE OF MEDICAL RESEARCH	public	fastq,sra	SRX2888220	Illumina HiSeq 2500	PAIRED	cDNA	TRANSCRIPTOMIC	Sus scrofa	Egg precursor cells 5	SRP099806	200	8859219800	pEPC5_C9WM3ANXX_TCCGCGAA_L002	Mini-pig	female			not applicable
SRR5258689	PRJNA374593	Ovary	2018-03-31T00:00:00Z	RNA-Seq	SAMN06328943	4024765697	8905381600	Ovary	HUDSON INSTITUTE OF MEDICAL RESEARCH	public	sra,fastq	SRX2563700	Illumina HiSeq 2500	PAIRED	cDNA	TRANSCRIPTOMIC	Sus scrofa scrofa	Egg precursor cells 1	SRP099806	200	8905381600	pEPC1_C9WM3ANXX_GAATTCGT_L002		female			> 12 months
SRR5272666	PRJNA374593	Ovary	2018-03-31T00:00:00Z	RNA-Seq	SAMN06348078	4339097823	9595748200	Ovary	HUDSON INSTITUTE OF MEDICAL RESEARCH	public	sra,fastq	SRX2576695	Illumina HiSeq 2500	PAIRED	cDNA	TRANSCRIPTOMIC	Sus scrofa	Egg Precursor Cells 2	SRP099806	200	9595748200	pEPC2_C9WM3ANXX_CTGAAGCT_L002	Mini-pig	female			>12 months
SRR6183004	PRJNA413646	Ovary	2017-10-18T00:00:00Z	RNA-Seq	SAMN07806819	4066737105	8212221000	ovary	UNIVERSITY OF WARMIA AND MAZURY IN OLSZTYN	public	fastq,sra	SRX3293207	NextSeq 500	PAIRED	cDNA	TRANSCRIPTOMIC	Sus scrofa	ICI2a	SRP120182	300	8212221000	ICI2a	Polish Large White x Polish Landrace	female			neonatal
SRR6183016	PRJNA413646	Ovary	2017-10-18T00:00:00Z	RNA-Seq	SAMN07806835	4268155577	8591859600	ovary	UNIVERSITY OF WARMIA AND MAZURY IN OLSZTYN	public	fastq,sra	SRX3293195	NextSeq 500	PAIRED	cDNA	TRANSCRIPTOMIC	Sus scrofa	TP1a	SRP120182	300	8591859600	TP1a	Polish Large White x Polish Landrace	female			neonatal
SRR6183026	PRJNA413646	Ovary	2017-10-18T00:00:00Z	RNA-Seq	SAMN07806813	4686545184	9449700900	ovary	UNIVERSITY OF WARMIA AND MAZURY IN OLSZTYN	public	fastq,sra	SRX3293185	NextSeq 500	PAIRED	cDNA	TRANSCRIPTOMIC	Sus scrofa	FLU2a	SRP120182	300	9449700900	FLU2a	Polish Large White x Polish Landrace	female			neonatal
SRR6183033	PRJNA413646	Ovary	2017-10-18T00:00:00Z	RNA-Seq	SAMN07806831	4896303804	9899057700	ovary	UNIVERSITY OF WARMIA AND MAZURY IN OLSZTYN	public	sra,fastq	SRX3293178	NextSeq 500	PAIRED	cDNA	TRANSCRIPTOMIC	Sus scrofa	OP2a	SRP120182	300	9899057700	OP2a	Polish Large White x Polish Landrace	female			neonatal
SRR6183008	PRJNA413646	Ovary	2017-10-18T00:00:00Z	RNA-Seq	SAMN07806815	4917169887	9919880100	ovary	UNIVERSITY OF WARMIA AND MAZURY IN OLSZTYN	public	sra,fastq	SRX3293203	NextSeq 500	PAIRED	cDNA	TRANSCRIPTOMIC	Sus scrofa	FLU3a	SRP120182	300	9919880100	FLU3a	Polish Large White x Polish Landrace	female			neonatal
SRR6183010	PRJNA413646	Ovary	2017-10-18T00:00:00Z	RNA-Seq	SAMN07806817	4081695979	8221093500	ovary	UNIVERSITY OF WARMIA AND MAZURY IN OLSZTYN	public	fastq,sra	SRX3293201	NextSeq 500	PAIRED	cDNA	TRANSCRIPTOMIC	Sus scrofa	ICI1a	SRP120182	300	8221093500	ICI1a	Polish Large White x Polish Landrace	female			neonatal
SRR6183014	PRJNA413646	Ovary	2017-10-18T00:00:00Z	RNA-Seq	SAMN07806837	4001852440	8033009700	ovary	UNIVERSITY OF WARMIA AND MAZURY IN OLSZTYN	public	fastq,sra	SRX3293197	NextSeq 500	PAIRED	cDNA	TRANSCRIPTOMIC	Sus scrofa	TP2a	SRP120182	300	8033009700	TP2a	Polish Large White x Polish Landrace	female			neonatal
SRR6183020	PRJNA413646	Ovary	2017-10-18T00:00:00Z	RNA-Seq	SAMN07806809	3973530524	8035861500	ovary	UNIVERSITY OF WARMIA AND MAZURY IN OLSZTYN	public	fastq,sra	SRX3293191	NextSeq 500	PAIRED	cDNA	TRANSCRIPTOMIC	Sus scrofa	CTR3a	SRP120182	300	8035861500	CTR3a	Polish Large White x Polish Landrace	female			neonatal
SRR6183027	PRJNA413646	Ovary	2017-10-18T00:00:00Z	RNA-Seq	SAMN07806825	4356333743	8814073500	ovary	UNIVERSITY OF WARMIA AND MAZURY IN OLSZTYN	public	fastq,sra	SRX3293184	NextSeq 500	PAIRED	cDNA	TRANSCRIPTOMIC	Sus scrofa	MXC2a	SRP120182	300	8814073500	MXC2a	Polish Large White x Polish Landrace	female			neonatal
SRR6183031	PRJNA413646	Ovary	2017-10-18T00:00:00Z	RNA-Seq	SAMN07806829	4482654632	9042978000	ovary	UNIVERSITY OF WARMIA AND MAZURY IN OLSZTYN	public	fastq,sra	SRX3293180	NextSeq 500	PAIRED	cDNA	TRANSCRIPTOMIC	Sus scrofa	OP1a	SRP120182	300	9042978000	OP1a	Polish Large White x Polish Landrace	female			neonatal
SRR2537252	PRJNA297376	Ovary	2017-06-12T00:00:00Z	RNA-Seq	SAMN04123122	4175261468	10264704750	ovary	GEO	public	fastq,sra	SRX1295810	Illumina HiSeq 2500	PAIRED	cDNA	TRANSCRIPTOMIC	Sus scrofa	GSM1898693	SRP064327	250	10264704750		Meishan		Meishan\, ovary\, 49 days post coitus\, rep1	GSM1898693
SRR2537253	PRJNA297376	Ovary	2017-06-12T00:00:00Z	RNA-Seq	SAMN04123123	4255898149	10458175500	ovary	GEO	public	fastq,sra	SRX1295811	Illumina HiSeq 2500	PAIRED	cDNA	TRANSCRIPTOMIC	Sus scrofa	GSM1898694	SRP064327	250	10458175500		Meishan		Meishan\, ovary\, 49 days post coitus\, rep2	GSM1898694
SRR2537254	PRJNA297376	Ovary	2017-06-12T00:00:00Z	RNA-Seq	SAMN04123124	4551542630	11214866250	ovary	GEO	public	fastq,sra	SRX1295812	Illumina HiSeq 2500	PAIRED	cDNA	TRANSCRIPTOMIC	Sus scrofa	GSM1898695	SRP064327	250	11214866250		Meishan		Meishan\, ovary\, 49 days post coitus\, rep3	GSM1898695
SRR2537255	PRJNA297376	Ovary	2017-06-12T00:00:00Z	RNA-Seq	SAMN04123125	4049001940	9846322500	ovary	GEO	public	fastq,sra	SRX1295813	Illumina HiSeq 2500	PAIRED	cDNA	TRANSCRIPTOMIC	Sus scrofa	GSM1898696	SRP064327	250	9846322500		Large White		Large White\, ovary\, 49 days post coitus\, rep1	GSM1898696
SRR2537256	PRJNA297376	Ovary	2017-06-12T00:00:00Z	RNA-Seq	SAMN04123126	4197945527	10424864750	ovary	GEO	public	fastq,sra	SRX1295814	Illumina HiSeq 2500	PAIRED	cDNA	TRANSCRIPTOMIC	Sus scrofa	GSM1898697	SRP064327	250	10424864750		Large White		Large White\, ovary\, 49 days post coitus\, rep2	GSM1898697
SRR2537257	PRJNA297376	Ovary	2017-06-12T00:00:00Z	RNA-Seq	SAMN04123127	4302005090	10497028250	ovary	GEO	public	fastq,sra	SRX1295815	Illumina HiSeq 2500	PAIRED	cDNA	TRANSCRIPTOMIC	Sus scrofa	GSM1898698	SRP064327	250	10497028250		Large White		Large White\, ovary\, 49 days post coitus\, rep3	GSM1898698
SRR11968740	PRJNA638407	Gallbladder	2020-10-28T00:00:00Z	RNA-Seq	SAMN15192102	5826736106	15865634628	gallbladder	GEO	public	sra,fastq	SRX8512529	Illumina HiSeq 4000	PAIRED	cDNA	TRANSCRIPTOMIC	Sus scrofa	GSM4604843	SRP266650	302	15865634628				gallbladder	GSM4604843	newborn
SRR11968741	PRJNA638407	Gallbladder	2020-10-28T00:00:00Z	RNA-Seq	SAMN15192102	5888276374	15811651222	gallbladder	GEO	public	sra,fastq	SRX8512529	Illumina HiSeq 4000	PAIRED	cDNA	TRANSCRIPTOMIC	Sus scrofa	GSM4604843	SRP266650	302	15811651222				gallbladder	GSM4604843	newborn
SRR11968742	PRJNA638407	Gallbladder	2020-10-28T00:00:00Z	RNA-Seq	SAMN15192101	5519854432	14942482538	gallbladder	GEO	public	sra,fastq	SRX8512530	Illumina HiSeq 4000	PAIRED	cDNA	TRANSCRIPTOMIC	Sus scrofa	GSM4604844	SRP266650	302	14942482538				gallbladder	GSM4604844	newborn
SRR11968743	PRJNA638407	Gallbladder	2020-10-28T00:00:00Z	RNA-Seq	SAMN15192101	5565966562	14870177698	gallbladder	GEO	public	sra,fastq	SRX8512530	Illumina HiSeq 4000	PAIRED	cDNA	TRANSCRIPTOMIC	Sus scrofa	GSM4604844	SRP266650	302	14870177698				gallbladder	GSM4604844	newborn
SRR11968744	PRJNA638407	Gallbladder	2020-10-28T00:00:00Z	RNA-Seq	SAMN15192100	5468390436	14981454128	gallbladder	GEO	public	sra,fastq	SRX8512531	Illumina HiSeq 4000	PAIRED	cDNA	TRANSCRIPTOMIC	Sus scrofa	GSM4604845	SRP266650	302	14981454128				gallbladder	GSM4604845	newborn
SRR11968745	PRJNA638407	Gallbladder	2020-10-28T00:00:00Z	RNA-Seq	SAMN15192100	5521852107	14921019700	gallbladder	GEO	public	sra,fastq	SRX8512531	Illumina HiSeq 4000	PAIRED	cDNA	TRANSCRIPTOMIC	Sus scrofa	GSM4604845	SRP266650	302	14921019700				gallbladder	GSM4604845	newborn
SRR11968746	PRJNA638407	Gallbladder	2020-10-28T00:00:00Z	RNA-Seq	SAMN15192112	5029319668	13855248412	gallbladder	GEO	public	fastq,sra	SRX8512532	Illumina HiSeq 4000	PAIRED	cDNA	TRANSCRIPTOMIC	Sus scrofa	GSM4604846	SRP266650	302	13855248412				gallbladder	GSM4604846	newborn
SRR11968747	PRJNA638407	Gallbladder	2020-10-28T00:00:00Z	RNA-Seq	SAMN15192112	5081288474	13793597226	gallbladder	GEO	public	sra,fastq	SRX8512532	Illumina HiSeq 4000	PAIRED	cDNA	TRANSCRIPTOMIC	Sus scrofa	GSM4604846	SRP266650	302	13793597226				gallbladder	GSM4604846	newborn
SRR11968748	PRJNA638407	Gallbladder	2020-10-28T00:00:00Z	RNA-Seq	SAMN15192111	5312928899	14534794316	gallbladder	GEO	public	sra,fastq	SRX8512533	Illumina HiSeq 4000	PAIRED	cDNA	TRANSCRIPTOMIC	Sus scrofa	GSM4604847	SRP266650	302	14534794316				gallbladder	GSM4604847	newborn
SRR11968749	PRJNA638407	Gallbladder	2020-10-28T00:00:00Z	RNA-Seq	SAMN15192111	5358063765	14454658314	gallbladder	GEO	public	sra,fastq	SRX8512533	Illumina HiSeq 4000	PAIRED	cDNA	TRANSCRIPTOMIC	Sus scrofa	GSM4604847	SRP266650	302	14454658314				gallbladder	GSM4604847	newborn
SRR11968750	PRJNA638407	Gallbladder	2020-10-28T00:00:00Z	RNA-Seq	SAMN15192110	4890654230	13518872658	gallbladder	GEO	public	fastq,sra	SRX8512534	Illumina HiSeq 4000	PAIRED	cDNA	TRANSCRIPTOMIC	Sus scrofa	GSM4604848	SRP266650	302	13518872658				gallbladder	GSM4604848	newborn
SRR11968751	PRJNA638407	Gallbladder	2020-10-28T00:00:00Z	RNA-Seq	SAMN15192110	4941097965	13459864274	gallbladder	GEO	public	sra,fastq	SRX8512534	Illumina HiSeq 4000	PAIRED	cDNA	TRANSCRIPTOMIC	Sus scrofa	GSM4604848	SRP266650	302	13459864274				gallbladder	GSM4604848	newborn
SRR11968752	PRJNA638407	Gallbladder	2020-10-28T00:00:00Z	RNA-Seq	SAMN15192109	5685874820	15789703674	gallbladder	GEO	public	fastq,sra	SRX8512535	Illumina HiSeq 4000	PAIRED	cDNA	TRANSCRIPTOMIC	Sus scrofa	GSM4604849	SRP266650	302	15789703674				gallbladder	GSM4604849	newborn
SRR11968753	PRJNA638407	Gallbladder	2020-10-28T00:00:00Z	RNA-Seq	SAMN15192109	5751289083	15736682138	gallbladder	GEO	public	sra,fastq	SRX8512535	Illumina HiSeq 4000	PAIRED	cDNA	TRANSCRIPTOMIC	Sus scrofa	GSM4604849	SRP266650	302	15736682138				gallbladder	GSM4604849	newborn
SRR11968754	PRJNA638407	Gallbladder	2020-10-28T00:00:00Z	RNA-Seq	SAMN15192108	5214083022	14438889384	gallbladder	GEO	public	sra,fastq	SRX8512536	Illumina HiSeq 4000	PAIRED	cDNA	TRANSCRIPTOMIC	Sus scrofa	GSM4604850	SRP266650	302	14438889384				gallbladder	GSM4604850	newborn
SRR11968755	PRJNA638407	Gallbladder	2020-10-28T00:00:00Z	RNA-Seq	SAMN15192108	5271431255	14385764866	gallbladder	GEO	public	sra,fastq	SRX8512536	Illumina HiSeq 4000	PAIRED	cDNA	TRANSCRIPTOMIC	Sus scrofa	GSM4604850	SRP266650	302	14385764866				gallbladder	GSM4604850	newborn
SRR11968756	PRJNA638407	Gallbladder	2020-10-28T00:00:00Z	RNA-Seq	SAMN15192107	5846854028	11788947177	gallbladder	GEO	public	sra,fastq	SRX8512537	Illumina HiSeq 4000	PAIRED	cDNA	TRANSCRIPTOMIC	Sus scrofa	GSM4604851	SRP266650	119	11788947177				gallbladder	GSM4604851	newborn
SRR11968757	PRJNA638407	Gallbladder	2020-10-28T00:00:00Z	RNA-Seq	SAMN15192107	6382466183	12578195161	gallbladder	GEO	public	sra,fastq	SRX8512537	Illumina HiSeq 4000	PAIRED	cDNA	TRANSCRIPTOMIC	Sus scrofa	GSM4604851	SRP266650	119	12578195161				gallbladder	GSM4604851	newborn
SRR11968759	PRJNA638407	Gallbladder	2020-10-28T00:00:00Z	RNA-Seq	SAMN15192107	4964839624	10055038280	gallbladder	GEO	public	fastq,sra	SRX8512537	Illumina HiSeq 4000	PAIRED	cDNA	TRANSCRIPTOMIC	Sus scrofa	GSM4604851	SRP266650	119	10055038280				gallbladder	GSM4604851	newborn
SRR13160551	PRJNA681248	Ileum	2021-09-10T00:00:00Z	RNA-Seq	SAMN16946992	10621472052	28342506000	ileum	GEO	public	fastq,sra	SRX9599544	Illumina NovaSeq 6000	PAIRED	cDNA	TRANSCRIPTOMIC	Sus scrofa	GSM4948513	SRP294573	300	28342506000			male	ileum cell	GSM4948513	0 day
SRR13160552	PRJNA681248	Ileum	2021-09-10T00:00:00Z	RNA-Seq	SAMN16946992	11461212241	30605378700	ileum	GEO	public	fastq,sra	SRX9599544	Illumina NovaSeq 6000	PAIRED	cDNA	TRANSCRIPTOMIC	Sus scrofa	GSM4948513	SRP294573	300	30605378700			male	ileum cell	GSM4948513	0 day
SRR13160553	PRJNA681248	Ileum	2021-09-10T00:00:00Z	RNA-Seq	SAMN16946992	9792978864	26183818800	ileum	GEO	public	sra,fastq	SRX9599544	Illumina NovaSeq 6000	PAIRED	cDNA	TRANSCRIPTOMIC	Sus scrofa	GSM4948513	SRP294573	300	26183818800			male	ileum cell	GSM4948513	0 day
SRR13160554	PRJNA681248	Ileum	2021-09-10T00:00:00Z	RNA-Seq	SAMN16946991	9197663468	24602510700	ileum	GEO	public	sra,fastq	SRX9599545	Illumina NovaSeq 6000	PAIRED	cDNA	TRANSCRIPTOMIC	Sus scrofa	GSM4948514	SRP294573	300	24602510700			male	ileum cell	GSM4948514	1 day
SRR13160559	PRJNA681248	Ileum	2021-09-10T00:00:00Z	RNA-Seq	SAMN16946990	10548810289	27869134800	ileum	GEO	public	fastq,sra	SRX9599546	Illumina NovaSeq 6000	PAIRED	cDNA	TRANSCRIPTOMIC	Sus scrofa	GSM4948515	SRP294573	300	27869134800			male	ileum cell	GSM4948515	3 day
SRR13160560	PRJNA681248	Ileum	2021-09-10T00:00:00Z	RNA-Seq	SAMN16946990	10319594806	26724347400	ileum	GEO	public	sra,fastq	SRX9599546	Illumina NovaSeq 6000	PAIRED	cDNA	TRANSCRIPTOMIC	Sus scrofa	GSM4948515	SRP294573	300	26724347400			male	ileum cell	GSM4948515	3 day
SRR13160561	PRJNA681248	Ileum	2021-09-10T00:00:00Z	RNA-Seq	SAMN16946990	10743928811	28305086100	ileum	GEO	public	fastq,sra	SRX9599546	Illumina NovaSeq 6000	PAIRED	cDNA	TRANSCRIPTOMIC	Sus scrofa	GSM4948515	SRP294573	300	28305086100			male	ileum cell	GSM4948515	3 day
SRR13160562	PRJNA681248	Ileum	2021-09-10T00:00:00Z	RNA-Seq	SAMN16946989	10359062849	27512052300	ileum	GEO	public	fastq,sra	SRX9599547	Illumina NovaSeq 6000	PAIRED	cDNA	TRANSCRIPTOMIC	Sus scrofa	GSM4948516	SRP294573	300	27512052300			male	ileum cell	GSM4948516	7 day
SRR13160563	PRJNA681248	Ileum	2021-09-10T00:00:00Z	RNA-Seq	SAMN16946989	9089472478	24234131400	ileum	GEO	public	sra,fastq	SRX9599547	Illumina NovaSeq 6000	PAIRED	cDNA	TRANSCRIPTOMIC	Sus scrofa	GSM4948516	SRP294573	300	24234131400			male	ileum cell	GSM4948516	7 day
SRR13160564	PRJNA681248	Ileum	2021-09-10T00:00:00Z	RNA-Seq	SAMN16946989	11046748715	29464390200	ileum	GEO	public	sra,fastq	SRX9599547	Illumina NovaSeq 6000	PAIRED	cDNA	TRANSCRIPTOMIC	Sus scrofa	GSM4948516	SRP294573	300	29464390200			male	ileum cell	GSM4948516	7 day
SRR13160565	PRJNA681248	Ileum	2021-09-10T00:00:00Z	RNA-Seq	SAMN16946989	10786052914	28633618800	ileum	GEO	public	fastq,sra	SRX9599547	Illumina NovaSeq 6000	PAIRED	cDNA	TRANSCRIPTOMIC	Sus scrofa	GSM4948516	SRP294573	300	28633618800			male	ileum cell	GSM4948516	7 day
SRR13160567	PRJNA681248	Ileum	2021-09-10T00:00:00Z	RNA-Seq	SAMN16946988	13065254459	34937139300	ileum	GEO	public	sra,fastq	SRX9599548	Illumina NovaSeq 6000	PAIRED	cDNA	TRANSCRIPTOMIC	Sus scrofa	GSM4948517	SRP294573	300	34937139300			male	ileum cell	GSM4948517	14 day
SRR13160568	PRJNA681248	Ileum	2021-09-10T00:00:00Z	RNA-Seq	SAMN16946988	13696408983	36680370900	ileum	GEO	public	sra,fastq	SRX9599548	Illumina NovaSeq 6000	PAIRED	cDNA	TRANSCRIPTOMIC	Sus scrofa	GSM4948517	SRP294573	300	36680370900			male	ileum cell	GSM4948517	14 day
SRR13160570	PRJNA681248	Ileum	2021-09-10T00:00:00Z	RNA-Seq	SAMN16946987	10799494469	29011081500	ileum	GEO	public	fastq,sra	SRX9599549	Illumina NovaSeq 6000	PAIRED	cDNA	TRANSCRIPTOMIC	Sus scrofa	GSM4948518	SRP294573	300	29011081500			male	ileum cell	GSM4948518	21 day
SRR13160572	PRJNA681248	Ileum	2021-09-10T00:00:00Z	RNA-Seq	SAMN16946987	10256927967	27483927000	ileum	GEO	public	fastq,sra	SRX9599549	Illumina NovaSeq 6000	PAIRED	cDNA	TRANSCRIPTOMIC	Sus scrofa	GSM4948518	SRP294573	300	27483927000			male	ileum cell	GSM4948518	21 day
SRR13160573	PRJNA681248	Ileum	2021-09-10T00:00:00Z	RNA-Seq	SAMN16946987	11811450680	31430796600	ileum	GEO	public	fastq,sra	SRX9599549	Illumina NovaSeq 6000	PAIRED	cDNA	TRANSCRIPTOMIC	Sus scrofa	GSM4948518	SRP294573	300	31430796600			male	ileum cell	GSM4948518	21 day
SRR13160571	PRJNA681248	Ileum	2021-09-10T00:00:00Z	RNA-Seq	SAMN16946987	9801155853	26228863200	ileum	GEO	public	fastq,sra	SRX9599549	Illumina NovaSeq 6000	PAIRED	cDNA	TRANSCRIPTOMIC	Sus scrofa	GSM4948518	SRP294573	300	26228863200			male	ileum cell	GSM4948518	21 day
SRR13160550	PRJNA681248	Ileum	2021-09-10T00:00:00Z	RNA-Seq	SAMN16946992	11207589309	30062758800	ileum	GEO	public	fastq,sra	SRX9599544	Illumina NovaSeq 6000	PAIRED	cDNA	TRANSCRIPTOMIC	Sus scrofa	GSM4948513	SRP294573	300	30062758800			male	ileum cell	GSM4948513	0 day
SRR13160557	PRJNA681248	Ileum	2021-09-10T00:00:00Z	RNA-Seq	SAMN16946991	8031563163	21526644900	ileum	GEO	public	fastq,sra	SRX9599545	Illumina NovaSeq 6000	PAIRED	cDNA	TRANSCRIPTOMIC	Sus scrofa	GSM4948514	SRP294573	300	21526644900			male	ileum cell	GSM4948514	1 day
SRR13160566	PRJNA681248	Ileum	2021-09-10T00:00:00Z	RNA-Seq	SAMN16946988	10924390358	29459545800	ileum	GEO	public	fastq,sra	SRX9599548	Illumina NovaSeq 6000	PAIRED	cDNA	TRANSCRIPTOMIC	Sus scrofa	GSM4948517	SRP294573	300	29459545800			male	ileum cell	GSM4948517	14 day
SRR13160558	PRJNA681248	Ileum	2021-09-10T00:00:00Z	RNA-Seq	SAMN16946990	9919696119	26191928400	ileum	GEO	public	fastq,sra	SRX9599546	Illumina NovaSeq 6000	PAIRED	cDNA	TRANSCRIPTOMIC	Sus scrofa	GSM4948515	SRP294573	300	26191928400			male	ileum cell	GSM4948515	3 day
SRR13160555	PRJNA681248	Ileum	2021-09-10T00:00:00Z	RNA-Seq	SAMN16946991	7785163993	20792840700	ileum	GEO	public	fastq,sra	SRX9599545	Illumina NovaSeq 6000	PAIRED	cDNA	TRANSCRIPTOMIC	Sus scrofa	GSM4948514	SRP294573	300	20792840700			male	ileum cell	GSM4948514	1 day
SRR11458987	PRJNA621635	Ileum	2020-04-29T00:00:00Z	RNA-Seq	SAMN14501573	4060068042	13621184400	ileum	GEO	public	fastq,sra	SRX8036529	Illumina HiSeq 2000	PAIRED	cDNA	TRANSCRIPTOMIC	Sus scrofa	GSM4446544	SRP254774	300	13621184400				smooth muscle cells	GSM4446544
SRR11458988	PRJNA621635	Ileum	2020-04-29T00:00:00Z	RNA-Seq	SAMN14501572	3694907270	12500935200	ileum	GEO	public	fastq,sra	SRX8036530	Illumina HiSeq 2000	PAIRED	cDNA	TRANSCRIPTOMIC	Sus scrofa	GSM4446545	SRP254774	300	12500935200				smooth muscle cells	GSM4446545
SRR5070627	PRJNA356044	Ileum	2017-12-01T00:00:00Z	RNA-Seq	SAMN06101739	4206373817	10854168600	ileum	LANZHOU VETERINARY RESEARCH INSTITUTE, CHINESE ACA	public	sra,fastq	SRX2390474	Illumina HiSeq 4000	PAIRED	cDNA	TRANSCRIPTOMIC	Sus scrofa	Mock 12h	SRP094479	200	10854168600		missing	missing			missing
SRR5070628	PRJNA356044	Ileum	2017-12-01T00:00:00Z	RNA-Seq	SAMN06101740	4132862424	10840872400	ileum	LANZHOU VETERINARY RESEARCH INSTITUTE, CHINESE ACA	public	fastq,sra	SRX2390481	Illumina HiSeq 4000	PAIRED	cDNA	TRANSCRIPTOMIC	Sus scrofa	PEDV 36h	SRP094479	200	10840872400		missing	missing			missing
SRR5070629	PRJNA356044	Ileum	2017-12-01T00:00:00Z	RNA-Seq	SAMN06101741	4138051663	10874478800	ileum	LANZHOU VETERINARY RESEARCH INSTITUTE, CHINESE ACA	public	fastq,sra	SRX2390486	Illumina HiSeq 4000	PAIRED	cDNA	TRANSCRIPTOMIC	Sus scrofa	Mock 36h	SRP094479	200	10874478800		missing	missing			missing
SRR6328700	PRJNA420203	Jejunum	2020-04-30T00:00:00Z	RNA-Seq	SAMN08108512	3942252902	8530883659	Jejunum	GEO	public	sra,fastq	SRX3428334	Illumina HiSeq 4000	PAIRED	cDNA	TRANSCRIPTOMIC	Sus scrofa	GSM2868046	SRP125807	301	8530883659				Jejunum_Resveratrol treatment_Weaning (21-day-old)_rep1	GSM2868046	21 days
SRR6328701	PRJNA420203	Jejunum	2020-04-30T00:00:00Z	RNA-Seq	SAMN08108511	4024745226	8519389266	Jejunum	GEO	public	fastq,sra	SRX3428335	Illumina HiSeq 4000	PAIRED	cDNA	TRANSCRIPTOMIC	Sus scrofa	GSM2868047	SRP125807	301	8519389266				Jejunum_Resveratrol treatment_Weaning (21-day-old)_rep2	GSM2868047	21 days
SRR6328704	PRJNA420203	Jejunum	2020-04-30T00:00:00Z	RNA-Seq	SAMN08108508	3965109621	8543585377	Jejunum	GEO	public	fastq,sra	SRX3428338	Illumina HiSeq 4000	PAIRED	cDNA	TRANSCRIPTOMIC	Sus scrofa	GSM2868050	SRP125807	301	8543585377				Jejunum_Control treatment_Post-weaning (28-day-old)_rep2	GSM2868050	28 days
SRR6328708	PRJNA420203	Jejunum	2020-04-30T00:00:00Z	RNA-Seq	SAMN08108504	3791857530	8163042096	Jejunum	GEO	public	fastq,sra	SRX3428342	Illumina HiSeq 4000	PAIRED	cDNA	TRANSCRIPTOMIC	Sus scrofa	GSM2868054	SRP125807	301	8163042096				Jejunum_Resveratrol treatment_Post-weaning (28-day-old)_rep3	GSM2868054	28 days
SRR11243402	PRJNA610529	Jejunum	2020-03-13T00:00:00Z	RNA-Seq	SAMN14300031	4372944029	10722998700	Jejunum	GEO	public	fastq,sra	SRX7855000	Illumina HiSeq 2500	PAIRED	cDNA	TRANSCRIPTOMIC	Sus scrofa	GSM4384839	SRP251685	300	10722998700				Jejunum organoid	GSM4384839	3 weeks
SRR11243403	PRJNA610529	Jejunum	2020-03-13T00:00:00Z	RNA-Seq	SAMN14300030	4494429604	10864232400	Jejunum	GEO	public	fastq,sra	SRX7855001	Illumina HiSeq 2500	PAIRED	cDNA	TRANSCRIPTOMIC	Sus scrofa	GSM4384840	SRP251685	300	10864232400				Jejunum organoid	GSM4384840	3 weeks
SRR11243404	PRJNA610529	Jejunum	2020-03-13T00:00:00Z	RNA-Seq	SAMN14300029	4583026826	11165070900	Jejunum	GEO	public	fastq,sra	SRX7855002	Illumina HiSeq 2500	PAIRED	cDNA	TRANSCRIPTOMIC	Sus scrofa	GSM4384841	SRP251685	300	11165070900				Jejunum organoid	GSM4384841	3 weeks
SRR11243405	PRJNA610529	Jejunum	2020-03-13T00:00:00Z	RNA-Seq	SAMN14300028	5096468123	11947275900	Jejunum	GEO	public	fastq,sra	SRX7855003	Illumina HiSeq 2500	PAIRED	cDNA	TRANSCRIPTOMIC	Sus scrofa	GSM4384842	SRP251685	300	11947275900				Jejunum organoid	GSM4384842	12 weeks
SRR11243406	PRJNA610529	Jejunum	2020-03-13T00:00:00Z	RNA-Seq	SAMN14300027	4556028056	11155977900	Jejunum	GEO	public	sra,fastq	SRX7855004	Illumina HiSeq 2500	PAIRED	cDNA	TRANSCRIPTOMIC	Sus scrofa	GSM4384843	SRP251685	300	11155977900				Jejunum organoid	GSM4384843	12 weeks
SRR11243407	PRJNA610529	Jejunum	2020-03-13T00:00:00Z	RNA-Seq	SAMN14300026	4256441201	10493202000	Jejunum	GEO	public	sra,fastq	SRX7855005	Illumina HiSeq 2500	PAIRED	cDNA	TRANSCRIPTOMIC	Sus scrofa	GSM4384844	SRP251685	300	10493202000				Jejunum organoid	GSM4384844	12 weeks
SRR11243408	PRJNA610529	Jejunum	2020-03-13T00:00:00Z	RNA-Seq	SAMN14300025	4798965357	11819424000	Jejunum	GEO	public	sra,fastq	SRX7855006	Illumina HiSeq 2500	PAIRED	cDNA	TRANSCRIPTOMIC	Sus scrofa	GSM4384845	SRP251685	300	11819424000				Jejunum tissue	GSM4384845	5 weeks
SRR11243409	PRJNA610529	Jejunum	2020-03-13T00:00:00Z	RNA-Seq	SAMN14300024	4260909759	10439514300	Jejunum	GEO	public	fastq,sra	SRX7855007	Illumina HiSeq 2500	PAIRED	cDNA	TRANSCRIPTOMIC	Sus scrofa	GSM4384846	SRP251685	300	10439514300				Jejunum organoid	GSM4384846	3 weeks
SRR11243410	PRJNA610529	Jejunum	2020-03-13T00:00:00Z	RNA-Seq	SAMN14300023	4259155958	10383858900	Jejunum	GEO	public	fastq,sra	SRX7855008	Illumina HiSeq 2500	PAIRED	cDNA	TRANSCRIPTOMIC	Sus scrofa	GSM4384847	SRP251685	300	10383858900				Jejunum organoid	GSM4384847	3 weeks
SRR11243411	PRJNA610529	Jejunum	2020-03-13T00:00:00Z	RNA-Seq	SAMN14300022	4199824334	10305360000	Jejunum	GEO	public	sra,fastq	SRX7855009	Illumina HiSeq 2500	PAIRED	cDNA	TRANSCRIPTOMIC	Sus scrofa	GSM4384848	SRP251685	300	10305360000				Jejunum organoid	GSM4384848	3 weeks
SRR11243412	PRJNA610529	Jejunum	2020-03-13T00:00:00Z	RNA-Seq	SAMN14300021	4257295274	10699101000	Jejunum	GEO	public	fastq,sra	SRX7855010	Illumina HiSeq 2500	PAIRED	cDNA	TRANSCRIPTOMIC	Sus scrofa	GSM4384849	SRP251685	300	10699101000				Jejunum organoid	GSM4384849	12 weeks
SRR11243413	PRJNA610529	Jejunum	2020-03-13T00:00:00Z	RNA-Seq	SAMN14300020	4294242759	10591737900	Jejunum	GEO	public	sra,fastq	SRX7855011	Illumina HiSeq 2500	PAIRED	cDNA	TRANSCRIPTOMIC	Sus scrofa	GSM4384850	SRP251685	300	10591737900				Jejunum organoid	GSM4384850	12 weeks
SRR11243414	PRJNA610529	Jejunum	2020-03-13T00:00:00Z	RNA-Seq	SAMN14300019	5394600154	12602508900	Jejunum	GEO	public	sra,fastq	SRX7855012	Illumina HiSeq 2500	PAIRED	cDNA	TRANSCRIPTOMIC	Sus scrofa	GSM4384851	SRP251685	300	12602508900				Jejunum organoid	GSM4384851	12 weeks
SRR11243415	PRJNA610529	Jejunum	2020-03-13T00:00:00Z	RNA-Seq	SAMN14300018	4073738056	9993830700	Jejunum	GEO	public	fastq,sra	SRX7855013	Illumina HiSeq 2500	PAIRED	cDNA	TRANSCRIPTOMIC	Sus scrofa	GSM4384852	SRP251685	300	9993830700				Jejunum tissue	GSM4384852	5 weeks
SRR11243416	PRJNA610529	Jejunum	2020-03-13T00:00:00Z	RNA-Seq	SAMN14300017	4755468149	12387520200	Jejunum	GEO	public	sra,fastq	SRX7855014	Illumina HiSeq 2500	PAIRED	cDNA	TRANSCRIPTOMIC	Sus scrofa	GSM4384853	SRP251685	300	12387520200				IPEC-J2	GSM4384853	Passage 67
SRR11243417	PRJNA610529	Jejunum	2020-03-13T00:00:00Z	RNA-Seq	SAMN14300016	4350623506	11940585000	Jejunum	GEO	public	sra,fastq	SRX7855015	Illumina HiSeq 2500	PAIRED	cDNA	TRANSCRIPTOMIC	Sus scrofa	GSM4384854	SRP251685	300	11940585000				IPEC-J2	GSM4384854	Passage 87
SRR11243418	PRJNA610529	Jejunum	2020-03-13T00:00:00Z	RNA-Seq	SAMN14299997	4184945918	11229077100	Jejunum	GEO	public	sra,fastq	SRX7855016	Illumina HiSeq 2500	PAIRED	cDNA	TRANSCRIPTOMIC	Sus scrofa	GSM4384855	SRP251685	300	11229077100				IPEC-J2	GSM4384855	Passage 91
SRR11526914	PRJNA612825	Endocrine brain	2021-04-30T00:00:00Z	RNA-Seq	SAMN14401434	6418862777	15649877100	Pituitary gland	CHINESE ACADEMY OF AGRICULTURAL SCIENCES	public	fastq,sra	SRX8098086	Illumina HiSeq 2000	PAIRED	cDNA	TRANSCRIPTOMIC	Sus scrofa	Y30-3PG-Rep3	SRP256022	300	15649877100	Y30_3PG-Rep3	Large Write	female			30day
SRR11526916	PRJNA612825	Endocrine brain	2021-04-30T00:00:00Z	RNA-Seq	SAMN14401433	7256563160	17474730900	Pituitary gland	CHINESE ACADEMY OF AGRICULTURAL SCIENCES	public	fastq,sra	SRX8098084	Illumina HiSeq 2000	PAIRED	cDNA	TRANSCRIPTOMIC	Sus scrofa	Y30-2PG-Rep2	SRP256022	300	17474730900	Y30_2PG-Rep2	Large Write	female			30day
SRR11526917	PRJNA612825	Endocrine brain	2021-04-30T00:00:00Z	RNA-Seq	SAMN14401432	6818256275	16860550200	Pituitary gland	CHINESE ACADEMY OF AGRICULTURAL SCIENCES	public	sra,fastq	SRX8098083	Illumina HiSeq 2000	PAIRED	cDNA	TRANSCRIPTOMIC	Sus scrofa	Y30-1PG-Rep1	SRP256022	300	16860550200	Y30_1PG-Rep1	Large Write	female			30day
SRR11526936	PRJNA612825	Endocrine brain	2021-04-30T00:00:00Z	RNA-Seq	SAMN14401415	5089400164	14032856100	Pituitary gland	CHINESE ACADEMY OF AGRICULTURAL SCIENCES	public	sra,fastq	SRX8098064	Illumina HiSeq 2000	PAIRED	cDNA	TRANSCRIPTOMIC	Sus scrofa	M300-3PG-Rep3	SRP256022	300	14032856100	M300_3PG-Rep3	Meishan	female			300day
SRR11526938	PRJNA612825	Endocrine brain	2021-04-30T00:00:00Z	RNA-Seq	SAMN14401414	5445388565	14859785400	Pituitary gland	CHINESE ACADEMY OF AGRICULTURAL SCIENCES	public	sra,fastq	SRX8098062	Illumina HiSeq 2000	PAIRED	cDNA	TRANSCRIPTOMIC	Sus scrofa	M300-2PG-Rep2	SRP256022	300	14859785400	M300_2PG-Rep2	Meishan	female			300day
SRR11526939	PRJNA612825	Endocrine brain	2021-04-30T00:00:00Z	RNA-Seq	SAMN14401413	5714614294	15252329700	Pituitary gland	CHINESE ACADEMY OF AGRICULTURAL SCIENCES	public	sra,fastq	SRX8098061	Illumina HiSeq 2000	PAIRED	cDNA	TRANSCRIPTOMIC	Sus scrofa	M300-1PG-Rep1	SRP256022	300	15252329700	M300_1PG-Rep1	Meishan	female			300day
SRR11526963	PRJNA612825	Endocrine brain	2021-04-30T00:00:00Z	RNA-Seq	SAMN14401394	5585041790	15044650200	Pituitary gland	CHINESE ACADEMY OF AGRICULTURAL SCIENCES	public	sra,fastq	SRX8098037	Illumina HiSeq 2000	PAIRED	cDNA	TRANSCRIPTOMIC	Sus scrofa	M180-3PG-Rep3	SRP256022	300	15044650200	M180_3PG-Rep3	Meishan	female			180day
SRR11526964	PRJNA612825	Endocrine brain	2021-04-30T00:00:00Z	RNA-Seq	SAMN14401393	6379710520	14372373900	Pituitary gland	CHINESE ACADEMY OF AGRICULTURAL SCIENCES	public	sra,fastq	SRX8098036	Illumina HiSeq 2000	PAIRED	cDNA	TRANSCRIPTOMIC	Sus scrofa	M180-2PG-Rep2	SRP256022	300	14372373900	M180_2PG-Rep2	Meishan	female			180day
SRR11526965	PRJNA612825	Endocrine brain	2021-04-30T00:00:00Z	RNA-Seq	SAMN14401392	5978455829	14240783400	Pituitary gland	CHINESE ACADEMY OF AGRICULTURAL SCIENCES	public	fastq,sra	SRX8098035	Illumina HiSeq 2000	PAIRED	cDNA	TRANSCRIPTOMIC	Sus scrofa	M180-1PG-Rep1	SRP256022	300	14240783400	M180_1PG-Rep1	Meishan	female			180day
SRR11526986	PRJNA612825	Endocrine brain	2021-04-30T00:00:00Z	RNA-Seq	SAMN14401373	5457985397	14010455100	Pituitary gland	CHINESE ACADEMY OF AGRICULTURAL SCIENCES	public	fastq,sra	SRX8098014	Illumina HiSeq 2000	PAIRED	cDNA	TRANSCRIPTOMIC	Sus scrofa	M30-3PG-Rep3	SRP256022	300	14010455100	M30_3PG-Rep3	Meishan	female			30day
SRR11526987	PRJNA612825	Endocrine brain	2021-04-30T00:00:00Z	RNA-Seq	SAMN14401372	5612598442	14391570600	Pituitary gland	CHINESE ACADEMY OF AGRICULTURAL SCIENCES	public	fastq,sra	SRX8098013	Illumina HiSeq 2000	PAIRED	cDNA	TRANSCRIPTOMIC	Sus scrofa	M30-2PG-Rep2	SRP256022	300	14391570600	M30_2PG-Rep2	Meishan	female			30day
SRR11526988	PRJNA612825	Endocrine brain	2021-04-30T00:00:00Z	RNA-Seq	SAMN14401371	5474122643	13882129500	Pituitary gland	CHINESE ACADEMY OF AGRICULTURAL SCIENCES	public	sra,fastq	SRX8098012	Illumina HiSeq 2000	PAIRED	cDNA	TRANSCRIPTOMIC	Sus scrofa	M30-1PG-Rep1	SRP256022	300	13882129500	M30_1PG-Rep1	Meishan	female			30day
SRR11527002	PRJNA612825	Endocrine brain	2021-04-30T00:00:00Z	RNA-Seq	SAMN14401476	7101047718	17049911400	Pituitary gland	CHINESE ACADEMY OF AGRICULTURAL SCIENCES	public	sra,fastq	SRX8097998	Illumina HiSeq 2000	PAIRED	cDNA	TRANSCRIPTOMIC	Sus scrofa	Y300-3PG-Rep3	SRP256022	300	17049911400	Y300_3PG-Rep3	Large Write	female			300day
SRR11527003	PRJNA612825	Endocrine brain	2021-04-30T00:00:00Z	RNA-Seq	SAMN14401475	5771661135	13870360800	Pituitary gland	CHINESE ACADEMY OF AGRICULTURAL SCIENCES	public	fastq,sra	SRX8097997	Illumina HiSeq 2000	PAIRED	cDNA	TRANSCRIPTOMIC	Sus scrofa	Y300-2PG-Rep2	SRP256022	300	13870360800	Y300_2PG-Rep2	Large Write	female			300day
SRR11527004	PRJNA612825	Endocrine brain	2021-04-30T00:00:00Z	RNA-Seq	SAMN14401474	5412574758	13134189000	Pituitary gland	CHINESE ACADEMY OF AGRICULTURAL SCIENCES	public	fastq,sra	SRX8097996	Illumina HiSeq 2000	PAIRED	cDNA	TRANSCRIPTOMIC	Sus scrofa	Y300-1PG-Rep1	SRP256022	300	13134189000	Y300_1PG-Rep1	Large Write	female			300day
SRR11527029	PRJNA612825	Endocrine brain	2021-04-30T00:00:00Z	RNA-Seq	SAMN14401455	5816267868	14079086700	Pituitary gland	CHINESE ACADEMY OF AGRICULTURAL SCIENCES	public	sra,fastq	SRX8097971	Illumina HiSeq 2000	PAIRED	cDNA	TRANSCRIPTOMIC	Sus scrofa	Y180-3PG-Rep3	SRP256022	300	14079086700	Y180_3PG-Rep3	Large Write	female			180day
SRR11527030	PRJNA612825	Endocrine brain	2021-04-30T00:00:00Z	RNA-Seq	SAMN14401454	6502832625	15802168500	Pituitary gland	CHINESE ACADEMY OF AGRICULTURAL SCIENCES	public	sra,fastq	SRX8097970	Illumina HiSeq 2000	PAIRED	cDNA	TRANSCRIPTOMIC	Sus scrofa	Y180-2PG-Rep2	SRP256022	300	15802168500	Y180_2PG-Rep2	Large Write	female			180day
SRR11527032	PRJNA612825	Endocrine brain	2021-04-30T00:00:00Z	RNA-Seq	SAMN14401453	5768823933	13988373900	Pituitary gland	CHINESE ACADEMY OF AGRICULTURAL SCIENCES	public	fastq,sra	SRX8097968	Illumina HiSeq 2000	PAIRED	cDNA	TRANSCRIPTOMIC	Sus scrofa	Y180-1PG-Rep1	SRP256022	300	13988373900	Y180_1PG-Rep1	Large Write	female			180day
SRR8283950	PRJNA508562	Endocrine brain	2019-04-04T00:00:00Z	RNA-Seq	SAMN10524926	4982267127	12556857600	Pineal gland	FOSHAN UNIVERSITY	public	fastq,sra	SRX5098731	Illumina HiSeq 4000	PAIRED	cDNA	TRANSCRIPTOMIC	Sus scrofa	Y300_2	SRP172576	300	12556857600	Y300_2	Largewhite	female			D300
SRR8283951	PRJNA508562	Endocrine brain	2019-04-04T00:00:00Z	RNA-Seq	SAMN10524925	7326301961	17470832700	Pineal gland	FOSHAN UNIVERSITY	public	sra,fastq	SRX5098730	Illumina HiSeq 4000	PAIRED	cDNA	TRANSCRIPTOMIC	Sus scrofa	Y300_1	SRP172576	300	17470832700	Y300_1	Largewhite	female			D300
SRR8283952	PRJNA508562	Endocrine brain	2019-04-04T00:00:00Z	RNA-Seq	SAMN10524924	7358644367	17537912700	Pineal gland	FOSHAN UNIVERSITY	public	fastq,sra	SRX5098729	Illumina HiSeq 4000	PAIRED	cDNA	TRANSCRIPTOMIC	Sus scrofa	Y180_3	SRP172576	300	17537912700	Y180_3	Largewhite	female			D180
SRR8283953	PRJNA508562	Endocrine brain	2019-04-04T00:00:00Z	RNA-Seq	SAMN10524923	6964764320	16757262300	Pineal gland	FOSHAN UNIVERSITY	public	sra,fastq	SRX5098728	Illumina HiSeq 4000	PAIRED	cDNA	TRANSCRIPTOMIC	Sus scrofa	Y180_2	SRP172576	300	16757262300	Y180_2	Largewhite	female			D180
SRR8283954	PRJNA508562	Endocrine brain	2019-04-04T00:00:00Z	RNA-Seq	SAMN10524922	6853207218	16149608400	Pineal gland	FOSHAN UNIVERSITY	public	sra,fastq	SRX5098727	Illumina HiSeq 4000	PAIRED	cDNA	TRANSCRIPTOMIC	Sus scrofa	Y180_1	SRP172576	300	16149608400	Y180_1	Largewhite	female			D180
SRR8283955	PRJNA508562	Endocrine brain	2019-04-04T00:00:00Z	RNA-Seq	SAMN10524921	7468574702	17576946300	Pineal gland	FOSHAN UNIVERSITY	public	sra,fastq	SRX5098726	Illumina HiSeq 4000	PAIRED	cDNA	TRANSCRIPTOMIC	Sus scrofa	Y90_3	SRP172576	300	17576946300	Y90_3	Largewhite	female			D30
SRR8283956	PRJNA508562	Endocrine brain	2019-04-04T00:00:00Z	RNA-Seq	SAMN10524920	6589631344	15238993500	Pineal gland	FOSHAN UNIVERSITY	public	sra,fastq	SRX5098725	Illumina HiSeq 4000	PAIRED	cDNA	TRANSCRIPTOMIC	Sus scrofa	Y90_2	SRP172576	300	15238993500	Y90_2	Largewhite	female			D30
SRR8283957	PRJNA508562	Endocrine brain	2019-04-04T00:00:00Z	RNA-Seq	SAMN10524919	6899504628	16214861400	Pineal gland	FOSHAN UNIVERSITY	public	fastq,sra	SRX5098724	Illumina HiSeq 4000	PAIRED	cDNA	TRANSCRIPTOMIC	Sus scrofa	Y90_1	SRP172576	300	16214861400	Y90_1	Largewhite	female			D30
SRR8283958	PRJNA508562	Endocrine brain	2019-04-04T00:00:00Z	RNA-Seq	SAMN10524927	6965914272	16215438300	Pineal gland	FOSHAN UNIVERSITY	public	sra,fastq	SRX5098723	Illumina HiSeq 4000	PAIRED	cDNA	TRANSCRIPTOMIC	Sus scrofa	Y300_3	SRP172576	300	16215438300	Y300_3	Largewhite	female			D300

## Sheet: Table S2
Table S2. The summary of genes
	The number of genes that expressed in at least one sample	Number of genes that FPKM>1 of at least one sample in all samples	genes were expressed in all samples at a low level (FPKM<1)	the rate of low expressed genes	The number of genes that expressed in at least two sample	The number of genes that FPKM>1 in all samples
All samples	28116	18939	9177	0.326398	27950	27
Backfat	24211	9142	15069	0.622403	22550	2698
Gallbladder	24007	9521	14486	0.603407	22617	1604
Heart	23395	9085	14310	0.611669	21546	1204
Ileum	24662	9758	14904	0.604331	23087	1123
Jejunum	20390	9775	10615	0.520598	18318	2459
Kidney	23742	10032	13710	0.577458	21669	1858
Liver	26379	9383	16996	0.6443	25055	1029
Longissimus dorsi	26781	9354	17427	0.650723	25996	900
Lung	25891	12936	12955	0.500367	24494	695
Muscle	26740	10692	16048	0.60015	25905	669
Ovary	27189	13123	14066	0.517342	26568	154
Endocrine brain	26721	10437	16284	0.609408	26060	2302
Skeletal muscle	27306	11976	15330	0.561415	26815	1123
Spleen	26779	10710	16069	0.60006	26051	1555

## Sheet: Table S3
Table S3. The class of of genes that expressed in at least two sample
Class	Backfat	gallbladder	heart	ileum	jejunum	kidney	Liver	longissimus	lung	Muscle	Ovary	Endocrine brain	skeletal	Spleen
protein_coding	15930	15791	15135	15747	14055	15377	17168	17680	16897	17566	18066	17691	18272	17678
lncRNA	4535	4559	4310	4976	3009	4300	5338	5516	5096	5506	5539	5517	5564	5522
miRNA	239	293	255	262	153	225	282	314	276	321	314	328	337	315
snoRNA	202	219	201	218	129	185	239	272	239	273	291	277	293	281
snRNA	512	597	528	684	204	481	734	858	743	888	985	898	969	900
pseudogene	809	836	787	861	550	791	949	999	892	992	1009	998	1016	998
Other	323	322	330	339	218	310	345	357	351	359	364	351	364	357
processed_pseudogene	262	262	266	270	171	252	280	281	281	282	282	279	285	280
scaRNA	7	8	8	7	4	6	7	8	6	8	11	9	9	10
misc_RNA	10	15	14	13	5	12	15	15	15	15	16	14	16	15
ribozyme	3	6	6	5	3	4	6	7	6	6	7	6	7	7
Y_RNA	6	6	5	9	3	5	8	8	8	9	9	9	8	8
vault_RNA	2	2	2	3	1	2	3	3	3	3	3	2	3	2
rRNA	15	7	11	13	14	12	7	16	13	17	17	13	17	16
IG_V_gene	2	1	2	3	2	2	3	3	3	3	3	3	3	3
TR_V_gene	8	7	8	8	8	7	8	8	8	8	8	8	8	8
Mt_tRNA	8	8	8	8	7	8	8	8	8	8	8	8	8	8
IG_C_gene	0	0	0	0	0	0	0	0	0	0	0	0	0	0
TR_J_gene	0	0	0	0	0	0	0	0	0	0	0	0	0	0
Mt_rRNA	0	0	0	0	0	0	0	0	0	0	0	0	0	0

## Sheet: Table S4
Table S4. The CV value of HKGs
GeneID1	GeneID2	CV value	variation of HKG
MSTRG.73541	ENSSSCG00000041111	3.70903	mRNA_HKGs_high_variation
MSTRG.84149|CPSF6	ENSSSCG00000038031	3.19638	mRNA_HKGs_high_variation
MSTRG.113494	ENSSSCG00000015084	3.08403	mRNA_HKGs_high_variation
MSTRG.26066	ENSSSCG00000043557	2.89896	mRNA_HKGs_high_variation
MSTRG.88335	ENSSSCG00000050689	2.86252	mRNA_HKGs_high_variation
MSTRG.59798	ENSSSCG00000047888	2.62831	mRNA_HKGs_high_variation
MSTRG.21511	ENSSSCG00000029553	2.61166	mRNA_HKGs_high_variation
MSTRG.90906	ENSSSCG00000034211	2.53088	mRNA_HKGs_high_variation
MSTRG.122474	ENSSSCG00000010893	2.51831	mRNA_HKGs_high_variation
MSTRG.36738	ENSSSCG00000035750	2.44954	mRNA_HKGs_high_variation
MSTRG.58943	ENSSSCG00000031903	2.35778	mRNA_HKGs_high_variation
MSTRG.68401|ALDOA	ENSSSCG00000032556	2.34303	mRNA_HKGs_high_variation
MSTRG.90301	ENSSSCG00000023228	2.28576	mRNA_HKGs_high_variation
MSTRG.92486	ENSSSCG00000042371	2.28517	mRNA_HKGs_high_variation
MSTRG.121316	ENSSSCG00000037775	2.16987	mRNA_HKGs_high_variation
MSTRG.83164	ENSSSCG00000000291	2.14907	mRNA_HKGs_high_variation
MSTRG.90951	ENSSSCG00000035586	2.11455	mRNA_HKGs_high_variation
MSTRG.51707|SPARC	ENSSSCG00000017082	2.11346	mRNA_HKGs_high_variation
MSTRG.85026|MGP	ENSSSCG00000037697	2.05171	mRNA_HKGs_high_variation
MSTRG.89883|CEBPA	ENSSSCG00000002866	2.02848	mRNA_HKGs_high_variation
MSTRG.36907	ENSSSCG00000035443	1.99973	mRNA_HKGs_high_variation
MSTRG.111823|TAF10	ENSSSCG00000029630	1.99177	mRNA_HKGs_high_variation
MSTRG.103964|ITPK1	ENSSSCG00000002457	1.98522	mRNA_HKGs_high_variation
MSTRG.67022	ENSSSCG00000033262	1.97869	mRNA_HKGs_high_variation
MSTRG.90509	ENSSSCG00000003086	1.94349	mRNA_HKGs_high_variation
MSTRG.110156|AP1AR	ENSSSCG00000009128	1.91927	mRNA_HKGs_high_variation
MSTRG.120367	ENSSSCG00000026140	1.83346	mRNA_HKGs_high_variation
MSTRG.92486|C1QB	ENSSSCG00000033512	1.7935	mRNA_HKGs_high_variation
MSTRG.4598	ENSSSCG00000037674	1.79153	mRNA_HKGs_high_variation
MSTRG.63724	ENSSSCG00000031117	1.76073	mRNA_HKGs_high_variation
MSTRG.60827|LDHA	ENSSSCG00000013366	1.73818	mRNA_HKGs_high_variation
MSTRG.113297	ENSSSCG00000048220	1.71246	mRNA_HKGs_high_variation
MSTRG.6271|THBS1	ENSSSCG00000004789	1.70786	mRNA_HKGs_high_variation
MSTRG.2071|HSF2	ENSSSCG00000004238	1.68665	mRNA_HKGs_high_variation
MSTRG.85217|YBX3	ENSSSCG00000000633	1.68375	mRNA_HKGs_high_variation
MSTRG.57819	ENSSSCG00000026064	1.66339	mRNA_HKGs_high_variation
MSTRG.122590|COX3	ENSSSCG00000018082	1.65688	mRNA_HKGs_high_variation
MSTRG.12380	ENSSSCG00000041355	1.63937	mRNA_HKGs_high_variation
MSTRG.80071|ATP1A1	ENSSSCG00000006740	1.61217	mRNA_HKGs_high_variation
MSTRG.63262|FEM1A	ENSSSCG00000037153	1.6018	mRNA_HKGs_high_variation
MSTRG.92241|AKR7A2	ENSSSCG00000003491	1.59328	mRNA_HKGs_high_variation
MSTRG.124467|TIMP1	ENSSSCG00000012277	1.5794	mRNA_HKGs_high_variation
MSTRG.128762|SNORA70	ENSSSCG00000037470	1.57803	mRNA_HKGs_high_variation
MSTRG.67859	ENSSSCG00000007642	1.57384	mRNA_HKGs_high_variation
MSTRG.79327	ENSSSCG00000036618	1.56531	mRNA_HKGs_high_variation
MSTRG.125376	ENSSSCG00000021200	1.56127	mRNA_HKGs_high_variation
MSTRG.70123	ENSSSCG00000007738	1.55992	mRNA_HKGs_high_variation
MSTRG.13782|C1orf115	ENSSSCG00000027882	1.55747	mRNA_HKGs_high_variation
MSTRG.23158|U3	ENSSSCG00000040361	1.55668	mRNA_HKGs_high_variation
MSTRG.96179	ENSSSCG00000031640	1.54687	mRNA_HKGs_high_variation
MSTRG.44060|GSR	ENSSSCG00000015844	1.54306	mRNA_HKGs_high_variation
MSTRG.56414	ENSSSCG00000033909	1.54182	mRNA_HKGs_high_variation
MSTRG.22684	ENSSSCG00000045911	1.5333	mRNA_HKGs_high_variation
MSTRG.62728	ENSSSCG00000013593	1.5184	mRNA_HKGs_high_variation
MSTRG.64074|RPS23	ENSSSCG00000014133	1.5177	mRNA_HKGs_high_variation
MSTRG.11103	ENSSSCG00000050320	1.51685	mRNA_HKGs_high_variation
MSTRG.60660|CAT	ENSSSCG00000013302	1.51554	mRNA_HKGs_high_variation
MSTRG.1995|GJA1	ENSSSCG00000004241	1.51475	mRNA_HKGs_high_variation
MSTRG.98799	ENSSSCG00000047079	1.51211	mRNA_HKGs_high_variation
MSTRG.2210|ASF1A	ENSSSCG00000004247	1.50232	mRNA_HKGs_high_variation
MSTRG.85250	ENSSSCG00000000657	1.49783	mRNA_HKGs_high_variation
MSTRG.122484|RN18S	ENSSSCG00000047299	1.49758	mRNA_HKGs_high_variation
MSTRG.10192|UHRF2	ENSSSCG00000005201	1.49666	mRNA_HKGs_high_variation
MSTRG.43340	ENSSSCG00000023419	1.49236	mRNA_HKGs_high_variation
MSTRG.79557	ENSSSCG00000036622	1.48974	mRNA_HKGs_high_variation
MSTRG.1748|CCN2	ENSSSCG00000004192	1.46652	mRNA_HKGs_high_variation
MSTRG.47936	ENSSSCG00000050388	1.46191	mRNA_HKGs_high_variation
MSTRG.59823	ENSSSCG00000039740	1.45486	mRNA_HKGs_high_variation
MSTRG.11120|SLC25A51	ENSSSCG00000032554	1.45482	mRNA_HKGs_high_variation
MSTRG.36945	ENSSSCG00000010006	1.4504	mRNA_HKGs_high_variation
MSTRG.37990|PCBD1	ENSSSCG00000010275	1.4395	mRNA_HKGs_high_variation
MSTRG.113764	ENSSSCG00000047860	1.43024	mRNA_HKGs_high_variation
MSTRG.80241|CSDE1	ENSSSCG00000006752	1.42874	mRNA_HKGs_high_variation
MSTRG.86445|CHPT1	ENSSSCG00000000864	1.42673	mRNA_HKGs_high_variation
MSTRG.59783	ENSSSCG00000046010	1.41925	mRNA_HKGs_high_variation
MSTRG.22632|SCRN2	ENSSSCG00000017521	1.41759	mRNA_HKGs_high_variation
MSTRG.92735|RPL11	ENSSSCG00000024260	1.40945	mRNA_HKGs_high_variation
MSTRG.81608	ENSSSCG00000049694	1.40628	mRNA_HKGs_high_variation
MSTRG.43979|SLC25A4	ENSSSCG00000015790	1.4061	mRNA_HKGs_high_variation
MSTRG.103321|FOS	ENSSSCG00000002383	1.39558	mRNA_HKGs_high_variation
MSTRG.6193	ENSSSCG00000004771	1.39217	mRNA_HKGs_high_variation
MSTRG.103733|CALM1	ENSSSCG00000025768	1.38679	mRNA_HKGs_high_variation
MSTRG.63194|SQSTM1	ENSSSCG00000014016	1.38275	mRNA_HKGs_high_variation
MSTRG.59290|OTUB1	ENSSSCG00000013045	1.38223	mRNA_HKGs_high_variation
MSTRG.49535	ENSSSCG00000050914	1.3822	mRNA_HKGs_high_variation
MSTRG.40253|GSTO1	ENSSSCG00000022351	1.36817	mRNA_HKGs_high_variation
MSTRG.82079|TSPO	ENSSSCG00000000033	1.36265	mRNA_HKGs_high_variation
MSTRG.97521|GMDS	ENSSSCG00000000994	1.34366	mRNA_HKGs_high_variation
MSTRG.124973|HSD17B10	ENSSSCG00000012327	1.33884	mRNA_HKGs_high_variation
MSTRG.126431	ENSSSCG00000039273	1.33876	mRNA_HKGs_high_variation
MSTRG.98797	ENSSSCG00000048343	1.33872	mRNA_HKGs_high_variation
MSTRG.59246|RPLP2	ENSSSCG00000012842	1.33378	mRNA_HKGs_high_variation
MSTRG.20029|POSTN	ENSSSCG00000009361	1.33128	mRNA_HKGs_high_variation
MSTRG.57475|CAV2	ENSSSCG00000016635	1.32505	mRNA_HKGs_high_variation
MSTRG.41090	ENSSSCG00000010650	1.32434	mRNA_HKGs_high_variation
MSTRG.92486|C1QC	ENSSSCG00000038706	1.32212	mRNA_HKGs_high_variation
MSTRG.61970|TPM4	ENSSSCG00000013849	1.31538	mRNA_HKGs_high_variation
MSTRG.80105|TENT5C	ENSSSCG00000006729	1.31295	mRNA_HKGs_high_variation
MSTRG.114883	ENSSSCG00000022759	1.31204	mRNA_HKGs_high_variation
MSTRG.61806	ENSSSCG00000035650	1.31126	mRNA_HKGs_high_variation
MSTRG.58732	ENSSSCG00000045735	1.30146	mRNA_HKGs_high_variation
MSTRG.5546	ENSSSCG00000034769	1.29114	mRNA_HKGs_high_variation
MSTRG.3305|PREP	ENSSSCG00000004368	1.28818	mRNA_HKGs_high_variation
MSTRG.90965|RPS9	ENSSSCG00000029785	1.27897	mRNA_HKGs_high_variation
MSTRG.77305|DECR1	ENSSSCG00000006126	1.27339	mRNA_HKGs_high_variation
MSTRG.33789	ENSSSCG00000020706	1.27214	mRNA_HKGs_high_variation
MSTRG.91779|ENO1	ENSSSCG00000022343	1.26447	mRNA_HKGs_high_variation
MSTRG.99879|TNFRSF21	ENSSSCG00000001727	1.26375	mRNA_HKGs_high_variation
MSTRG.16813	ENSSSCG00000047628	1.26317	mRNA_HKGs_high_variation
MSTRG.122591	ENSSSCG00000018073	1.26175	mRNA_HKGs_high_variation
MSTRG.92861|SH3BGRL3	ENSSSCG00000034937	1.25823	mRNA_HKGs_high_variation
MSTRG.66383|TGFBI	ENSSSCG00000014316	1.25737	mRNA_HKGs_high_variation
MSTRG.78833|RPS20	ENSSSCG00000040470	1.25535	mRNA_HKGs_high_variation
MSTRG.73735	ENSSSCG00000041939	1.25506	mRNA_HKGs_high_variation
MSTRG.127471|SLC25A5	ENSSSCG00000012623	1.25473	mRNA_HKGs_high_variation
MSTRG.59100	ENSSSCG00000048979	1.2472	mRNA_HKGs_high_variation
MSTRG.27440|ARPC4	ENSSSCG00000011552	1.24618	mRNA_HKGs_high_variation
MSTRG.41610|BNIP3	ENSSSCG00000024388	1.24403	mRNA_HKGs_high_variation
MSTRG.6039|TMEM87A	ENSSSCG00000004730	1.24389	mRNA_HKGs_high_variation
MSTRG.26297	ENSSSCG00000042157	1.24019	mRNA_HKGs_high_variation
MSTRG.114864|FMOD	ENSSSCG00000015270	1.2391	mRNA_HKGs_high_variation
MSTRG.100157|ELOVL5	ENSSSCG00000024149	1.23568	mRNA_HKGs_high_variation
MSTRG.49176|SLC45A2	ENSSSCG00000016821	1.22988	mRNA_HKGs_high_variation
MSTRG.35021|EPHX2	ENSSSCG00000009666	1.22591	mRNA_HKGs_high_variation
MSTRG.6934|TM2D3	ENSSSCG00000005782	1.22006	mRNA_HKGs_high_variation
MSTRG.87496|DCTN2	ENSSSCG00000000444	1.21984	mRNA_HKGs_high_variation
MSTRG.86864	ENSSSCG00000047986	1.21595	mRNA_HKGs_high_variation
MSTRG.21356|RPL38	ENSSSCG00000017239	1.21589	mRNA_HKGs_high_variation
MSTRG.34876|SLC25A37	ENSSSCG00000033037	1.21413	mRNA_HKGs_high_variation
MSTRG.17674	ENSSSCG00000009327	1.21163	mRNA_HKGs_high_variation
MSTRG.95353|UOX	ENSSSCG00000022206	1.20919	mRNA_HKGs_high_variation
MSTRG.115456|PON2	ENSSSCG00000015331	1.20649	mRNA_HKGs_high_variation
MSTRG.118729	ENSSSCG00000038702	1.20579	mRNA_HKGs_high_variation
MSTRG.606|EZR	ENSSSCG00000004058	1.20521	mRNA_HKGs_high_variation
MSTRG.63092|LDLR	ENSSSCG00000028512	1.20474	mRNA_HKGs_high_variation
MSTRG.123167|SMS	ENSSSCG00000012166	1.20188	mRNA_HKGs_high_variation
MSTRG.122590|ND3	ENSSSCG00000018084	1.19947	mRNA_HKGs_high_variation
MSTRG.22495|CISD3	ENSSSCG00000022187	1.19907	mRNA_HKGs_high_variation
MSTRG.81136	ENSSSCG00000037808	1.19761	mRNA_HKGs_high_variation
MSTRG.15965|PHYH	ENSSSCG00000039244	1.196	mRNA_HKGs_high_variation
MSTRG.24704	ENSSSCG00000026488	1.19517	mRNA_HKGs_high_variation
MSTRG.121313|BTBD6	ENSSSCG00000035555	1.19218	mRNA_HKGs_high_variation
MSTRG.91065	ENSSSCG00000003236	1.19044	mRNA_HKGs_high_variation
MSTRG.124507	ENSSSCG00000035567	1.19037	mRNA_HKGs_high_variation
MSTRG.67896|PCOLCE	ENSSSCG00000027466	1.1863	mRNA_HKGs_high_variation
MSTRG.60811	ENSSSCG00000013361	1.18526	mRNA_HKGs_high_variation
MSTRG.122590|ND1	ENSSSCG00000018065	1.18522	mRNA_HKGs_high_variation
MSTRG.5626|TCF12	ENSSSCG00000004600	1.18458	mRNA_HKGs_high_variation
MSTRG.59623|LDHB	ENSSSCG00000032557	1.18313	mRNA_HKGs_high_variation
MSTRG.62525	ENSSSCG00000032765	1.18113	mRNA_HKGs_high_variation
MSTRG.114075|SNORD14	ENSSSCG00000031725	1.17738	mRNA_HKGs_high_variation
MSTRG.101891	ENSSSCG00000002045	1.1773	mRNA_HKGs_high_variation
MSTRG.62347|UBL5	ENSSSCG00000023331	1.17523	mRNA_HKGs_high_variation
MSTRG.76535|FZD6	ENSSSCG00000006052	1.17074	mRNA_HKGs_high_variation
MSTRG.54128	ENSSSCG00000007188	1.1698	mRNA_HKGs_high_variation
MSTRG.54828|AHCY	ENSSSCG00000007278	1.16693	mRNA_HKGs_high_variation
MSTRG.78593	ENSSSCG00000018868	1.16663	mRNA_HKGs_high_variation
MSTRG.100624	ENSSSCG00000041716	1.16245	mRNA_HKGs_high_variation
MSTRG.110753|H2AFZ	ENSSSCG00000009178	1.16161	mRNA_HKGs_high_variation
MSTRG.41223	ENSSSCG00000010734	1.16045	mRNA_HKGs_high_variation
MSTRG.104843|LYAR	ENSSSCG00000008729	1.15936	mRNA_HKGs_high_variation
MSTRG.10605|ANXA1	ENSSSCG00000005267	1.15324	mRNA_HKGs_high_variation
MSTRG.23809|TXNDC17	ENSSSCG00000035820	1.15122	mRNA_HKGs_high_variation
MSTRG.128762|RPL10	ENSSSCG00000035997	1.1505	mRNA_HKGs_high_variation
MSTRG.50608|DUSP1	ENSSSCG00000016991	1.1467	mRNA_HKGs_high_variation
MSTRG.65071|CNN2	ENSSSCG00000039542	1.14588	mRNA_HKGs_high_variation
MSTRG.1696	ENSSSCG00000042025	1.14164	mRNA_HKGs_high_variation
MSTRG.34110	ENSSSCG00000012074	1.13599	mRNA_HKGs_high_variation
MSTRG.10401|SMARCA2	ENSSSCG00000005232	1.13593	mRNA_HKGs_high_variation
MSTRG.28428|GYG1	ENSSSCG00000011698	1.1335	mRNA_HKGs_high_variation
MSTRG.79132	ENSSSCG00000006324	1.13315	mRNA_HKGs_high_variation
MSTRG.5221|ANXA2	ENSSSCG00000004578	1.12989	mRNA_HKGs_high_variation
MSTRG.116343	ENSSSCG00000042028	1.12895	mRNA_HKGs_high_variation
MSTRG.54863|ACSS2	ENSSSCG00000007286	1.12559	mRNA_HKGs_high_variation
MSTRG.111746	ENSSSCG00000039656	1.12435	mRNA_HKGs_high_variation
MSTRG.35897|ARPC3	ENSSSCG00000009821	1.12368	mRNA_HKGs_high_variation
MSTRG.65086|GAMT	ENSSSCG00000023142	1.12358	mRNA_HKGs_high_variation
MSTRG.47621	ENSSSCG00000016215	1.12356	mRNA_HKGs_high_variation
MSTRG.20895	ENSSSCG00000048674	1.12161	mRNA_HKGs_high_variation
MSTRG.41608	ENSSSCG00000027988	1.12052	mRNA_HKGs_high_variation
MSTRG.59168	ENSSSCG00000038304	1.1198	mRNA_HKGs_high_variation
MSTRG.62816|GNA11	ENSSSCG00000029279	1.11791	mRNA_HKGs_high_variation
MSTRG.112394|CTSC	ENSSSCG00000014924	1.11762	mRNA_HKGs_high_variation
MSTRG.20805|COL4A2	ENSSSCG00000009545	1.11416	mRNA_HKGs_high_variation
MSTRG.36730|ALDH2	ENSSSCG00000009889	1.11406	mRNA_HKGs_high_variation
MSTRG.88128|CMIP	ENSSSCG00000002689	1.10993	mRNA_HKGs_high_variation
MSTRG.12824	ENSSSCG00000022295	1.10948	mRNA_HKGs_high_variation
MSTRG.3812|HDAC2	ENSSSCG00000004432	1.10921	mRNA_HKGs_high_variation
MSTRG.36763	ENSSSCG00000031152	1.10773	mRNA_HKGs_high_variation
MSTRG.55927	ENSSSCG00000032457	1.10617	mRNA_HKGs_high_variation
MSTRG.111882|FOLR1	ENSSSCG00000022236	1.1046	mRNA_HKGs_high_variation
MSTRG.96480|DHCR24	ENSSSCG00000027525	1.1039	mRNA_HKGs_high_variation
MSTRG.34320|CSTB	ENSSSCG00000027357	1.10383	mRNA_HKGs_high_variation
MSTRG.41057	ENSSSCG00000050824	1.10379	mRNA_HKGs_high_variation
MSTRG.115027|SNRPE	ENSSSCG00000023562	1.10363	mRNA_HKGs_high_variation
MSTRG.99146	ENSSSCG00000001456	1.10254	mRNA_HKGs_high_variation
MSTRG.3869|CD164	ENSSSCG00000004414	1.1013	mRNA_HKGs_high_variation
MSTRG.22147|KPNA2	ENSSSCG00000029005	1.10068	mRNA_HKGs_high_variation
MSTRG.70145|FUS	ENSSSCG00000030798	1.09839	mRNA_HKGs_high_variation
MSTRG.12076|PRPF4	ENSSSCG00000024648	1.09581	mRNA_HKGs_high_variation
MSTRG.40101|DPCD	ENSSSCG00000010565	1.09444	mRNA_HKGs_high_variation
MSTRG.122590|CYTB	ENSSSCG00000018094	1.09406	mRNA_HKGs_high_variation
MSTRG.29280|TMEM97	ENSSSCG00000033123	1.09317	mRNA_HKGs_high_variation
MSTRG.36768|DYNLL1	ENSSSCG00000009904	1.09313	mRNA_HKGs_high_variation
MSTRG.103733	ENSSSCG00000041236	1.09164	mRNA_HKGs_high_variation
MSTRG.28404|PLSCR1	ENSSSCG00000035634	1.09035	mRNA_HKGs_high_variation
MSTRG.64363|PDLIM7	ENSSSCG00000040507	1.0887	mRNA_HKGs_high_variation
MSTRG.37061	ENSSSCG00000010073	1.08859	mRNA_HKGs_high_variation
MSTRG.62200|DNAJB1	ENSSSCG00000013784	1.08765	mRNA_HKGs_high_variation
MSTRG.299|SFT2D1	ENSSSCG00000004020	1.08422	mRNA_HKGs_high_variation
MSTRG.48527|DTYMK	ENSSSCG00000034147	1.08321	mRNA_HKGs_high_variation
MSTRG.13013	ENSSSCG00000032122	1.08284	mRNA_HKGs_high_variation
MSTRG.57475|CAV1	ENSSSCG00000016634	1.08263	mRNA_HKGs_high_variation
MSTRG.125446	ENSSSCG00000012427	1.07521	mRNA_HKGs_high_variation
MSTRG.99131|SLA-DQB1	ENSSSCG00000001457	1.07125	mRNA_HKGs_high_variation
MSTRG.111184|HNRNPD	ENSSSCG00000009249	1.07115	mRNA_HKGs_high_variation
MSTRG.3808|MARCKS	ENSSSCG00000037803	1.07102	mRNA_HKGs_high_variation
MSTRG.109431|MAD2L1	ENSSSCG00000036256	1.07086	mRNA_HKGs_high_variation
MSTRG.92366|RPS5	ENSSSCG00000004002	1.06993	mRNA_HKGs_high_variation
MSTRG.66478|PAIP2	ENSSSCG00000026606	1.06487	mRNA_HKGs_high_variation
MSTRG.90871|TMEM160	ENSSSCG00000003109	1.06463	mRNA_HKGs_high_variation
MSTRG.127471|PGRMC1	ENSSSCG00000012625	1.0637	mRNA_HKGs_high_variation
MSTRG.9415	ENSSSCG00000047403	1.0636	mRNA_HKGs_high_variation
MSTRG.109828|RPL34	ENSSSCG00000009146	1.05981	mRNA_HKGs_high_variation
MSTRG.99255|RPS18	ENSSSCG00000001502	1.05897	mRNA_HKGs_high_variation
MSTRG.59768|B4GAT1	ENSSSCG00000012940	1.0579	mRNA_HKGs_high_variation
MSTRG.99131	ENSSSCG00000031336	1.05706	mRNA_HKGs_high_variation
MSTRG.85857	ENSSSCG00000000697	1.05473	mRNA_HKGs_high_variation
MSTRG.93688|CAP1	ENSSSCG00000003672	1.05468	mRNA_HKGs_high_variation
MSTRG.7	ENSSSCG00000037372	1.05359	mRNA_HKGs_high_variation
MSTRG.112526	ENSSSCG00000050397	1.05224	mRNA_HKGs_high_variation
MSTRG.10897|PSAT1	ENSSSCG00000005287	1.05198	mRNA_HKGs_high_variation
MSTRG.103204|NPC2	ENSSSCG00000002366	1.05115	mRNA_HKGs_high_variation
MSTRG.99232|CUTA	ENSSSCG00000001512	1.0504	mRNA_HKGs_high_variation
MSTRG.102081	ENSSSCG00000029160	1.05026	mRNA_HKGs_high_variation
MSTRG.1607|RPS12	ENSSSCG00000004177	1.04568	mRNA_HKGs_high_variation
MSTRG.58787|CD81	ENSSSCG00000039243	1.04415	mRNA_HKGs_high_variation
MSTRG.99133|HLA-DRA	ENSSSCG00000001453	1.04317	mRNA_HKGs_high_variation
MSTRG.34558|GADD45G	ENSSSCG00000035249	1.04171	mRNA_HKGs_high_variation
MSTRG.25837|MANF	ENSSSCG00000032914	1.03947	mRNA_HKGs_high_variation
MSTRG.79126|MGST3	ENSSSCG00000006325	1.03827	mRNA_HKGs_high_variation
MSTRG.4806|DYM	ENSSSCG00000004508	1.03816	mRNA_HKGs_high_variation
MSTRG.97923	ENSSSCG00000049384	1.03657	mRNA_HKGs_high_variation
MSTRG.128781|MPP1	ENSSSCG00000012822	1.03305	mRNA_HKGs_high_variation
MSTRG.111850|CAVIN3	ENSSSCG00000014633	1.02945	mRNA_HKGs_high_variation
MSTRG.80194	ENSSSCG00000033862	1.02944	mRNA_HKGs_high_variation
MSTRG.38717|GLUD1	ENSSSCG00000010368	1.0293	mRNA_HKGs_high_variation
MSTRG.101916|DHRS4	ENSSSCG00000002013	1.02371	mRNA_HKGs_high_variation
MSTRG.9819|NEMF	ENSSSCG00000005011	1.02346	mRNA_HKGs_high_variation
MSTRG.98730	ENSSSCG00000001097	1.02312	mRNA_HKGs_high_variation
MSTRG.117793	ENSSSCG00000048058	1.02099	mRNA_HKGs_high_variation
MSTRG.22469	ENSSSCG00000044657	1.02024	mRNA_HKGs_high_variation
MSTRG.101069	ENSSSCG00000001930	1.0172	mRNA_HKGs_high_variation
MSTRG.114848|APLP2	ENSSSCG00000015244	1.01712	mRNA_HKGs_high_variation
MSTRG.114863	ENSSSCG00000041497	1.01639	mRNA_HKGs_high_variation
MSTRG.88516|COQ9	ENSSSCG00000025284	1.01635	mRNA_HKGs_high_variation
MSTRG.57390	ENSSSCG00000016623	1.01359	mRNA_HKGs_high_variation
MSTRG.80332	ENSSSCG00000031838	1.01258	mRNA_HKGs_high_variation
MSTRG.54174|SRXN1	ENSSSCG00000023298	1.01121	mRNA_HKGs_high_variation
MSTRG.121274|SLC25A6	ENSSSCG00000033673	1.01031	mRNA_HKGs_high_variation
MSTRG.6682|CHSY1	ENSSSCG00000004825	1.00858	mRNA_HKGs_high_variation
MSTRG.7687|KDSR	ENSSSCG00000025744	1.00809	mRNA_HKGs_high_variation
MSTRG.79426	ENSSSCG00000006418	1.00575	mRNA_HKGs_high_variation
MSTRG.7805|ZCCHC2	ENSSSCG00000004897	1.00476	mRNA_HKGs_high_variation
MSTRG.82282|TST	ENSSSCG00000000133	1.00476	mRNA_HKGs_high_variation
MSTRG.54591	ENSSSCG00000045086	1.00449	mRNA_HKGs_high_variation
MSTRG.35221|CTSB	ENSSSCG00000023666	1.00191	mRNA_HKGs_high_variation
MSTRG.18072|COG3	ENSSSCG00000023738	0.999626	mRNA_HKGs_high_variation
MSTRG.85031|H2AJ	ENSSSCG00000039307	0.999607	mRNA_HKGs_high_variation
MSTRG.72237	ENSSSCG00000037399	0.998635	mRNA_HKGs_high_variation
MSTRG.6335|FAM98B	ENSSSCG00000004792	0.99803	mRNA_HKGs_high_variation
MSTRG.9404|MAPK1IP1L	ENSSSCG00000005054	0.997981	mRNA_HKGs_high_variation
MSTRG.67029	ENSSSCG00000045414	0.997377	mRNA_HKGs_high_variation
MSTRG.70129|VKORC1L1	ENSSSCG00000028513	0.997271	mRNA_HKGs_high_variation
MSTRG.15038|CCL19	ENSSSCG00000010966	0.996773	mRNA_HKGs_high_variation
MSTRG.100938|CIB1	ENSSSCG00000001858	0.995011	mRNA_HKGs_high_variation
MSTRG.710|SNX9	ENSSSCG00000030535	0.994548	mRNA_HKGs_high_variation
MSTRG.115415	ENSSSCG00000045298	0.993981	mRNA_HKGs_high_variation
MSTRG.111594	ENSSSCG00000034745	0.991897	mRNA_HKGs_high_variation
MSTRG.84218	ENSSSCG00000043676	0.991711	mRNA_HKGs_high_variation
MSTRG.6147|SERF2	ENSSSCG00000024263	0.991346	mRNA_HKGs_high_variation
MSTRG.33660	ENSSSCG00000026981	0.991332	mRNA_HKGs_high_variation
MSTRG.54091	ENSSSCG00000028461	0.990117	mRNA_HKGs_high_variation
MSTRG.23806|MED31	ENSSSCG00000027100	0.988584	mRNA_HKGs_high_variation
MSTRG.58082|MTURN	ENSSSCG00000037158	0.988328	mRNA_HKGs_high_variation
MSTRG.11944|ECPAS	ENSSSCG00000005459	0.987731	mRNA_HKGs_high_variation
MSTRG.78978|NME7	ENSSSCG00000006294	0.987624	mRNA_HKGs_high_variation
MSTRG.70655|SNRNP25	ENSSSCG00000007962	0.987061	mRNA_HKGs_high_variation
MSTRG.90324|FBL	ENSSSCG00000030510	0.985935	mRNA_HKGs_high_variation
MSTRG.40487	ENSSSCG00000048366	0.984265	mRNA_HKGs_high_variation
MSTRG.27082	ENSSSCG00000045742	0.98393	mRNA_HKGs_high_variation
MSTRG.112339	ENSSSCG00000014884	0.983564	mRNA_HKGs_high_variation
MSTRG.6054|B2M	ENSSSCG00000004687	0.983187	mRNA_HKGs_high_variation
MSTRG.59594|SSRP1	ENSSSCG00000029059	0.981778	mRNA_HKGs_high_variation
MSTRG.92784|TMEM50A	ENSSSCG00000024267	0.981136	mRNA_HKGs_high_variation
MSTRG.111839	ENSSSCG00000039799	0.980779	mRNA_HKGs_high_variation
MSTRG.93904|RAB12	ENSSSCG00000038026	0.979752	mRNA_HKGs_high_variation
MSTRG.7981|RPL4	ENSSSCG00000004945	0.978895	mRNA_HKGs_high_variation
MSTRG.1183|AIG1	ENSSSCG00000004136	0.978092	mRNA_HKGs_high_variation
MSTRG.84786	ENSSSCG00000000576	0.978023	mRNA_HKGs_high_variation
MSTRG.104767	ENSSSCG00000039778	0.977943	mRNA_HKGs_high_variation
MSTRG.122484	ENSSSCG00000041875	0.975639	mRNA_HKGs_high_variation
MSTRG.66593|NDFIP1	ENSSSCG00000025295	0.975153	mRNA_HKGs_high_variation
MSTRG.32254|CPOX	ENSSSCG00000011978	0.97374	mRNA_HKGs_high_variation
MSTRG.63025|CFD	ENSSSCG00000013418	0.972425	mRNA_HKGs_high_variation
MSTRG.2581	ENSSSCG00000029003	0.971561	mRNA_HKGs_high_variation
MSTRG.39919	ENSSSCG00000049875	0.971226	mRNA_HKGs_high_variation
MSTRG.87477	ENSSSCG00000045065	0.971146	mRNA_HKGs_high_variation
MSTRG.100224|CTSH	ENSSSCG00000001770	0.969763	mRNA_HKGs_high_variation
MSTRG.122590|ND2	ENSSSCG00000018069	0.968529	mRNA_HKGs_high_variation
MSTRG.86705|SNRPF	ENSSSCG00000000895	0.967037	mRNA_HKGs_high_variation
MSTRG.59208	ENSSSCG00000014556	0.965999	mRNA_HKGs_high_variation
MSTRG.108844|SCOC	ENSSSCG00000038550	0.964553	mRNA_HKGs_high_variation
MSTRG.59546|TIMM10	ENSSSCG00000039659	0.963569	mRNA_HKGs_high_variation
MSTRG.56950|CALD1	ENSSSCG00000016535	0.963037	mRNA_HKGs_high_variation
MSTRG.21239|UBALD2	ENSSSCG00000023423	0.960186	mRNA_HKGs_high_variation
MSTRG.82190|DDX17	ENSSSCG00000000104	0.9601	mRNA_HKGs_high_variation
MSTRG.60984|RPS13	ENSSSCG00000013381	0.960052	mRNA_HKGs_high_variation
MSTRG.68744|RPS15A	ENSSSCG00000035768	0.959836	mRNA_HKGs_high_variation
MSTRG.75853|GSDMD	ENSSSCG00000006955	0.959502	mRNA_HKGs_high_variation
MSTRG.90851|STRN4	ENSSSCG00000003104	0.959014	mRNA_HKGs_high_variation
MSTRG.102248	ENSSSCG00000044419	0.958372	mRNA_HKGs_high_variation
MSTRG.5980|DUT	ENSSSCG00000032141	0.957018	mRNA_HKGs_high_variation
MSTRG.59740	ENSSSCG00000042612	0.956337	mRNA_HKGs_high_variation
MSTRG.115317|TFPI2	ENSSSCG00000015322	0.956112	mRNA_HKGs_high_variation
MSTRG.17407|POLR1D	ENSSSCG00000009310	0.955731	mRNA_HKGs_high_variation
MSTRG.94328|NPC1	ENSSSCG00000003707	0.954397	mRNA_HKGs_high_variation
MSTRG.100173	ENSSSCG00000051525	0.954211	mRNA_HKGs_high_variation
MSTRG.1173|PEX3	ENSSSCG00000004134	0.953505	mRNA_HKGs_high_variation
MSTRG.90852|CALM3	ENSSSCG00000022545	0.953357	mRNA_HKGs_high_variation
MSTRG.427|TCP1	ENSSSCG00000004048	0.952237	mRNA_HKGs_high_variation
MSTRG.128284	ENSSSCG00000012731	0.951947	mRNA_HKGs_high_variation
MSTRG.22492|RPL23	ENSSSCG00000038880	0.951649	mRNA_HKGs_high_variation
MSTRG.22265|MLX	ENSSSCG00000017397	0.951601	mRNA_HKGs_high_variation
MSTRG.8151	ENSSSCG00000004970	0.950105	mRNA_HKGs_high_variation
MSTRG.73109|CRIM1	ENSSSCG00000008504	0.947474	mRNA_HKGs_high_variation
MSTRG.30416	ENSSSCG00000047335	0.946898	mRNA_HKGs_high_variation
MSTRG.92518|SDF4	ENSSSCG00000003332	0.946439	mRNA_HKGs_high_variation
MSTRG.41081	ENSSSCG00000045418	0.945811	mRNA_HKGs_high_variation
MSTRG.21341	ENSSSCG00000033918	0.944961	mRNA_HKGs_high_variation
MSTRG.80405|APH1A	ENSSSCG00000028297	0.944097	mRNA_HKGs_high_variation
MSTRG.122590|ND4L	ENSSSCG00000018086	0.939425	mRNA_HKGs_high_variation
MSTRG.104167	ENSSSCG00000032134	0.939237	mRNA_HKGs_high_variation
MSTRG.84149|YEATS4	ENSSSCG00000037845	0.939133	mRNA_HKGs_high_variation
MSTRG.79810	ENSSSCG00000046500	0.938384	mRNA_HKGs_high_variation
MSTRG.92187|RPL28	ENSSSCG00000039460	0.937448	mRNA_HKGs_high_variation
MSTRG.71772|UGP2	ENSSSCG00000008368	0.937196	mRNA_HKGs_high_variation
MSTRG.39896|PGAM1	ENSSSCG00000010517	0.937024	mRNA_HKGs_high_variation
MSTRG.36730	ENSSSCG00000038099	0.936545	mRNA_HKGs_high_variation
MSTRG.12072|SLC31A1	ENSSSCG00000034278	0.936221	mRNA_HKGs_high_variation
MSTRG.89883|PEPD	ENSSSCG00000002868	0.935931	mRNA_HKGs_high_variation
MSTRG.15384|VIM	ENSSSCG00000011033	0.934284	mRNA_HKGs_high_variation
MSTRG.73228|SRSF7	ENSSSCG00000008484	0.933969	mRNA_HKGs_high_variation
MSTRG.124358	ENSSSCG00000012264	0.932773	mRNA_HKGs_high_variation
MSTRG.124487|RBM3	ENSSSCG00000021591	0.932696	mRNA_HKGs_high_variation
MSTRG.5958	ENSSSCG00000004666	0.93175	mRNA_HKGs_high_variation
MSTRG.34278	ENSSSCG00000035037	0.931587	mRNA_HKGs_high_variation
MSTRG.71039	ENSSSCG00000008240	0.930602	mRNA_HKGs_high_variation
MSTRG.3114|PNRC1	ENSSSCG00000039953	0.930399	mRNA_HKGs_high_variation
MSTRG.125497|COX7B	ENSSSCG00000032129	0.925634	mRNA_HKGs_high_variation
MSTRG.91831	ENSSSCG00000022401	0.923482	mRNA_HKGs_high_variation
MSTRG.113745	ENSSSCG00000014910	0.923329	mRNA_HKGs_high_variation
MSTRG.22045|EFTUD2	ENSSSCG00000017346	0.922481	mRNA_HKGs_high_variation
MSTRG.21256	ENSSSCG00000017164	0.922347	mRNA_HKGs_high_variation
MSTRG.55719|CEBPB	ENSSSCG00000034207	0.920456	mRNA_HKGs_high_variation
MSTRG.121297	ENSSSCG00000035669	0.918873	mRNA_HKGs_high_variation
MSTRG.93774	ENSSSCG00000047925	0.918844	mRNA_HKGs_high_variation
MSTRG.38135|MCU	ENSSSCG00000010290	0.916204	mRNA_HKGs_high_variation
MSTRG.70197|BCL7C	ENSSSCG00000007776	0.915602	mRNA_HKGs_high_variation
MSTRG.60773	ENSSSCG00000013318	0.915277	mRNA_HKGs_high_variation
MSTRG.92518|MRPL20	ENSSSCG00000033374	0.914925	mRNA_HKGs_high_variation
MSTRG.111659	ENSSSCG00000014569	0.914325	mRNA_HKGs_high_variation
MSTRG.82920|AAAS	ENSSSCG00000000268	0.914057	mRNA_HKGs_high_variation
MSTRG.69367	ENSSSCG00000047523	0.913757	mRNA_HKGs_high_variation
MSTRG.20803	ENSSSCG00000044334	0.913307	mRNA_HKGs_high_variation
MSTRG.67696|POR	ENSSSCG00000038320	0.912135	mRNA_HKGs_high_variation
MSTRG.103829|LGMN	ENSSSCG00000002452	0.911532	mRNA_HKGs_high_variation
MSTRG.3474|SEC63	ENSSSCG00000004382	0.91017	mRNA_HKGs_high_variation
MSTRG.26101|SCAP	ENSSSCG00000026281	0.910031	mRNA_HKGs_high_variation
MSTRG.11289|NANS	ENSSSCG00000005373	0.910006	mRNA_HKGs_high_variation
MSTRG.68410	ENSSSCG00000035561	0.908668	mRNA_HKGs_high_variation
MSTRG.81879|CERK	ENSSSCG00000038763	0.908614	mRNA_HKGs_high_variation
MSTRG.123345|TUBB4B	ENSSSCG00000037046	0.908546	mRNA_HKGs_high_variation
MSTRG.47917|NCL	ENSSSCG00000016275	0.906522	mRNA_HKGs_high_variation
MSTRG.104937|RNF4	ENSSSCG00000008690	0.90615	mRNA_HKGs_high_variation
MSTRG.61301	ENSSSCG00000033786	0.90457	mRNA_HKGs_high_variation
MSTRG.114287|RNF26	ENSSSCG00000015117	0.904094	mRNA_HKGs_high_variation
MSTRG.16954|ASB13	ENSSSCG00000011145	0.903049	mRNA_HKGs_high_variation
MSTRG.30403|FXR2	ENSSSCG00000017953	0.90212	mRNA_HKGs_high_variation
MSTRG.59012	ENSSSCG00000012875	0.901776	mRNA_HKGs_high_variation
MSTRG.128438|SSR4	ENSSSCG00000012784	0.901516	mRNA_HKGs_high_variation
MSTRG.56301|DNAJB6	ENSSSCG00000033272	0.901347	mRNA_HKGs_high_variation
MSTRG.46380	ENSSSCG00000025706	0.898624	mRNA_HKGs_high_variation
MSTRG.32539|NIT2	ENSSSCG00000011968	0.898132	mRNA_HKGs_high_variation
MSTRG.7997|HACD3	ENSSSCG00000004935	0.897448	mRNA_HKGs_high_variation
MSTRG.70246|MAP4K4	ENSSSCG00000008164	0.897082	mRNA_HKGs_high_variation
MSTRG.40487|XPNPEP1	ENSSSCG00000010620	0.896641	mRNA_HKGs_high_variation
MSTRG.4926|MBD2	ENSSSCG00000004528	0.896167	mRNA_HKGs_high_variation
MSTRG.88098	ENSSSCG00000034572	0.89581	mRNA_HKGs_high_variation
MSTRG.4806|RPL17-C18orf32	ENSSSCG00000035007	0.895213	mRNA_HKGs_high_variation
MSTRG.77606	ENSSSCG00000048719	0.893138	mRNA_HKGs_high_variation
MSTRG.99169|ILRUN	ENSSSCG00000001527	0.891824	mRNA_HKGs_high_variation
MSTRG.110400|CISD2	ENSSSCG00000009164	0.891775	mRNA_HKGs_high_variation
MSTRG.41790|ECHS1	ENSSSCG00000038086	0.89091	mRNA_HKGs_high_variation
MSTRG.122590|COX2	ENSSSCG00000018078	0.890003	mRNA_HKGs_high_variation
MSTRG.30800|P3H2	ENSSSCG00000011813	0.889725	mRNA_HKGs_high_variation
MSTRG.79788|S100A11	ENSSSCG00000006610	0.88966	mRNA_HKGs_high_variation
MSTRG.62128|FKBP8	ENSSSCG00000013905	0.888989	mRNA_HKGs_high_variation
MSTRG.99755|HSP90AB1	ENSSSCG00000001701	0.887049	mRNA_HKGs_high_variation
MSTRG.85909|TWF1	ENSSSCG00000000798	0.886841	mRNA_HKGs_high_variation
MSTRG.3820|NT5DC1	ENSSSCG00000004435	0.886513	mRNA_HKGs_high_variation
MSTRG.32592	ENSSSCG00000045484	0.88385	mRNA_HKGs_high_variation
MSTRG.54991	ENSSSCG00000042318	0.88296	mRNA_HKGs_high_variation
MSTRG.62554|PRDX2	ENSSSCG00000013736	0.881127	mRNA_HKGs_high_variation
MSTRG.91779	ENSSSCG00000033497	0.88091	mRNA_HKGs_high_variation
MSTRG.8016|RAB11A	ENSSSCG00000032312	0.88009	mRNA_HKGs_high_variation
MSTRG.12880	ENSSSCG00000005656	0.878909	mRNA_HKGs_high_variation
MSTRG.53818|NXT1	ENSSSCG00000007119	0.878413	mRNA_HKGs_high_variation
MSTRG.14679|CTSV	ENSSSCG00000011171	0.876874	mRNA_HKGs_high_variation
MSTRG.128409	ENSSSCG00000012757	0.876194	mRNA_HKGs_high_variation
MSTRG.8984	ENSSSCG00000027270	0.874902	mRNA_HKGs_high_variation
MSTRG.87600	ENSSSCG00000002653	0.872837	mRNA_HKGs_high_variation
MSTRG.99237	ENSSSCG00000001517	0.872006	mRNA_HKGs_high_variation
MSTRG.74548	ENSSSCG00000031088	0.871895	mRNA_HKGs_high_variation
MSTRG.90619|TMEM223	ENSSSCG00000038711	0.87152	mRNA_HKGs_high_variation
MSTRG.65122|PAM	ENSSSCG00000014184	0.870813	mRNA_HKGs_high_variation
MSTRG.33954|ETS2	ENSSSCG00000038948	0.869539	mRNA_HKGs_high_variation
MSTRG.92644	ENSSSCG00000038264	0.869331	mRNA_HKGs_high_variation
MSTRG.85078|HEBP1	ENSSSCG00000040275	0.869029	mRNA_HKGs_high_variation
MSTRG.112927|PDGFD	ENSSSCG00000014994	0.868383	mRNA_HKGs_high_variation
MSTRG.25776|CISH	ENSSSCG00000040581	0.867338	mRNA_HKGs_high_variation
MSTRG.65071	ENSSSCG00000013434	0.866156	mRNA_HKGs_high_variation
MSTRG.92215|U2AF2	ENSSSCG00000034815	0.865041	mRNA_HKGs_high_variation
MSTRG.35519|CLCN3	ENSSSCG00000009713	0.864706	mRNA_HKGs_high_variation
MSTRG.78909|KIFAP3	ENSSSCG00000006282	0.864221	mRNA_HKGs_high_variation
MSTRG.82388|LGALS1	ENSSSCG00000033854	0.863991	mRNA_HKGs_high_variation
MSTRG.121289	ENSSSCG00000033720	0.862858	mRNA_HKGs_high_variation
MSTRG.124463|UXT	ENSSSCG00000012280	0.862439	mRNA_HKGs_high_variation
MSTRG.72219	ENSSSCG00000045719	0.861467	mRNA_HKGs_high_variation
MSTRG.7854|LMAN1	ENSSSCG00000004908	0.859713	mRNA_HKGs_high_variation
MSTRG.26681|SUCLG2	ENSSSCG00000011501	0.859032	mRNA_HKGs_high_variation
MSTRG.88514|CIAPIN1	ENSSSCG00000029519	0.858869	mRNA_HKGs_high_variation
MSTRG.30922	ENSSSCG00000042102	0.858688	mRNA_HKGs_high_variation
MSTRG.101167|CD276	ENSSSCG00000001917	0.85819	mRNA_HKGs_high_variation
MSTRG.71900|SNRPG	ENSSSCG00000024776	0.857789	mRNA_HKGs_high_variation
MSTRG.85222	ENSSSCG00000026217	0.856061	mRNA_HKGs_high_variation
MSTRG.70272	ENSSSCG00000008170	0.855678	mRNA_HKGs_high_variation
MSTRG.70736|TMSB10	ENSSSCG00000008245	0.855629	mRNA_HKGs_high_variation
MSTRG.122851	ENSSSCG00000012119	0.855237	mRNA_HKGs_high_variation
MSTRG.42342|HNMT	ENSSSCG00000035195	0.854848	mRNA_HKGs_high_variation
MSTRG.53122	ENSSSCG00000028479	0.854197	mRNA_HKGs_high_variation
MSTRG.91136	ENSSSCG00000030433	0.852987	mRNA_HKGs_high_variation
MSTRG.89686|C16orf87	ENSSSCG00000022333	0.852581	mRNA_HKGs_high_variation
MSTRG.64405|HIGD2A	ENSSSCG00000029179	0.85201	mRNA_HKGs_high_variation
MSTRG.57741	ENSSSCG00000042437	0.851964	mRNA_HKGs_high_variation
MSTRG.71904|PCBP1	ENSSSCG00000027224	0.8517	mRNA_HKGs_high_variation
MSTRG.102607	ENSSSCG00000001229	0.849953	mRNA_HKGs_high_variation
MSTRG.38868|NCOA4	ENSSSCG00000010399	0.848686	mRNA_HKGs_high_variation
MSTRG.13248	ENSSSCG00000035904	0.848345	mRNA_HKGs_high_variation
MSTRG.31439|HACD2	ENSSSCG00000034786	0.848295	mRNA_HKGs_high_variation
MSTRG.59542|UBE2L6	ENSSSCG00000023379	0.846209	mRNA_HKGs_high_variation
MSTRG.124225	ENSSSCG00000012257	0.846015	mRNA_HKGs_high_variation
MSTRG.37048|SMARCB1	ENSSSCG00000010070	0.845166	mRNA_HKGs_high_variation
MSTRG.122590	ENSSSCG00000018060	0.844018	mRNA_HKGs_high_variation
MSTRG.54777	ENSSSCG00000007264	0.84383	mRNA_HKGs_high_variation
MSTRG.70736	ENSSSCG00000008241	0.843421	mRNA_HKGs_high_variation
MSTRG.36971|LIMK2	ENSSSCG00000010025	0.843048	mRNA_HKGs_high_variation
MSTRG.60736|CSTF3	ENSSSCG00000040954	0.842506	mRNA_HKGs_high_variation
MSTRG.116858	ENSSSCG00000031818	0.84183	mRNA_HKGs_high_variation
MSTRG.59812|DPF2	ENSSSCG00000012995	0.841383	mRNA_HKGs_high_variation
MSTRG.58859	ENSSSCG00000047696	0.84119	mRNA_HKGs_high_variation
MSTRG.5082|FECH	ENSSSCG00000004541	0.838821	mRNA_HKGs_high_variation
MSTRG.106905|ETFDH	ENSSSCG00000008877	0.838486	mRNA_HKGs_high_variation
MSTRG.90851|SLC1A5	ENSSSCG00000003105	0.838469	mRNA_HKGs_high_variation
MSTRG.21829|SLC25A39	ENSSSCG00000030167	0.838268	mRNA_HKGs_high_variation
MSTRG.111190	ENSSSCG00000048397	0.834792	mRNA_HKGs_high_variation
MSTRG.86327|HSP90B1	ENSSSCG00000000849	0.834557	mRNA_HKGs_high_variation
MSTRG.21284|SYNGR2	ENSSSCG00000031600	0.833244	mRNA_HKGs_high_variation
MSTRG.13097	ENSSSCG00000032110	0.832957	mRNA_HKGs_high_variation
MSTRG.30690|SNORA63	ENSSSCG00000018172	0.830521	mRNA_HKGs_high_variation
MSTRG.123397	ENSSSCG00000018620	0.830144	mRNA_HKGs_high_variation
MSTRG.71980|RTN4	ENSSSCG00000032007	0.82877	mRNA_HKGs_high_variation
MSTRG.53610|DSTN	ENSSSCG00000007085	0.828483	mRNA_HKGs_high_variation
MSTRG.100294	ENSSSCG00000038708	0.828045	mRNA_HKGs_high_variation
MSTRG.14394|C1orf53	ENSSSCG00000032380	0.827988	mRNA_HKGs_high_variation
MSTRG.13019|C9orf78	ENSSSCG00000030426	0.827647	mRNA_HKGs_high_variation
MSTRG.65074|MEX3D	ENSSSCG00000021750	0.827615	mRNA_HKGs_high_variation
MSTRG.27225|SUMF1	ENSSSCG00000011532	0.826454	mRNA_HKGs_high_variation
MSTRG.66931	ENSSSCG00000014414	0.825915	mRNA_HKGs_high_variation
MSTRG.123368|DPP7	ENSSSCG00000033991	0.825812	mRNA_HKGs_high_variation
MSTRG.91677|CLSTN1	ENSSSCG00000003396	0.825803	mRNA_HKGs_high_variation
MSTRG.106315|SMIM14	ENSSSCG00000021793	0.82547	mRNA_HKGs_high_variation
MSTRG.47214|IGFBP2	ENSSSCG00000035392	0.825429	mRNA_HKGs_high_variation
MSTRG.22430	ENSSSCG00000017213	0.825172	mRNA_HKGs_high_variation
MSTRG.104286|WARS1	ENSSSCG00000002516	0.824675	mRNA_HKGs_high_variation
MSTRG.59278|STIP1	ENSSSCG00000021620	0.824269	mRNA_HKGs_high_variation
MSTRG.68399|MAPK3	ENSSSCG00000040682	0.823889	mRNA_HKGs_high_variation
MSTRG.70666|IMMT	ENSSSCG00000024564	0.82369	mRNA_HKGs_high_variation
MSTRG.104392|TMEM129	ENSSSCG00000008678	0.823137	mRNA_HKGs_high_variation
MSTRG.72245	ENSSSCG00000028518	0.822631	mRNA_HKGs_high_variation
MSTRG.59630|ZDHHC5	ENSSSCG00000013178	0.822612	mRNA_HKGs_high_variation
MSTRG.111514	ENSSSCG00000038670	0.822021	mRNA_HKGs_high_variation
MSTRG.13350|UCK1	ENSSSCG00000005717	0.821998	mRNA_HKGs_high_variation
MSTRG.34647|AUH	ENSSSCG00000009591	0.82181	mRNA_HKGs_high_variation
MSTRG.2269|PHF3	ENSSSCG00000035259	0.821788	mRNA_HKGs_high_variation
MSTRG.122485	ENSSSCG00000032599	0.8203	mRNA_HKGs_high_variation
MSTRG.70614|MCRIP2	ENSSSCG00000007995	0.819303	mRNA_HKGs_high_variation
MSTRG.72850|COX7A2L	ENSSSCG00000008466	0.819254	mRNA_HKGs_high_variation
MSTRG.126400|RPL36A-HNRNPH2	ENSSSCG00000039046	0.819151	mRNA_HKGs_high_variation
MSTRG.22714|MRPL27	ENSSSCG00000023783	0.819083	mRNA_HKGs_high_variation
MSTRG.54457|RPN2	ENSSSCG00000028227	0.819022	mRNA_HKGs_high_variation
MSTRG.121024|ZFYVE21	ENSSSCG00000040945	0.8189	mRNA_HKGs_high_variation
MSTRG.62482|NR2F6	ENSSSCG00000013873	0.817351	mRNA_HKGs_high_variation
MSTRG.55938	ENSSSCG00000032761	0.815782	mRNA_HKGs_high_variation
MSTRG.58939|MOB2	ENSSSCG00000037847	0.814942	mRNA_HKGs_high_variation
MSTRG.59798|RELA	ENSSSCG00000012981	0.814868	mRNA_HKGs_high_variation
MSTRG.299	ENSSSCG00000032916	0.814314	mRNA_HKGs_high_variation
MSTRG.112339|NDUFC2	ENSSSCG00000039494	0.813298	mRNA_HKGs_high_variation
MSTRG.20912|RASA3	ENSSSCG00000009567	0.81293	mRNA_HKGs_high_variation
MSTRG.92385|CTRC	ENSSSCG00000003458	0.812928	mRNA_HKGs_high_variation
MSTRG.65264|MAN2A1	ENSSSCG00000014195	0.8122	mRNA_HKGs_high_variation
MSTRG.72640|PKDCC	ENSSSCG00000008468	0.811663	mRNA_HKGs_high_variation
MSTRG.67696|RHBDD2	ENSSSCG00000040182	0.808919	mRNA_HKGs_high_variation
MSTRG.21101	ENSSSCG00000046210	0.808795	mRNA_HKGs_high_variation
MSTRG.23301|RNFT1	ENSSSCG00000017671	0.808064	mRNA_HKGs_high_variation
MSTRG.103648	ENSSSCG00000002400	0.808063	mRNA_HKGs_high_variation
MSTRG.104405	ENSSSCG00000051354	0.807924	mRNA_HKGs_high_variation
MSTRG.7678|VPS4B	ENSSSCG00000004893	0.807812	mRNA_HKGs_high_variation
MSTRG.30388|EIF4A1	ENSSSCG00000017957	0.807371	mRNA_HKGs_high_variation
MSTRG.79250|UAP1	ENSSSCG00000006340	0.80723	mRNA_HKGs_high_variation
MSTRG.44053|PPP2CB	ENSSSCG00000015842	0.807019	mRNA_HKGs_high_variation
MSTRG.37040	ENSSSCG00000025393	0.805642	mRNA_HKGs_high_variation
MSTRG.62138	ENSSSCG00000042600	0.805124	mRNA_HKGs_high_variation
MSTRG.114075|HSPA8	ENSSSCG00000015140	0.804497	mRNA_HKGs_high_variation
MSTRG.17206|MIPEP	ENSSSCG00000009290	0.803212	mRNA_HKGs_high_variation
MSTRG.34432	ENSSSCG00000049147	0.802299	mRNA_HKGs_high_variation
MSTRG.27296|SPCS1	ENSSSCG00000011447	0.802174	mRNA_HKGs_high_variation
MSTRG.82069	ENSSSCG00000000025	0.802012	mRNA_HKGs_high_variation
MSTRG.123793|MID1IP1	ENSSSCG00000025447	0.802007	mRNA_HKGs_high_variation
MSTRG.127963	ENSSSCG00000040769	0.801986	mRNA_HKGs_high_variation
MSTRG.87436|PTGES3	ENSSSCG00000000406	0.80146	mRNA_HKGs_high_variation
MSTRG.59788|SART1	ENSSSCG00000012963	0.801286	mRNA_HKGs_high_variation
MSTRG.105446|ADGRA3	ENSSSCG00000008753	0.801272	mRNA_HKGs_high_variation
MSTRG.8974|ACTR10	ENSSSCG00000022299	0.801177	mRNA_HKGs_high_variation
MSTRG.54690|NFS1	ENSSSCG00000007307	0.800534	mRNA_HKGs_high_variation
MSTRG.87855	ENSSSCG00000037645	0.800367	mRNA_HKGs_high_variation
MSTRG.62463|MRPL34	ENSSSCG00000039295	0.800095	mRNA_HKGs_high_variation
MSTRG.1331	ENSSSCG00000042331	0.799902	mRNA_HKGs_high_variation
MSTRG.59250|GATD1	ENSSSCG00000012846	0.798867	mRNA_HKGs_high_variation
MSTRG.3122|UBE2J1	ENSSSCG00000004317	0.798818	mRNA_HKGs_high_variation
MSTRG.10285|RCL1	ENSSSCG00000005217	0.798692	mRNA_HKGs_high_variation
MSTRG.59595	ENSSSCG00000035585	0.798466	mRNA_HKGs_high_variation
MSTRG.81300|ZNF326	ENSSSCG00000038253	0.797776	mRNA_HKGs_high_variation
MSTRG.58549|UBE2H	ENSSSCG00000016564	0.797739	mRNA_HKGs_high_variation
MSTRG.49234	ENSSSCG00000030991	0.797738	mRNA_HKGs_high_variation
MSTRG.60203	ENSSSCG00000048614	0.79711	mRNA_HKGs_high_variation
MSTRG.62544	ENSSSCG00000013753	0.796518	mRNA_HKGs_high_variation
MSTRG.11430|ZNF189	ENSSSCG00000034239	0.796206	mRNA_HKGs_high_variation
MSTRG.66860|ZMAT2	ENSSSCG00000029158	0.794622	mRNA_HKGs_high_variation
MSTRG.75638|CYHR1	ENSSSCG00000027076	0.794228	mRNA_HKGs_high_variation
MSTRG.24983	ENSSSCG00000021977	0.794199	mRNA_HKGs_high_variation
MSTRG.2709	ENSSSCG00000004307	0.793608	mRNA_HKGs_high_variation
MSTRG.24325	ENSSSCG00000011196	0.792896	mRNA_HKGs_high_variation
MSTRG.74375|ID2	ENSSSCG00000008645	0.792572	mRNA_HKGs_high_variation
MSTRG.100737|IMP3	ENSSSCG00000042572	0.792552	mRNA_HKGs_high_variation
MSTRG.74227|SF3B6	ENSSSCG00000008587	0.792493	mRNA_HKGs_high_variation
MSTRG.55948|RPS21	ENSSSCG00000021825	0.792301	mRNA_HKGs_high_variation
MSTRG.25215|EIF1B	ENSSSCG00000011270	0.792264	mRNA_HKGs_high_variation
MSTRG.2374|NUS1	ENSSSCG00000020885	0.791634	mRNA_HKGs_high_variation
MSTRG.62417|PPAN	ENSSSCG00000013662	0.791631	mRNA_HKGs_high_variation
MSTRG.62204|ADGRE5	ENSSSCG00000013775	0.791055	mRNA_HKGs_high_variation
MSTRG.19792	ENSSSCG00000009501	0.79101	mRNA_HKGs_high_variation
MSTRG.79589|LAMTOR2	ENSSSCG00000006499	0.790783	mRNA_HKGs_high_variation
MSTRG.89535|LONP2	ENSSSCG00000023391	0.790637	mRNA_HKGs_high_variation
MSTRG.10156|KLHL9	ENSSSCG00000005150	0.790347	mRNA_HKGs_high_variation
MSTRG.100459|RPS17	ENSSSCG00000027358	0.788699	mRNA_HKGs_high_variation
MSTRG.110850	ENSSSCG00000042022	0.788671	mRNA_HKGs_high_variation
MSTRG.620|DYNLT1	ENSSSCG00000033107	0.788436	mRNA_HKGs_high_variation
MSTRG.91136|LENG8	ENSSSCG00000030857	0.787929	mRNA_HKGs_high_variation
MSTRG.109940|AIMP1	ENSSSCG00000024168	0.787064	mRNA_HKGs_high_variation
MSTRG.75431	ENSSSCG00000046151	0.787007	mRNA_HKGs_high_variation
MSTRG.69775|STARD7	ENSSSCG00000008132	0.78651	mRNA_HKGs_high_variation
MSTRG.12714	ENSSSCG00000033019	0.785113	mRNA_HKGs_high_variation
MSTRG.65726|HSD17B4	ENSSSCG00000028431	0.784754	mRNA_HKGs_high_variation
MSTRG.102623|TUBB	ENSSSCG00000001379	0.784715	mRNA_HKGs_high_variation
MSTRG.103130	ENSSSCG00000051041	0.784484	mRNA_HKGs_high_variation
MSTRG.27926|RAB7A	ENSSSCG00000011615	0.783506	mRNA_HKGs_high_variation
MSTRG.68423|TUFM	ENSSSCG00000007803	0.782885	mRNA_HKGs_high_variation
MSTRG.6054|GOLM2	ENSSSCG00000023996	0.782585	mRNA_HKGs_high_variation
MSTRG.71197|AUP1	ENSSSCG00000008268	0.782447	mRNA_HKGs_high_variation
MSTRG.92922|DDOST	ENSSSCG00000003505	0.782143	mRNA_HKGs_high_variation
MSTRG.123556	ENSSSCG00000041596	0.782092	mRNA_HKGs_high_variation
MSTRG.10774|OSTF1	ENSSSCG00000005273	0.781821	mRNA_HKGs_high_variation
MSTRG.123025|RBBP7	ENSSSCG00000012149	0.780715	mRNA_HKGs_high_variation
MSTRG.52724	ENSSSCG00000031608	0.780004	mRNA_HKGs_high_variation
MSTRG.37039	ENSSSCG00000010058	0.779265	mRNA_HKGS_middle_variation
MSTRG.125134|MSN	ENSSSCG00000012365	0.779203	mRNA_HKGS_middle_variation
MSTRG.70145|STX4	ENSSSCG00000007768	0.77892	mRNA_HKGS_middle_variation
MSTRG.8604|FKBP3	ENSSSCG00000021217	0.778917	mRNA_HKGS_middle_variation
MSTRG.96702|OSBPL9	ENSSSCG00000021292	0.778545	mRNA_HKGS_middle_variation
MSTRG.118230|PPP2R5A	ENSSSCG00000015599	0.777348	mRNA_HKGS_middle_variation
MSTRG.90405	ENSSSCG00000021333	0.777096	mRNA_HKGS_middle_variation
MSTRG.54744|TOP1	ENSSSCG00000007355	0.776351	mRNA_HKGS_middle_variation
MSTRG.59256	ENSSSCG00000018538	0.775987	mRNA_HKGS_middle_variation
MSTRG.11788|CLTA	ENSSSCG00000037131	0.775711	mRNA_HKGS_middle_variation
MSTRG.24420|PLCL2	ENSSSCG00000029811	0.775619	mRNA_HKGS_middle_variation
MSTRG.82219|CRELD2	ENSSSCG00000000981	0.775371	mRNA_HKGS_middle_variation
MSTRG.31176	ENSSSCG00000040273	0.775026	mRNA_HKGS_middle_variation
MSTRG.39810	ENSSSCG00000051054	0.775013	mRNA_HKGS_middle_variation
MSTRG.47406	ENSSSCG00000016224	0.774209	mRNA_HKGS_middle_variation
MSTRG.86134|SLC38A2	ENSSSCG00000000808	0.7735	mRNA_HKGS_middle_variation
MSTRG.261	ENSSSCG00000004024	0.773395	mRNA_HKGS_middle_variation
MSTRG.70402|COX5B	ENSSSCG00000008195	0.773224	mRNA_HKGS_middle_variation
MSTRG.22375|SUMO2	ENSSSCG00000017212	0.773078	mRNA_HKGS_middle_variation
MSTRG.3141	ENSSSCG00000004324	0.772978	mRNA_HKGS_middle_variation
MSTRG.127820|HPRT1	ENSSSCG00000034896	0.772398	mRNA_HKGS_middle_variation
MSTRG.9822|ARF6	ENSSSCG00000005012	0.772098	mRNA_HKGS_middle_variation
MSTRG.87740	ENSSSCG00000032060	0.771612	mRNA_HKGS_middle_variation
MSTRG.68866	ENSSSCG00000025565	0.771244	mRNA_HKGS_middle_variation
MSTRG.66164|SKP1	ENSSSCG00000038628	0.770458	mRNA_HKGS_middle_variation
MSTRG.122126	ENSSSCG00000041484	0.770164	mRNA_HKGS_middle_variation
MSTRG.30373|ACADVL	ENSSSCG00000017947	0.769877	mRNA_HKGS_middle_variation
MSTRG.73231|GALM	ENSSSCG00000008486	0.769771	mRNA_HKGS_middle_variation
MSTRG.54804|EIF2S2	ENSSSCG00000026617	0.769713	mRNA_HKGS_middle_variation
MSTRG.46278|HSPD1	ENSSSCG00000016077	0.769423	mRNA_HKGS_middle_variation
MSTRG.87454	ENSSSCG00000028066	0.76917	mRNA_HKGS_middle_variation
MSTRG.7981|SNORD18	ENSSSCG00000018926	0.769129	mRNA_HKGS_middle_variation
MSTRG.21523	ENSSSCG00000049515	0.768333	mRNA_HKGS_middle_variation
MSTRG.96418	ENSSSCG00000003839	0.768047	mRNA_HKGS_middle_variation
MSTRG.10269|PLGRKT	ENSSSCG00000005212	0.768019	mRNA_HKGS_middle_variation
MSTRG.16660|ATP5F1C	ENSSSCG00000034086	0.767865	mRNA_HKGS_middle_variation
MSTRG.12817|CDK9	ENSSSCG00000005621	0.766503	mRNA_HKGS_middle_variation
MSTRG.78983|ATP1B1	ENSSSCG00000006296	0.766316	mRNA_HKGS_middle_variation
MSTRG.53953|ABHD12	ENSSSCG00000040449	0.766213	mRNA_HKGS_middle_variation
MSTRG.54016|IDH3B	ENSSSCG00000007173	0.764849	mRNA_HKGS_middle_variation
MSTRG.59063	ENSSSCG00000012886	0.764809	mRNA_HKGS_middle_variation
MSTRG.125545|PGK1	ENSSSCG00000012440	0.764016	mRNA_HKGS_middle_variation
MSTRG.72569|ZFP36L2	ENSSSCG00000038549	0.762428	mRNA_HKGS_middle_variation
MSTRG.35228|ZNF395	ENSSSCG00000009676	0.762315	mRNA_HKGS_middle_variation
MSTRG.3474	ENSSSCG00000044902	0.762237	mRNA_HKGS_middle_variation
MSTRG.11841	ENSSSCG00000005440	0.761885	mRNA_HKGS_middle_variation
MSTRG.73287	ENSSSCG00000047344	0.761743	mRNA_HKGS_middle_variation
MSTRG.7212|CTDP1	ENSSSCG00000005787	0.761469	mRNA_HKGS_middle_variation
MSTRG.75645|CYC1	ENSSSCG00000031918	0.760542	mRNA_HKGS_middle_variation
MSTRG.51702	ENSSSCG00000026414	0.760204	mRNA_HKGS_middle_variation
MSTRG.12631	ENSSSCG00000047129	0.760173	mRNA_HKGS_middle_variation
MSTRG.115883|TSPAN13	ENSSSCG00000015362	0.759592	mRNA_HKGS_middle_variation
MSTRG.5759|COPS2	ENSSSCG00000004652	0.759048	mRNA_HKGS_middle_variation
MSTRG.31331|KPNA1	ENSSSCG00000028475	0.759012	mRNA_HKGS_middle_variation
MSTRG.64506|RFESD	ENSSSCG00000014141	0.758862	mRNA_HKGS_middle_variation
MSTRG.128652	ENSSSCG00000039894	0.757989	mRNA_HKGS_middle_variation
MSTRG.30684	ENSSSCG00000011798	0.757607	mRNA_HKGS_middle_variation
MSTRG.41793	ENSSSCG00000040586	0.757567	mRNA_HKGS_middle_variation
MSTRG.113765	ENSSSCG00000050702	0.757517	mRNA_HKGS_middle_variation
MSTRG.69140	ENSSSCG00000021236	0.757418	mRNA_HKGS_middle_variation
MSTRG.83755|GNS	ENSSSCG00000023715	0.757349	mRNA_HKGS_middle_variation
MSTRG.37048	ENSSSCG00000035836	0.757171	mRNA_HKGS_middle_variation
MSTRG.14322|COX20	ENSSSCG00000039618	0.757011	mRNA_HKGS_middle_variation
MSTRG.639	ENSSSCG00000024019	0.754615	mRNA_HKGS_middle_variation
MSTRG.79193|MPZL1	ENSSSCG00000006306	0.754147	mRNA_HKGS_middle_variation
MSTRG.97693|PSMG4	ENSSSCG00000036988	0.753815	mRNA_HKGS_middle_variation
MSTRG.36720|ERP29	ENSSSCG00000009888	0.753471	mRNA_HKGS_middle_variation
MSTRG.56640|NDUFB2	ENSSSCG00000032390	0.753303	mRNA_HKGS_middle_variation
MSTRG.23719|PAFAH1B1	ENSSSCG00000017836	0.751931	mRNA_HKGS_middle_variation
MSTRG.54224|RBCK1	ENSSSCG00000007206	0.751873	mRNA_HKGS_middle_variation
MSTRG.13252|REXO4	ENSSSCG00000023173	0.75145	mRNA_HKGS_middle_variation
MSTRG.100953	ENSSSCG00000031810	0.751083	mRNA_HKGS_middle_variation
MSTRG.34659|SPTLC1	ENSSSCG00000009594	0.750865	mRNA_HKGS_middle_variation
MSTRG.76910	ENSSSCG00000006081	0.750791	mRNA_HKGS_middle_variation
MSTRG.80272|KRTCAP2	ENSSSCG00000006527	0.749448	mRNA_HKGS_middle_variation
MSTRG.3114	ENSSSCG00000050794	0.749094	mRNA_HKGS_middle_variation
MSTRG.111731|RRM1	ENSSSCG00000014791	0.748959	mRNA_HKGS_middle_variation
MSTRG.8191|PIAS1	ENSSSCG00000004958	0.748878	mRNA_HKGS_middle_variation
MSTRG.82219	ENSSSCG00000044259	0.748774	mRNA_HKGS_middle_variation
MSTRG.61141|EIF4G2	ENSSSCG00000013405	0.748689	mRNA_HKGS_middle_variation
MSTRG.13019|TOR1A	ENSSSCG00000034518	0.74846	mRNA_HKGS_middle_variation
MSTRG.61281|COPB1	ENSSSCG00000013392	0.748373	mRNA_HKGS_middle_variation
MSTRG.87849|USP10	ENSSSCG00000002670	0.748263	mRNA_HKGS_middle_variation
MSTRG.27231	ENSSSCG00000011531	0.747668	mRNA_HKGS_middle_variation
MSTRG.102193|PARP2	ENSSSCG00000002143	0.747435	mRNA_HKGS_middle_variation
MSTRG.92188|UBE2S	ENSSSCG00000035344	0.747318	mRNA_HKGS_middle_variation
MSTRG.101138|UBL7	ENSSSCG00000001907	0.747131	mRNA_HKGS_middle_variation
MSTRG.99236	ENSSSCG00000001516	0.746825	mRNA_HKGS_middle_variation
MSTRG.83211	ENSSSCG00000000194	0.746466	mRNA_HKGS_middle_variation
MSTRG.35419	ENSSSCG00000009633	0.746423	mRNA_HKGS_middle_variation
MSTRG.79435|NCSTN	ENSSSCG00000006385	0.746038	mRNA_HKGS_middle_variation
MSTRG.56966|GSTK1	ENSSSCG00000035615	0.745859	mRNA_HKGS_middle_variation
MSTRG.80532|AHCYL1	ENSSSCG00000006816	0.745624	mRNA_HKGS_middle_variation
MSTRG.67803|CUX1	ENSSSCG00000007681	0.744846	mRNA_HKGS_middle_variation
MSTRG.106218	ENSSSCG00000047002	0.744807	mRNA_HKGS_middle_variation
MSTRG.64827	ENSSSCG00000048636	0.744797	mRNA_HKGS_middle_variation
MSTRG.21838|GRN	ENSSSCG00000017355	0.744658	mRNA_HKGS_middle_variation
MSTRG.58734	ENSSSCG00000016737	0.744605	mRNA_HKGS_middle_variation
MSTRG.35583|RAN	ENSSSCG00000009746	0.744543	mRNA_HKGS_middle_variation
MSTRG.62598|GPR108	ENSSSCG00000013552	0.744537	mRNA_HKGS_middle_variation
MSTRG.30410|TP53	ENSSSCG00000017950	0.74436	mRNA_HKGS_middle_variation
MSTRG.3821	ENSSSCG00000004441	0.744322	mRNA_HKGS_middle_variation
MSTRG.54305|POFUT1	ENSSSCG00000007244	0.742799	mRNA_HKGS_middle_variation
MSTRG.3515|SNX3	ENSSSCG00000004385	0.742322	mRNA_HKGS_middle_variation
MSTRG.27617	ENSSSCG00000027675	0.742032	mRNA_HKGS_middle_variation
MSTRG.96433	ENSSSCG00000003826	0.742004	mRNA_HKGS_middle_variation
MSTRG.59286|PPP1R14B	ENSSSCG00000037999	0.741138	mRNA_HKGS_middle_variation
MSTRG.74653|ACP1	ENSSSCG00000008659	0.740916	mRNA_HKGS_middle_variation
MSTRG.114278|HMBS	ENSSSCG00000015108	0.740573	mRNA_HKGS_middle_variation
MSTRG.66370|CXCL14	ENSSSCG00000014310	0.739731	mRNA_HKGS_middle_variation
MSTRG.54322|NOL4L	ENSSSCG00000007249	0.739558	mRNA_HKGS_middle_variation
MSTRG.21525|HGS	ENSSSCG00000033082	0.73921	mRNA_HKGS_middle_variation
MSTRG.59377|PRPF19	ENSSSCG00000013107	0.738468	mRNA_HKGS_middle_variation
MSTRG.9506|SGPP1	ENSSSCG00000028558	0.738332	mRNA_HKGS_middle_variation
MSTRG.16413|ITGB1	ENSSSCG00000011101	0.738196	mRNA_HKGS_middle_variation
MSTRG.59294|COX8A	ENSSSCG00000013046	0.738032	mRNA_HKGS_middle_variation
MSTRG.90553|SAE1	ENSSSCG00000003111	0.737919	mRNA_HKGS_middle_variation
MSTRG.75645|HSF1	ENSSSCG00000005917	0.737351	mRNA_HKGS_middle_variation
MSTRG.124708	ENSSSCG00000048462	0.737316	mRNA_HKGS_middle_variation
MSTRG.88981|NOB1	ENSSSCG00000002753	0.736503	mRNA_HKGS_middle_variation
MSTRG.2654|SNX14	ENSSSCG00000004293	0.736421	mRNA_HKGS_middle_variation
MSTRG.5613|POLR2M	ENSSSCG00000030605	0.736373	mRNA_HKGS_middle_variation
MSTRG.106571	ENSSSCG00000008850	0.736203	mRNA_HKGS_middle_variation
MSTRG.28477|TM4SF1	ENSSSCG00000033018	0.735824	mRNA_HKGS_middle_variation
MSTRG.92628|PPP1R15A	ENSSSCG00000003155	0.735123	mRNA_HKGS_middle_variation
MSTRG.70621|METTL26	ENSSSCG00000032188	0.734662	mRNA_HKGS_middle_variation
MSTRG.5264|CXXC1	ENSSSCG00000004517	0.734434	mRNA_HKGS_middle_variation
MSTRG.86666|SLC25A3	ENSSSCG00000000886	0.734272	mRNA_HKGS_middle_variation
MSTRG.14750|HABP4	ENSSSCG00000035956	0.7338	mRNA_HKGS_middle_variation
MSTRG.63121|PRKCSH	ENSSSCG00000013627	0.733749	mRNA_HKGS_middle_variation
MSTRG.81498	ENSSSCG00000045373	0.730742	mRNA_HKGS_middle_variation
MSTRG.110865|HERC6	ENSSSCG00000021712	0.73074	mRNA_HKGS_middle_variation
MSTRG.93104|NUDC	ENSSSCG00000003566	0.730584	mRNA_HKGS_middle_variation
MSTRG.82344|FBXO7	ENSSSCG00000000156	0.730478	mRNA_HKGS_middle_variation
MSTRG.59246|TALDO1	ENSSSCG00000012847	0.730044	mRNA_HKGS_middle_variation
MSTRG.59798|RNASEH2C	ENSSSCG00000012979	0.730012	mRNA_HKGS_middle_variation
MSTRG.15959|OPTN	ENSSSCG00000023247	0.729759	mRNA_HKGS_middle_variation
MSTRG.91772|TNFRSF1B	ENSSSCG00000022208	0.729535	mRNA_HKGS_middle_variation
MSTRG.53101|PRNP	ENSSSCG00000007039	0.728856	mRNA_HKGS_middle_variation
MSTRG.24704|RPL15	ENSSSCG00000037030	0.728671	mRNA_HKGS_middle_variation
MSTRG.46380|HNRNPA3	ENSSSCG00000015988	0.728235	mRNA_HKGS_middle_variation
MSTRG.16193	ENSSSCG00000048036	0.728172	mRNA_HKGS_middle_variation
MSTRG.38002|PPA1	ENSSSCG00000010261	0.728136	mRNA_HKGS_middle_variation
MSTRG.61371|GUK1	ENSSSCG00000013990	0.728117	mRNA_HKGS_middle_variation
MSTRG.98799|HIST1H2BD	ENSSSCG00000021411	0.727529	mRNA_HKGS_middle_variation
MSTRG.35420	ENSSSCG00000009638	0.727428	mRNA_HKGS_middle_variation
MSTRG.68973|LITAF	ENSSSCG00000032381	0.727381	mRNA_HKGS_middle_variation
MSTRG.92518|DVL1	ENSSSCG00000003342	0.727056	mRNA_HKGS_middle_variation
MSTRG.128771|SLC10A3	ENSSSCG00000025766	0.726977	mRNA_HKGS_middle_variation
MSTRG.69367|THOC6	ENSSSCG00000023315	0.726692	mRNA_HKGS_middle_variation
MSTRG.102635|MTHFD1	ENSSSCG00000002269	0.726454	mRNA_HKGS_middle_variation
MSTRG.75645|GPAA1	ENSSSCG00000005912	0.725538	mRNA_HKGS_middle_variation
MSTRG.9356	ENSSSCG00000005135	0.72552	mRNA_HKGS_middle_variation
MSTRG.93546|YARS1	ENSSSCG00000030369	0.724325	mRNA_HKGS_middle_variation
MSTRG.58538|KLHDC10	ENSSSCG00000027131	0.72409	mRNA_HKGS_middle_variation
MSTRG.62887|MAP2K2	ENSSSCG00000027127	0.723535	mRNA_HKGS_middle_variation
MSTRG.36159|ZNF664	ENSSSCG00000032962	0.722302	mRNA_HKGS_middle_variation
MSTRG.59560|DDB1	ENSSSCG00000013094	0.721915	mRNA_HKGS_middle_variation
MSTRG.27604|PLXND1	ENSSSCG00000011592	0.72174	mRNA_HKGS_middle_variation
MSTRG.35218|FDFT1	ENSSSCG00000026044	0.721705	mRNA_HKGS_middle_variation
MSTRG.72463	ENSSSCG00000048736	0.721492	mRNA_HKGS_middle_variation
MSTRG.113707|PICALM	ENSSSCG00000014913	0.720932	mRNA_HKGS_middle_variation
MSTRG.86930|DUSP6	ENSSSCG00000037910	0.720578	mRNA_HKGS_middle_variation
MSTRG.12402	ENSSSCG00000005518	0.720527	mRNA_HKGS_middle_variation
MSTRG.35821|ULK1	ENSSSCG00000009742	0.720309	mRNA_HKGS_middle_variation
MSTRG.66892|PCDHGA4	ENSSSCG00000027371	0.720211	mRNA_HKGS_middle_variation
MSTRG.92656|PRMT1	ENSSSCG00000003189	0.719325	mRNA_HKGS_middle_variation
MSTRG.28137	ENSSSCG00000011673	0.718646	mRNA_HKGS_middle_variation
MSTRG.92215|EPN1	ENSSSCG00000039670	0.718504	mRNA_HKGS_middle_variation
MSTRG.69574	ENSSSCG00000039523	0.718278	mRNA_HKGS_middle_variation
MSTRG.37609|MRPL40	ENSSSCG00000034014	0.718214	mRNA_HKGS_middle_variation
MSTRG.79539|HDGF	ENSSSCG00000006468	0.717783	mRNA_HKGS_middle_variation
MSTRG.36626|DIABLO	ENSSSCG00000009799	0.717716	mRNA_HKGS_middle_variation
MSTRG.27588|CHCHD4	ENSSSCG00000011604	0.717693	mRNA_HKGS_middle_variation
MSTRG.55705|PEDS1	ENSSSCG00000027287	0.717369	mRNA_HKGS_middle_variation
MSTRG.66414	ENSSSCG00000043189	0.717346	mRNA_HKGS_middle_variation
MSTRG.125406	ENSSSCG00000044599	0.717204	mRNA_HKGS_middle_variation
MSTRG.17026|KLF6	ENSSSCG00000035212	0.717178	mRNA_HKGS_middle_variation
MSTRG.20009|EXOSC8	ENSSSCG00000009358	0.717133	mRNA_HKGS_middle_variation
MSTRG.62129|ELL	ENSSSCG00000040181	0.716752	mRNA_HKGS_middle_variation
MSTRG.91608	ENSSSCG00000035376	0.716393	mRNA_HKGS_middle_variation
MSTRG.6143|MFAP1	ENSSSCG00000040383	0.71638	mRNA_HKGS_middle_variation
MSTRG.113687|PRCP	ENSSSCG00000014899	0.71638	mRNA_HKGS_middle_variation
MSTRG.102804|ERH	ENSSSCG00000002307	0.716071	mRNA_HKGS_middle_variation
MSTRG.123345|NELFB	ENSSSCG00000005846	0.716034	mRNA_HKGS_middle_variation
MSTRG.68399	ENSSSCG00000030122	0.715404	mRNA_HKGS_middle_variation
MSTRG.60486|FNBP4	ENSSSCG00000030610	0.715242	mRNA_HKGS_middle_variation
MSTRG.54055|DDRGK1	ENSSSCG00000007160	0.714775	mRNA_HKGS_middle_variation
MSTRG.112041|SERPINH1	ENSSSCG00000039468	0.714652	mRNA_HKGS_middle_variation
MSTRG.123405|PMPCA	ENSSSCG00000031413	0.714334	mRNA_HKGS_middle_variation
MSTRG.20437|ARGLU1	ENSSSCG00000009536	0.713886	mRNA_HKGS_middle_variation
MSTRG.10009	ENSSSCG00000051701	0.713234	mRNA_HKGS_middle_variation
MSTRG.83249	ENSSSCG00000039163	0.71237	mRNA_HKGS_middle_variation
MSTRG.80277	ENSSSCG00000006531	0.712222	mRNA_HKGS_middle_variation
MSTRG.54935|CTSA	ENSSSCG00000007431	0.710919	mRNA_HKGS_middle_variation
MSTRG.49115|RETREG1	ENSSSCG00000016792	0.710562	mRNA_HKGS_middle_variation
MSTRG.64814	ENSSSCG00000039731	0.710342	mRNA_HKGS_middle_variation
MSTRG.45021|SSB	ENSSSCG00000015938	0.70926	mRNA_HKGS_middle_variation
MSTRG.59634|MED19	ENSSSCG00000013177	0.70884	mRNA_HKGS_middle_variation
MSTRG.83118	ENSSSCG00000000271	0.708769	mRNA_HKGS_middle_variation
MSTRG.71206	ENSSSCG00000008284	0.708667	mRNA_HKGS_middle_variation
MSTRG.113783|PRSS23	ENSSSCG00000014921	0.707013	mRNA_HKGS_middle_variation
MSTRG.10689	ENSSSCG00000005255	0.706634	mRNA_HKGS_middle_variation
MSTRG.25941	ENSSSCG00000048408	0.706545	mRNA_HKGS_middle_variation
MSTRG.28966|CCNL1	ENSSSCG00000029352	0.706492	mRNA_HKGS_middle_variation
MSTRG.79746|TXNIP	ENSSSCG00000031262	0.706332	mRNA_HKGS_middle_variation
MSTRG.62198|NDUFB7	ENSSSCG00000013778	0.70615	mRNA_HKGS_middle_variation
MSTRG.22640|COPZ2	ENSSSCG00000017526	0.705913	mRNA_HKGS_middle_variation
MSTRG.114005|ARCN1	ENSSSCG00000030053	0.705294	mRNA_HKGS_middle_variation
MSTRG.82665|SMDT1	ENSSSCG00000020945	0.704807	mRNA_HKGS_middle_variation
MSTRG.47138|ATIC	ENSSSCG00000016173	0.70467	mRNA_HKGS_middle_variation
MSTRG.59089|CORO1B	ENSSSCG00000012920	0.704547	mRNA_HKGS_middle_variation
MSTRG.118667	ENSSSCG00000046993	0.704371	mRNA_HKGS_middle_variation
MSTRG.26310|ALAS1	ENSSSCG00000011437	0.703838	mRNA_HKGS_middle_variation
MSTRG.58927|CCND1	ENSSSCG00000037900	0.703822	mRNA_HKGS_middle_variation
MSTRG.66706	ENSSSCG00000023691	0.703715	mRNA_HKGS_middle_variation
MSTRG.62677|LONP1	ENSSSCG00000027128	0.702717	mRNA_HKGS_middle_variation
MSTRG.59450|MRPL16	ENSSSCG00000013118	0.702651	mRNA_HKGS_middle_variation
MSTRG.49181	ENSSSCG00000032650	0.702438	mRNA_HKGS_middle_variation
MSTRG.28997	ENSSSCG00000011676	0.70179	mRNA_HKGS_middle_variation
MSTRG.45131	ENSSSCG00000050752	0.701645	mRNA_HKGS_middle_variation
MSTRG.62991|MKNK2	ENSSSCG00000013448	0.701385	mRNA_HKGS_middle_variation
MSTRG.59807|FAM89B	ENSSSCG00000035604	0.701284	mRNA_HKGS_middle_variation
MSTRG.53388	ENSSSCG00000049105	0.700856	mRNA_HKGS_middle_variation
MSTRG.21997|IFI35	ENSSSCG00000029763	0.700458	mRNA_HKGS_middle_variation
MSTRG.102608	ENSSSCG00000044574	0.700366	mRNA_HKGS_middle_variation
MSTRG.9255|PLAA	ENSSSCG00000005126	0.700055	mRNA_HKGS_middle_variation
MSTRG.32203|RPL24	ENSSSCG00000011952	0.699942	mRNA_HKGS_middle_variation
MSTRG.76189|NDUFB9	ENSSSCG00000005976	0.699779	mRNA_HKGS_middle_variation
MSTRG.58028|CYCS	ENSSSCG00000016714	0.699481	mRNA_HKGS_middle_variation
MSTRG.113277	ENSSSCG00000014997	0.699382	mRNA_HKGS_middle_variation
MSTRG.126493	ENSSSCG00000039545	0.698961	mRNA_HKGS_middle_variation
MSTRG.115100|EIF2D	ENSSSCG00000015648	0.698647	mRNA_HKGS_middle_variation
MSTRG.70859|SUCLG1	ENSSSCG00000008247	0.698412	mRNA_HKGS_middle_variation
MSTRG.34294	ENSSSCG00000040779	0.6982	mRNA_HKGS_middle_variation
MSTRG.61371|ARF1	ENSSSCG00000013992	0.698154	mRNA_HKGS_middle_variation
MSTRG.8733|PNN	ENSSSCG00000022828	0.698127	mRNA_HKGS_middle_variation
MSTRG.5111	ENSSSCG00000044010	0.697477	mRNA_HKGS_middle_variation
MSTRG.89064|NUP93	ENSSSCG00000025830	0.697023	mRNA_HKGS_middle_variation
MSTRG.74300|YWHAQ	ENSSSCG00000008638	0.696855	mRNA_HKGS_middle_variation
MSTRG.52790|FRG1	ENSSSCG00000006996	0.696792	mRNA_HKGS_middle_variation
MSTRG.69261|UBN1	ENSSSCG00000007924	0.696343	mRNA_HKGS_middle_variation
MSTRG.16044|ABI1	ENSSSCG00000024127	0.694172	mRNA_HKGS_middle_variation
MSTRG.22259	ENSSSCG00000044326	0.693793	mRNA_HKGS_middle_variation
MSTRG.72165|PSME4	ENSSSCG00000008412	0.693148	mRNA_HKGS_middle_variation
MSTRG.22375|WBP2	ENSSSCG00000021672	0.692879	mRNA_HKGS_middle_variation
MSTRG.4630|HAUS1	ENSSSCG00000004498	0.692478	mRNA_HKGS_middle_variation
MSTRG.79449|IGSF8	ENSSSCG00000006392	0.692007	mRNA_HKGS_middle_variation
MSTRG.11614|SLC44A1	ENSSSCG00000005425	0.691642	mRNA_HKGS_middle_variation
MSTRG.22953|NME1	ENSSSCG00000038348	0.6916	mRNA_HKGS_middle_variation
MSTRG.26101|SMARCC1	ENSSSCG00000011340	0.690505	mRNA_HKGS_middle_variation
MSTRG.93619	ENSSSCG00000051533	0.69031	mRNA_HKGS_middle_variation
MSTRG.21284	ENSSSCG00000035360	0.690091	mRNA_HKGS_middle_variation
MSTRG.12730|HSPA5	ENSSSCG00000005601	0.689745	mRNA_HKGS_middle_variation
MSTRG.68647|COQ7	ENSSSCG00000034655	0.689691	mRNA_HKGS_middle_variation
MSTRG.90387	ENSSSCG00000035570	0.68937	mRNA_HKGS_middle_variation
MSTRG.30355|RNASEK	ENSSSCG00000017929	0.68931	mRNA_HKGS_middle_variation
MSTRG.15139|HNRNPK	ENSSSCG00000022760	0.688791	mRNA_HKGS_middle_variation
MSTRG.57903|NT5C3A	ENSSSCG00000022912	0.688514	mRNA_HKGS_middle_variation
MSTRG.55800|DDX27	ENSSSCG00000022915	0.687549	mRNA_HKGS_middle_variation
MSTRG.97432|DUSP22	ENSSSCG00000031489	0.687115	mRNA_HKGS_middle_variation
MSTRG.63330	ENSSSCG00000014031	0.686452	mRNA_HKGS_middle_variation
MSTRG.62909|CACTIN	ENSSSCG00000032085	0.686258	mRNA_HKGS_middle_variation
MSTRG.20083|FOXO1	ENSSSCG00000009370	0.686247	mRNA_HKGS_middle_variation
MSTRG.33819	ENSSSCG00000036556	0.686011	mRNA_HKGS_middle_variation
MSTRG.34647|NFIL3	ENSSSCG00000009592	0.685908	mRNA_HKGS_middle_variation
MSTRG.7407|TIMM21	ENSSSCG00000032494	0.685658	mRNA_HKGS_middle_variation
MSTRG.64757|FAM174A	ENSSSCG00000014179	0.685622	mRNA_HKGS_middle_variation
MSTRG.38140	ENSSSCG00000050044	0.684112	mRNA_HKGS_middle_variation
MSTRG.86609	ENSSSCG00000000905	0.683563	mRNA_HKGS_middle_variation
MSTRG.75330	ENSSSCG00000005959	0.683518	mRNA_HKGS_middle_variation
MSTRG.59281|TRMT112	ENSSSCG00000013029	0.682826	mRNA_HKGS_middle_variation
MSTRG.19986	ENSSSCG00000026164	0.682456	mRNA_HKGS_middle_variation
MSTRG.30552|EIF4G1	ENSSSCG00000030255	0.682364	mRNA_HKGS_middle_variation
MSTRG.9819|RPS29	ENSSSCG00000038507	0.682176	mRNA_HKGS_middle_variation
MSTRG.30383	ENSSSCG00000038359	0.681898	mRNA_HKGS_middle_variation
MSTRG.13248|SNORD36	ENSSSCG00000035031	0.681479	mRNA_HKGS_middle_variation
MSTRG.23379	ENSSSCG00000039473	0.680762	mRNA_HKGS_middle_variation
MSTRG.87523|CTDSP2	ENSSSCG00000031707	0.680221	mRNA_HKGS_middle_variation
MSTRG.70177	ENSSSCG00000035364	0.679553	mRNA_HKGS_middle_variation
MSTRG.58586|ATP6V1F	ENSSSCG00000016577	0.679381	mRNA_HKGS_middle_variation
MSTRG.65635	ENSSSCG00000037595	0.678045	mRNA_HKGS_middle_variation
MSTRG.116107|TOMM7	ENSSSCG00000015384	0.678007	mRNA_HKGS_middle_variation
MSTRG.29358|GIT1	ENSSSCG00000017787	0.677591	mRNA_HKGS_middle_variation
MSTRG.89887|CEBPG	ENSSSCG00000002867	0.677075	mRNA_HKGS_middle_variation
MSTRG.44163|SARAF	ENSSSCG00000033402	0.67647	mRNA_HKGS_middle_variation
MSTRG.10345|PUM3	ENSSSCG00000005227	0.676448	mRNA_HKGS_middle_variation
MSTRG.69634|IARS1	ENSSSCG00000008068	0.676374	mRNA_HKGS_middle_variation
MSTRG.36805|XBP1	ENSSSCG00000030996	0.676148	mRNA_HKGS_middle_variation
MSTRG.86327|TDG	ENSSSCG00000000847	0.676034	mRNA_HKGS_middle_variation
MSTRG.63209|CANX	ENSSSCG00000014020	0.675947	mRNA_HKGS_middle_variation
MSTRG.85853|MLF2	ENSSSCG00000000690	0.675589	mRNA_HKGS_middle_variation
MSTRG.90354	ENSSSCG00000042160	0.675286	mRNA_HKGS_middle_variation
MSTRG.111258	ENSSSCG00000042575	0.674322	mRNA_HKGS_middle_variation
MSTRG.81584|SH3GLB1	ENSSSCG00000006930	0.673683	mRNA_HKGS_middle_variation
MSTRG.98476	ENSSSCG00000033647	0.673182	mRNA_HKGS_middle_variation
MSTRG.62927|NCLN	ENSSSCG00000013475	0.673149	mRNA_HKGS_middle_variation
MSTRG.122126|UBAC1	ENSSSCG00000033162	0.671993	mRNA_HKGS_middle_variation
MSTRG.87561|MVD	ENSSSCG00000034905	0.671695	mRNA_HKGS_middle_variation
MSTRG.65071|ATP5F1D	ENSSSCG00000035532	0.67152	mRNA_HKGS_middle_variation
MSTRG.30236|FXR1	ENSSSCG00000011769	0.671373	mRNA_HKGS_middle_variation
MSTRG.27459|SEC13	ENSSSCG00000011572	0.671334	mRNA_HKGS_middle_variation
MSTRG.8081	ENSSSCG00000004963	0.671075	mRNA_HKGS_middle_variation
MSTRG.70560|RPIA	ENSSSCG00000008207	0.670079	mRNA_HKGS_middle_variation
MSTRG.93148|IFI6	ENSSSCG00000034570	0.669863	mRNA_HKGS_middle_variation
MSTRG.26355|PDHB	ENSSSCG00000025881	0.669712	mRNA_HKGS_middle_variation
MSTRG.67393|MAFK	ENSSSCG00000007559	0.669195	mRNA_HKGS_middle_variation
MSTRG.66244	ENSSSCG00000014267	0.668912	mRNA_HKGS_middle_variation
MSTRG.75722|EIF3H	ENSSSCG00000006016	0.668881	mRNA_HKGS_middle_variation
MSTRG.884|GINM1	ENSSSCG00000030067	0.668531	mRNA_HKGS_middle_variation
MSTRG.56573	ENSSSCG00000049625	0.668138	mRNA_HKGS_middle_variation
MSTRG.67541|BUD31	ENSSSCG00000007623	0.667849	mRNA_HKGS_middle_variation
MSTRG.121659	ENSSSCG00000048420	0.66773	mRNA_HKGS_middle_variation
MSTRG.5898	ENSSSCG00000042551	0.667683	mRNA_HKGS_middle_variation
MSTRG.59796|KAT5	ENSSSCG00000012980	0.667671	mRNA_HKGS_middle_variation
MSTRG.52912|GPCPD1	ENSSSCG00000007043	0.667522	mRNA_HKGS_middle_variation
MSTRG.4354|COX7A2	ENSSSCG00000004480	0.667495	mRNA_HKGS_middle_variation
MSTRG.65071|RPS15	ENSSSCG00000033169	0.66743	mRNA_HKGS_middle_variation
MSTRG.62705|RPS28	ENSSSCG00000013597	0.667341	mRNA_HKGS_middle_variation
MSTRG.123724|TMEM47	ENSSSCG00000024132	0.667203	mRNA_HKGS_middle_variation
MSTRG.97684|BPHL	ENSSSCG00000001008	0.667121	mRNA_HKGS_middle_variation
MSTRG.75612|RPL8	ENSSSCG00000029830	0.666959	mRNA_HKGS_middle_variation
MSTRG.51857|NSUN2	ENSSSCG00000017104	0.666264	mRNA_HKGS_middle_variation
MSTRG.57454	ENSSSCG00000016629	0.666012	mRNA_HKGS_middle_variation
MSTRG.124914|MAGEH1	ENSSSCG00000012350	0.665926	mRNA_HKGS_middle_variation
MSTRG.59068|NDUFV1	ENSSSCG00000012896	0.665741	mRNA_HKGS_middle_variation
MSTRG.102057	ENSSSCG00000001394	0.66499	mRNA_HKGS_middle_variation
MSTRG.62122|REX1BD	ENSSSCG00000040666	0.664941	mRNA_HKGS_middle_variation
MSTRG.97625|SMAP2	ENSSSCG00000003983	0.664575	mRNA_HKGS_middle_variation
MSTRG.21215	ENSSSCG00000017177	0.664406	mRNA_HKGS_middle_variation
MSTRG.93273|DNAJC8	ENSSSCG00000038907	0.664317	mRNA_HKGS_middle_variation
MSTRG.101102|COX5A	ENSSSCG00000024316	0.663806	mRNA_HKGS_middle_variation
MSTRG.67574|NTAN1	ENSSSCG00000037398	0.66358	mRNA_HKGS_middle_variation
MSTRG.59026	ENSSSCG00000012879	0.663321	mRNA_HKGS_middle_variation
MSTRG.1539|BCLAF1	ENSSSCG00000004163	0.663287	mRNA_HKGS_middle_variation
MSTRG.58448|BLVRA	ENSSSCG00000016756	0.663215	mRNA_HKGS_middle_variation
MSTRG.56196	ENSSSCG00000016426	0.663142	mRNA_HKGS_middle_variation
MSTRG.80942|CNN3	ENSSSCG00000006887	0.662934	mRNA_HKGS_middle_variation
MSTRG.58062|CBX3	ENSSSCG00000016711	0.662427	mRNA_HKGS_middle_variation
MSTRG.111638|DENND2B	ENSSSCG00000014568	0.661913	mRNA_HKGS_middle_variation
MSTRG.56222	ENSSSCG00000043598	0.661637	mRNA_HKGS_middle_variation
MSTRG.93130|WDTC1	ENSSSCG00000003570	0.661596	mRNA_HKGS_middle_variation
MSTRG.36850|EWSR1	ENSSSCG00000009974	0.66132	mRNA_HKGS_middle_variation
MSTRG.60984|SNORD14	ENSSSCG00000018117	0.660991	mRNA_HKGS_middle_variation
MSTRG.36220|DDX54	ENSSSCG00000009876	0.660325	mRNA_HKGS_middle_variation
MSTRG.85830|EMG1	ENSSSCG00000026812	0.66029	mRNA_HKGS_middle_variation
MSTRG.97568	ENSSSCG00000025582	0.660157	mRNA_HKGS_middle_variation
MSTRG.24103	ENSSSCG00000049383	0.659913	mRNA_HKGS_middle_variation
MSTRG.113313|ACAT1	ENSSSCG00000026153	0.659755	mRNA_HKGS_middle_variation
MSTRG.105948|RELL1	ENSSSCG00000008772	0.659574	mRNA_HKGS_middle_variation
MSTRG.90587	ENSSSCG00000003132	0.659153	mRNA_HKGS_middle_variation
MSTRG.62789|MLLT1	ENSSSCG00000013534	0.658875	mRNA_HKGS_middle_variation
MSTRG.57905|FKBP9	ENSSSCG00000021250	0.658806	mRNA_HKGS_middle_variation
MSTRG.60289|IMMP1L	ENSSSCG00000013322	0.658634	mRNA_HKGS_middle_variation
MSTRG.95571|ACADM	ENSSSCG00000003776	0.658251	mRNA_HKGS_middle_variation
MSTRG.109543	ENSSSCG00000009072	0.658211	mRNA_HKGS_middle_variation
MSTRG.5693|TRPM7	ENSSSCG00000004636	0.657872	mRNA_HKGS_middle_variation
MSTRG.114431|DCPS	ENSSSCG00000015231	0.657668	mRNA_HKGS_middle_variation
MSTRG.104404|NELFA	ENSSSCG00000008681	0.657224	mRNA_HKGS_middle_variation
MSTRG.37074|PPIL2	ENSSSCG00000010083	0.656979	mRNA_HKGS_middle_variation
MSTRG.51050	ENSSSCG00000051243	0.656651	mRNA_HKGS_middle_variation
MSTRG.57257|WASL	ENSSSCG00000016604	0.65662	mRNA_HKGS_middle_variation
MSTRG.5743|GALK2	ENSSSCG00000004651	0.655844	mRNA_HKGS_middle_variation
MSTRG.64856	ENSSSCG00000046723	0.655587	mRNA_HKGS_middle_variation
MSTRG.5274	ENSSSCG00000048340	0.655421	mRNA_HKGS_middle_variation
MSTRG.41615|MGMT	ENSSSCG00000010756	0.655374	mRNA_HKGS_middle_variation
MSTRG.92833|ID3	ENSSSCG00000039514	0.655305	mRNA_HKGS_middle_variation
MSTRG.59792|FIBP	ENSSSCG00000012969	0.655092	mRNA_HKGS_middle_variation
MSTRG.6861|UBE3A	ENSSSCG00000004832	0.654874	mRNA_HKGS_middle_variation
MSTRG.118133	ENSSSCG00000042678	0.654742	mRNA_HKGS_middle_variation
MSTRG.67787|ABHD11	ENSSSCG00000007715	0.654741	mRNA_HKGS_middle_variation
MSTRG.70533|KRCC1	ENSSSCG00000023294	0.654132	mRNA_HKGS_middle_variation
MSTRG.81494	ENSSSCG00000024973	0.653621	mRNA_HKGS_middle_variation
MSTRG.8671	ENSSSCG00000050602	0.653325	mRNA_HKGS_middle_variation
MSTRG.75666|EXT1	ENSSSCG00000006009	0.653242	mRNA_HKGS_middle_variation
MSTRG.49535|RPL37	ENSSSCG00000033326	0.652828	mRNA_HKGS_middle_variation
MSTRG.36214|PLBD2	ENSSSCG00000009872	0.652417	mRNA_HKGS_middle_variation
MSTRG.1138|RAB32	ENSSSCG00000004114	0.651715	mRNA_HKGS_middle_variation
MSTRG.13015	ENSSSCG00000041803	0.651098	mRNA_HKGS_middle_variation
MSTRG.80431|H2AC20	ENSSSCG00000034598	0.650067	mRNA_HKGS_middle_variation
MSTRG.123389|RABL6	ENSSSCG00000005841	0.649944	mRNA_HKGS_middle_variation
MSTRG.67899|POP7	ENSSSCG00000007672	0.649738	mRNA_HKGS_middle_variation
MSTRG.27111|ARL6IP5	ENSSSCG00000033154	0.64907	mRNA_HKGS_middle_variation
MSTRG.125948	ENSSSCG00000047910	0.648946	mRNA_HKGS_middle_variation
MSTRG.101734|SNX6	ENSSSCG00000040912	0.648921	mRNA_HKGS_middle_variation
MSTRG.54705	ENSSSCG00000007311	0.648566	mRNA_HKGS_middle_variation
MSTRG.125678	ENSSSCG00000012452	0.648421	mRNA_HKGS_middle_variation
MSTRG.50052|PLK2	ENSSSCG00000016925	0.647978	mRNA_HKGS_middle_variation
MSTRG.103666|SLIRP	ENSSSCG00000028167	0.647923	mRNA_HKGS_middle_variation
MSTRG.90833|PPP5C	ENSSSCG00000003098	0.647897	mRNA_HKGS_middle_variation
MSTRG.21445|CDC42EP4	ENSSSCG00000017245	0.64748	mRNA_HKGS_middle_variation
MSTRG.5406|CIAO2A	ENSSSCG00000034124	0.647244	mRNA_HKGS_middle_variation
MSTRG.36934|TBC1D10A	ENSSSCG00000009999	0.647205	mRNA_HKGS_middle_variation
MSTRG.22241|VPS25	ENSSSCG00000034782	0.64677	mRNA_HKGS_middle_variation
MSTRG.1162|VTA1	ENSSSCG00000004140	0.646735	mRNA_HKGS_middle_variation
MSTRG.82665	ENSSSCG00000035064	0.646604	mRNA_HKGS_middle_variation
MSTRG.108844	ENSSSCG00000045710	0.646583	mRNA_HKGS_middle_variation
MSTRG.67939|RFC2	ENSSSCG00000028504	0.646503	mRNA_HKGS_middle_variation
MSTRG.100773	ENSSSCG00000049641	0.646323	mRNA_HKGS_middle_variation
MSTRG.78688|LYPLA1	ENSSSCG00000006260	0.646034	mRNA_HKGS_middle_variation
MSTRG.20675|TUBGCP3	ENSSSCG00000009553	0.645675	mRNA_HKGS_middle_variation
MSTRG.79779|SCAMP3	ENSSSCG00000006520	0.645541	mRNA_HKGS_middle_variation
MSTRG.68414|SGF29	ENSSSCG00000022778	0.645017	mRNA_HKGS_middle_variation
MSTRG.89073|CSNK2A2	ENSSSCG00000002804	0.644995	mRNA_HKGS_middle_variation
MSTRG.51335|CWC27	ENSSSCG00000016942	0.644262	mRNA_HKGS_middle_variation
MSTRG.65232	ENSSSCG00000050936	0.643685	mRNA_HKGS_middle_variation
MSTRG.5169	ENSSSCG00000004572	0.643518	mRNA_HKGS_middle_variation
MSTRG.62404|EIF3G	ENSSSCG00000013661	0.643447	mRNA_HKGS_middle_variation
MSTRG.26296|RPL29	ENSSSCG00000027573	0.643358	mRNA_HKGS_middle_variation
MSTRG.36626|RSRC2	ENSSSCG00000009791	0.643318	mRNA_HKGS_middle_variation
MSTRG.40959|NSMCE4A	ENSSSCG00000010700	0.64154	mRNA_HKGS_middle_variation
MSTRG.50910	ENSSSCG00000041934	0.641402	mRNA_HKGS_middle_variation
MSTRG.49761|IL6ST	ENSSSCG00000016916	0.641362	mRNA_HKGS_middle_variation
MSTRG.8648|RTRAF	ENSSSCG00000005029	0.641316	mRNA_HKGS_middle_variation
MSTRG.115875|BZW2	ENSSSCG00000023118	0.640661	mRNA_HKGS_middle_variation
MSTRG.68960|RSL1D1	ENSSSCG00000023984	0.640095	mRNA_HKGS_middle_variation
MSTRG.49151	ENSSSCG00000038326	0.639951	mRNA_HKGS_middle_variation
MSTRG.68670	ENSSSCG00000025203	0.639783	mRNA_HKGS_middle_variation
MSTRG.110075|NFKB1	ENSSSCG00000030957	0.639465	mRNA_HKGS_middle_variation
MSTRG.9765|PLIN2	ENSSSCG00000035863	0.638995	mRNA_HKGS_middle_variation
MSTRG.93148	ENSSSCG00000047147	0.638716	mRNA_HKGS_middle_variation
MSTRG.68293|NDUFAB1	ENSSSCG00000010795	0.63834	mRNA_HKGS_middle_variation
MSTRG.58070	ENSSSCG00000036350	0.637836	mRNA_HKGS_middle_variation
MSTRG.4596	ENSSSCG00000004489	0.637288	mRNA_HKGS_middle_variation
MSTRG.63379|BTF3	ENSSSCG00000014071	0.63682	mRNA_HKGS_middle_variation
MSTRG.10417	ENSSSCG00000005241	0.636746	mRNA_HKGS_middle_variation
MSTRG.23900	ENSSSCG00000033580	0.636646	mRNA_HKGS_middle_variation
MSTRG.38334	ENSSSCG00000042873	0.636567	mRNA_HKGS_middle_variation
MSTRG.6130	ENSSSCG00000022039	0.636531	mRNA_HKGS_middle_variation
MSTRG.8789|PSMC6	ENSSSCG00000005038	0.636214	mRNA_HKGS_middle_variation
MSTRG.92378|TRIM28	ENSSSCG00000037920	0.635892	mRNA_HKGS_middle_variation
MSTRG.102195|OSGEP	ENSSSCG00000002138	0.635444	mRNA_HKGS_middle_variation
MSTRG.98407|ID4	ENSSSCG00000024312	0.635255	mRNA_HKGS_middle_variation
MSTRG.48349|NDUFA10	ENSSSCG00000016349	0.635116	mRNA_HKGS_middle_variation
MSTRG.79783|ACP6	ENSSSCG00000006697	0.635106	mRNA_HKGS_middle_variation
MSTRG.70922	ENSSSCG00000022842	0.634563	mRNA_HKGS_middle_variation
MSTRG.13995|DEGS1	ENSSSCG00000024484	0.634562	mRNA_HKGS_middle_variation
MSTRG.29411|ABR	ENSSSCG00000017804	0.634478	mRNA_HKGS_middle_variation
MSTRG.74553|ADI1	ENSSSCG00000029161	0.634399	mRNA_HKGS_middle_variation
MSTRG.84373	ENSSSCG00000049128	0.6342	mRNA_HKGS_middle_variation
MSTRG.79550|ETV3	ENSSSCG00000024970	0.633792	mRNA_HKGS_middle_variation
MSTRG.79307|ATF6	ENSSSCG00000006346	0.63365	mRNA_HKGS_middle_variation
MSTRG.422|MRPL18	ENSSSCG00000004047	0.633549	mRNA_HKGS_middle_variation
MSTRG.111920|SPCS2	ENSSSCG00000014850	0.633054	mRNA_HKGS_middle_variation
MSTRG.27582|LSM3	ENSSSCG00000011601	0.63305	mRNA_HKGS_middle_variation
MSTRG.30155|ACTL6A	ENSSSCG00000011762	0.633012	mRNA_HKGS_middle_variation
MSTRG.113691	ENSSSCG00000051511	0.632519	mRNA_HKGS_middle_variation
MSTRG.92907	ENSSSCG00000042949	0.632454	mRNA_HKGS_middle_variation
MSTRG.15491|MFSD14B	ENSSSCG00000026552	0.632339	mRNA_HKGS_middle_variation
MSTRG.113363	ENSSSCG00000015011	0.632289	mRNA_HKGS_middle_variation
MSTRG.29574|GOLIM4	ENSSSCG00000011741	0.632059	mRNA_HKGS_middle_variation
MSTRG.63286|MYDGF	ENSSSCG00000034898	0.632054	mRNA_HKGS_middle_variation
MSTRG.69952|MRPS9	ENSSSCG00000028020	0.631876	mRNA_HKGS_middle_variation
MSTRG.90609|SLC3A2	ENSSSCG00000022404	0.631503	mRNA_HKGS_middle_variation
MSTRG.76507|OXR1	ENSSSCG00000006037	0.63143	mRNA_HKGS_middle_variation
MSTRG.46835|METTL21A	ENSSSCG00000036466	0.631173	mRNA_HKGS_middle_variation
MSTRG.48515|SEPTIN2	ENSSSCG00000016370	0.63112	mRNA_HKGS_middle_variation
MSTRG.38230	ENSSSCG00000046904	0.630948	mRNA_HKGS_middle_variation
MSTRG.84185	ENSSSCG00000047171	0.63085	mRNA_HKGS_middle_variation
MSTRG.25799	ENSSSCG00000044615	0.630704	mRNA_HKGS_middle_variation
MSTRG.70357|UNC50	ENSSSCG00000025010	0.630391	mRNA_HKGS_middle_variation
MSTRG.17238|MICU2	ENSSSCG00000024667	0.629891	mRNA_HKGS_middle_variation
MSTRG.90665	ENSSSCG00000014540	0.629771	mRNA_HKGS_middle_variation
MSTRG.103163	ENSSSCG00000002351	0.629494	mRNA_HKGS_middle_variation
MSTRG.34848	ENSSSCG00000051235	0.629453	mRNA_HKGS_middle_variation
MSTRG.72420	ENSSSCG00000038396	0.628432	mRNA_HKGS_middle_variation
MSTRG.59250|CHID1	ENSSSCG00000012837	0.628326	mRNA_HKGS_middle_variation
MSTRG.123388|EDF1	ENSSSCG00000038203	0.628058	mRNA_HKGS_middle_variation
MSTRG.2294|LMBRD1	ENSSSCG00000004272	0.628008	mRNA_HKGS_middle_variation
MSTRG.97339|EBNA1BP2	ENSSSCG00000030177	0.627849	mRNA_HKGS_middle_variation
MSTRG.12813|PTRH1	ENSSSCG00000005615	0.627663	mRNA_HKGS_middle_variation
MSTRG.54802|CHMP4B	ENSSSCG00000007272	0.627142	mRNA_HKGS_middle_variation
MSTRG.82828|RPL3	ENSSSCG00000040494	0.626915	mRNA_HKGS_middle_variation
MSTRG.102513	ENSSSCG00000034253	0.626518	mRNA_HKGS_middle_variation
MSTRG.21997|RPL27	ENSSSCG00000025507	0.625717	mRNA_HKGS_middle_variation
MSTRG.11956|GNG10	ENSSSCG00000046439	0.625669	mRNA_HKGS_middle_variation
MSTRG.82219|PIM3	ENSSSCG00000032936	0.62488	mRNA_HKGS_middle_variation
MSTRG.122590|ND5	ENSSSCG00000018091	0.624351	mRNA_HKGS_middle_variation
MSTRG.8972|PSMA3	ENSSSCG00000005072	0.62431	mRNA_HKGS_middle_variation
MSTRG.83181	ENSSSCG00000031661	0.624276	mRNA_HKGS_middle_variation
MSTRG.55023|PIGT	ENSSSCG00000021861	0.623827	mRNA_HKGS_middle_variation
MSTRG.99672|VEGFA	ENSSSCG00000001695	0.623521	mRNA_HKGS_middle_variation
MSTRG.17359	ENSSSCG00000009303	0.623303	mRNA_HKGS_middle_variation
MSTRG.12968|PTPA	ENSSSCG00000005672	0.623021	mRNA_HKGS_middle_variation
MSTRG.65074|MBD3	ENSSSCG00000013435	0.622822	mRNA_HKGS_middle_variation
MSTRG.92733|FUCA1	ENSSSCG00000027659	0.622477	mRNA_HKGS_middle_variation
MSTRG.9744|RPS6	ENSSSCG00000005169	0.621588	mRNA_HKGS_middle_variation
MSTRG.47111	ENSSSCG00000016119	0.621233	mRNA_HKGS_middle_variation
MSTRG.79212|CREG1	ENSSSCG00000006308	0.621221	mRNA_HKGS_middle_variation
MSTRG.54024	ENSSSCG00000051614	0.621025	mRNA_HKGS_middle_variation
MSTRG.13023	ENSSSCG00000005683	0.620387	mRNA_HKGS_middle_variation
MSTRG.62891|PIAS4	ENSSSCG00000022066	0.619904	mRNA_HKGS_middle_variation
MSTRG.35912|PPTC7	ENSSSCG00000009825	0.61958	mRNA_HKGS_middle_variation
MSTRG.113405	ENSSSCG00000027905	0.619121	mRNA_HKGS_middle_variation
MSTRG.82350|PWP1	ENSSSCG00000000161	0.618898	mRNA_HKGS_middle_variation
MSTRG.62875|GADD45B	ENSSSCG00000022689	0.618325	mRNA_HKGS_middle_variation
MSTRG.102082	ENSSSCG00000044205	0.618289	mRNA_HKGS_middle_variation
MSTRG.30460|SLC25A20	ENSSSCG00000011366	0.618228	mRNA_HKGS_middle_variation
MSTRG.47951	ENSSSCG00000040169	0.618077	mRNA_HKGS_middle_variation
MSTRG.93309	ENSSSCG00000027280	0.617988	mRNA_HKGS_middle_variation
MSTRG.7073	ENSSSCG00000004746	0.61797	mRNA_HKGS_middle_variation
MSTRG.122224|MRPS2	ENSSSCG00000005759	0.617962	mRNA_HKGS_middle_variation
MSTRG.98313|MYLIP	ENSSSCG00000001063	0.617673	mRNA_HKGS_middle_variation
MSTRG.109834|OSTC	ENSSSCG00000009145	0.617307	mRNA_HKGS_middle_variation
MSTRG.54438	ENSSSCG00000007322	0.617119	mRNA_HKGS_middle_variation
MSTRG.33395|MRPL39	ENSSSCG00000012021	0.617114	mRNA_HKGS_middle_variation
MSTRG.90629|EEF1G	ENSSSCG00000013064	0.617042	mRNA_HKGS_middle_variation
MSTRG.93634|KIAA0319L	ENSSSCG00000037121	0.616072	mRNA_HKGS_middle_variation
MSTRG.48185|TRAF3IP1	ENSSSCG00000025228	0.615812	mRNA_HKGS_middle_variation
MSTRG.36788|ANKRD13A	ENSSSCG00000009924	0.615747	mRNA_HKGS_middle_variation
MSTRG.6857|KLF13	ENSSSCG00000026006	0.615389	mRNA_HKGS_middle_variation
MSTRG.5512|RSL24D1	ENSSSCG00000024983	0.614892	mRNA_HKGS_middle_variation
MSTRG.1331|HECA	ENSSSCG00000004144	0.614885	mRNA_HKGS_middle_variation
MSTRG.83181|TUBA1B	ENSSSCG00000000190	0.614601	mRNA_HKGS_middle_variation
MSTRG.28929|GFM1	ENSSSCG00000025651	0.614489	mRNA_HKGS_middle_variation
MSTRG.113171	ENSSSCG00000015049	0.614216	mRNA_HKGS_middle_variation
MSTRG.63040|RNF126	ENSSSCG00000039551	0.614134	mRNA_HKGS_middle_variation
MSTRG.21536|NPLOC4	ENSSSCG00000024235	0.614039	mRNA_HKGS_middle_variation
MSTRG.59812|VPS51	ENSSSCG00000013005	0.613444	mRNA_HKGS_middle_variation
MSTRG.36745|RPLP0	ENSSSCG00000036014	0.61335	mRNA_HKGS_middle_variation
MSTRG.93437|MRPS15	ENSSSCG00000034647	0.613333	mRNA_HKGS_middle_variation
MSTRG.105122|LAP3	ENSSSCG00000023604	0.613331	mRNA_HKGS_middle_variation
MSTRG.7869|SEC11C	ENSSSCG00000004912	0.613133	mRNA_HKGS_middle_variation
MSTRG.90624	ENSSSCG00000037745	0.612837	mRNA_HKGS_middle_variation
MSTRG.75644	ENSSSCG00000046182	0.612537	mRNA_HKGS_middle_variation
MSTRG.100629|MRPS10	ENSSSCG00000001638	0.612201	mRNA_HKGS_middle_variation
MSTRG.26133	ENSSSCG00000011344	0.611801	mRNA_HKGS_middle_variation
MSTRG.75838|PUF60	ENSSSCG00000038800	0.611609	mRNA_HKGS_middle_variation
MSTRG.92435	ENSSSCG00000050176	0.610765	mRNA_HKGS_middle_variation
MSTRG.63091|CARM1	ENSSSCG00000013633	0.610437	mRNA_HKGS_middle_variation
MSTRG.59212|PSMD13	ENSSSCG00000014559	0.610433	mRNA_HKGS_middle_variation
MSTRG.92469	ENSSSCG00000030015	0.610417	mRNA_HKGS_middle_variation
MSTRG.3443	ENSSSCG00000004387	0.610254	mRNA_HKGS_middle_variation
MSTRG.104989|LRPAP1	ENSSSCG00000008701	0.609234	mRNA_HKGS_middle_variation
MSTRG.25440|ALKBH5	ENSSSCG00000035120	0.609195	mRNA_HKGS_middle_variation
MSTRG.82915	ENSSSCG00000049975	0.609191	mRNA_HKGS_middle_variation
MSTRG.47254|ARPC2	ENSSSCG00000016185	0.608362	mRNA_HKGS_middle_variation
MSTRG.22953|NME2	ENSSSCG00000017591	0.608318	mRNA_HKGS_middle_variation
MSTRG.102671	ENSSSCG00000002260	0.608289	mRNA_HKGS_middle_variation
MSTRG.21262	ENSSSCG00000017165	0.608124	mRNA_HKGS_middle_variation
MSTRG.69284|HMOX2	ENSSSCG00000007942	0.607657	mRNA_HKGS_middle_variation
MSTRG.22647|CDK5RAP3	ENSSSCG00000017524	0.607626	mRNA_HKGS_middle_variation
MSTRG.86183	ENSSSCG00000049340	0.607061	mRNA_HKGS_middle_variation
MSTRG.41018|TIAL1	ENSSSCG00000010685	0.606588	mRNA_HKGS_middle_variation
MSTRG.68585|UQCRC2	ENSSSCG00000007845	0.606305	mRNA_HKGS_middle_variation
MSTRG.67744|SRRT	ENSSSCG00000024789	0.606001	mRNA_HKGS_middle_variation
MSTRG.29307	ENSSSCG00000035080	0.605769	mRNA_HKGS_middle_variation
MSTRG.100381|EFL1	ENSSSCG00000001792	0.60532	mRNA_HKGS_middle_variation
MSTRG.54059|MRPS26	ENSSSCG00000007165	0.605155	mRNA_HKGS_middle_variation
MSTRG.12766|MAPKAP1	ENSSSCG00000029169	0.605128	mRNA_HKGS_middle_variation
MSTRG.90871	ENSSSCG00000042621	0.60508	mRNA_HKGS_middle_variation
MSTRG.89952|RBM42	ENSSSCG00000002905	0.605032	mRNA_HKGS_middle_variation
MSTRG.80495|ATP5PB	ENSSSCG00000037772	0.604405	mRNA_HKGS_middle_variation
MSTRG.30327	ENSSSCG00000017901	0.60396	mRNA_HKGS_middle_variation
MSTRG.110865	ENSSSCG00000009208	0.603511	mRNA_HKGS_middle_variation
MSTRG.61861	ENSSSCG00000013935	0.603484	mRNA_HKGS_middle_variation
MSTRG.79754|SSR2	ENSSSCG00000006501	0.603243	mRNA_HKGS_middle_variation
MSTRG.40054|NDUFB8	ENSSSCG00000006166	0.603233	mRNA_HKGS_middle_variation
MSTRG.63073|ILF3	ENSSSCG00000013638	0.603208	mRNA_HKGS_middle_variation
MSTRG.36576|CDK2AP1	ENSSSCG00000009775	0.603124	mRNA_HKGS_middle_variation
MSTRG.38335|ANXA11	ENSSSCG00000010331	0.602755	mRNA_HKGS_middle_variation
MSTRG.67566|PDXDC1	ENSSSCG00000039119	0.60272	mRNA_HKGS_middle_variation
MSTRG.65071|GPX4	ENSSSCG00000024052	0.602652	mRNA_HKGS_middle_variation
MSTRG.53822|CST3	ENSSSCG00000037360	0.602587	mRNA_HKGS_middle_variation
MSTRG.99167|HSD17B8	ENSSSCG00000001476	0.602469	mRNA_HKGS_middle_variation
MSTRG.25943|TMA7	ENSSSCG00000011351	0.602379	mRNA_HKGS_middle_variation
MSTRG.43999|UFSP2	ENSSSCG00000015793	0.602216	mRNA_HKGS_middle_variation
MSTRG.124680|TFE3	ENSSSCG00000012287	0.601432	mRNA_HKGS_middle_variation
MSTRG.30497|APEH	ENSSSCG00000011385	0.601042	mRNA_HKGS_middle_variation
MSTRG.24605	ENSSSCG00000027017	0.600388	mRNA_HKGS_middle_variation
MSTRG.44349|HS6ST1	ENSSSCG00000022197	0.600367	mRNA_HKGS_middle_variation
MSTRG.11433|MRPL50	ENSSSCG00000027974	0.600272	mRNA_HKGS_middle_variation
MSTRG.13227	ENSSSCG00000041233	0.599847	mRNA_HKGS_middle_variation
MSTRG.51050|MAT2B	ENSSSCG00000021229	0.599785	mRNA_HKGS_middle_variation
MSTRG.96563|SSBP3	ENSSSCG00000039594	0.59965	mRNA_HKGS_middle_variation
MSTRG.20942|METRNL	ENSSSCG00000017137	0.599485	mRNA_HKGS_middle_variation
MSTRG.90556|CCDC9	ENSSSCG00000024240	0.599113	mRNA_HKGS_middle_variation
MSTRG.90851|AP2S1	ENSSSCG00000003106	0.598799	mRNA_HKGS_middle_variation
MSTRG.6141|CCDC32	ENSSSCG00000038033	0.598354	mRNA_HKGS_middle_variation
MSTRG.16590|CDC123	ENSSSCG00000011112	0.597993	mRNA_HKGS_middle_variation
MSTRG.54935|DNTTIP1	ENSSSCG00000007422	0.597203	mRNA_HKGS_middle_variation
MSTRG.62780|CLPP	ENSSSCG00000038079	0.596641	mRNA_HKGS_middle_variation
MSTRG.14423|SMYD3	ENSSSCG00000022034	0.596514	mRNA_HKGS_middle_variation
MSTRG.80871	ENSSSCG00000036331	0.596448	mRNA_HKGS_middle_variation
MSTRG.55705|UBE2V1	ENSSSCG00000030632	0.596252	mRNA_HKGS_middle_variation
MSTRG.24021|MAP2K4	ENSSSCG00000018016	0.596081	mRNA_HKGS_middle_variation
MSTRG.22638|PNPO	ENSSSCG00000032782	0.596031	mRNA_HKGS_middle_variation
MSTRG.29281|POLDIP2	ENSSSCG00000028920	0.595827	mRNA_HKGS_middle_variation
MSTRG.62705|HNRNPM	ENSSSCG00000013602	0.595711	mRNA_HKGS_middle_variation
MSTRG.90087	ENSSSCG00000047981	0.595685	mRNA_HKGS_middle_variation
MSTRG.6682|SELENOS	ENSSSCG00000004826	0.595459	mRNA_HKGS_middle_variation
MSTRG.66822	ENSSSCG00000014361	0.59536	mRNA_HKGS_middle_variation
MSTRG.93527|HDAC1	ENSSSCG00000003613	0.595198	mRNA_HKGS_middle_variation
MSTRG.82216|SELENOO	ENSSSCG00000000973	0.594925	mRNA_HKGS_middle_variation
MSTRG.107704|IGFBP7	ENSSSCG00000008913	0.594764	mRNA_HKGS_middle_variation
MSTRG.88193	ENSSSCG00000041857	0.594516	mRNA_HKGS_middle_variation
MSTRG.90395	ENSSSCG00000031860	0.594473	mRNA_HKGS_middle_variation
MSTRG.114323	ENSSSCG00000033649	0.59428	mRNA_HKGS_middle_variation
MSTRG.33865|ATP5PO	ENSSSCG00000012042	0.593474	mRNA_HKGS_middle_variation
MSTRG.33395|APP	ENSSSCG00000012022	0.593272	mRNA_HKGS_middle_variation
MSTRG.96878|ATPAF1	ENSSSCG00000038657	0.593158	mRNA_HKGS_middle_variation
MSTRG.63945|COX7C	ENSSSCG00000040325	0.592955	mRNA_HKGS_middle_variation
MSTRG.2209	ENSSSCG00000004246	0.592857	mRNA_HKGS_middle_variation
MSTRG.30460|QARS1	ENSSSCG00000032031	0.592656	mRNA_HKGS_middle_variation
MSTRG.58550	ENSSSCG00000049100	0.592522	mRNA_HKGS_middle_variation
MSTRG.87495	ENSSSCG00000050398	0.592516	mRNA_HKGS_middle_variation
MSTRG.84725|CMAS	ENSSSCG00000034733	0.592121	mRNA_HKGS_middle_variation
MSTRG.69297	ENSSSCG00000037112	0.591906	mRNA_HKGS_middle_variation
MSTRG.21262|CYTH1	ENSSSCG00000017167	0.591744	mRNA_HKGS_middle_variation
MSTRG.22721|ACSF2	ENSSSCG00000017566	0.591689	mRNA_HKGS_middle_variation
MSTRG.123057	ENSSSCG00000012124	0.591547	mRNA_HKGS_middle_variation
MSTRG.39896|UBTD1	ENSSSCG00000010521	0.590773	mRNA_HKGS_middle_variation
MSTRG.98476|DEK	ENSSSCG00000001075	0.590284	mRNA_HKGS_middle_variation
MSTRG.79947|NOTCH2	ENSSSCG00000006709	0.589862	mRNA_HKGS_middle_variation
MSTRG.75600|MED30	ENSSSCG00000033577	0.589272	mRNA_HKGS_middle_variation
MSTRG.87834|ZDHHC7	ENSSSCG00000002667	0.589223	mRNA_HKGS_middle_variation
MSTRG.62548|TRMT1	ENSSSCG00000013744	0.588879	mRNA_HKGS_middle_variation
MSTRG.22640	ENSSSCG00000024743	0.588018	mRNA_HKGS_middle_variation
MSTRG.30412	ENSSSCG00000017971	0.587716	mRNA_HKGS_middle_variation
MSTRG.103086	ENSSSCG00000036829	0.587077	mRNA_HKGS_middle_variation
MSTRG.79589|SLC25A44	ENSSSCG00000006494	0.586959	mRNA_HKGS_middle_variation
MSTRG.8863	ENSSSCG00000043059	0.586814	mRNA_HKGS_middle_variation
MSTRG.62109|UPF1	ENSSSCG00000039301	0.586803	mRNA_HKGS_middle_variation
MSTRG.118147|SEC61G	ENSSSCG00000035434	0.586109	mRNA_HKGS_middle_variation
MSTRG.93785|PSMG2	ENSSSCG00000031730	0.585569	mRNA_HKGS_middle_variation
MSTRG.16669|KIN	ENSSSCG00000033095	0.585537	mRNA_HKGS_middle_variation
MSTRG.71786|MDH1	ENSSSCG00000025751	0.584478	mRNA_HKGS_middle_variation
MSTRG.58740|OGDH	ENSSSCG00000016743	0.584434	mRNA_HKGS_middle_variation
MSTRG.93245	ENSSSCG00000049071	0.584213	mRNA_HKGS_middle_variation
MSTRG.120026	ENSSSCG00000028527	0.583756	mRNA_HKGS_middle_variation
MSTRG.63137	ENSSSCG00000029035	0.583548	mRNA_HKGS_middle_variation
MSTRG.37503|C1orf198	ENSSSCG00000010181	0.583448	mRNA_HKGS_middle_variation
MSTRG.55906|VAPB	ENSSSCG00000007514	0.58339	mRNA_HKGS_middle_variation
MSTRG.12395	ENSSSCG00000005508	0.583325	mRNA_HKGS_middle_variation
MSTRG.20122|VPS36	ENSSSCG00000035658	0.583168	mRNA_HKGS_middle_variation
MSTRG.89073	ENSSSCG00000002811	0.583151	mRNA_HKGS_middle_variation
MSTRG.74298|CPSF3	ENSSSCG00000020799	0.582989	mRNA_HKGS_middle_variation
MSTRG.40745|ACTR1A	ENSSSCG00000010585	0.582897	mRNA_HKGS_middle_variation
MSTRG.113731|TMEM126B	ENSSSCG00000014905	0.582848	mRNA_HKGS_middle_variation
MSTRG.92116	ENSSSCG00000028414	0.582736	mRNA_HKGS_middle_variation
MSTRG.33977	ENSSSCG00000012061	0.582708	mRNA_HKGS_middle_variation
MSTRG.80479	ENSSSCG00000040889	0.582644	mRNA_HKGS_middle_variation
MSTRG.58082	ENSSSCG00000045109	0.581861	mRNA_HKGS_middle_variation
MSTRG.26296|RRP9	ENSSSCG00000023177	0.5818	mRNA_HKGS_middle_variation
MSTRG.20006|ALG5	ENSSSCG00000009360	0.581774	mRNA_HKGS_middle_variation
MSTRG.102896|PSEN1	ENSSSCG00000002340	0.581748	mRNA_HKGS_middle_variation
MSTRG.102193|APEX1	ENSSSCG00000040060	0.580291	mRNA_HKGS_middle_variation
MSTRG.15758|DCTN3	ENSSSCG00000010972	0.580227	mRNA_HKGS_middle_variation
MSTRG.58931|LTO1	ENSSSCG00000012874	0.580035	mRNA_HKGS_middle_variation
MSTRG.76293|NUDCD1	ENSSSCG00000006029	0.579781	mRNA_HKGS_middle_variation
MSTRG.66004|HINT1	ENSSSCG00000014264	0.579293	mRNA_HKGS_middle_variation
MSTRG.57080	ENSSSCG00000036149	0.579255	mRNA_HKGS_middle_variation
MSTRG.122685	ENSSSCG00000044853	0.579152	mRNA_HKGS_middle_variation
MSTRG.97867|P3H1	ENSSSCG00000023920	0.579126	mRNA_HKGS_middle_variation
MSTRG.59219|DEAF1	ENSSSCG00000012850	0.578964	mRNA_HKGS_middle_variation
MSTRG.22684|PPP1R9B	ENSSSCG00000017584	0.578949	mRNA_HKGS_middle_variation
MSTRG.22334|SMARCE1	ENSSSCG00000039137	0.578893	mRNA_HKGS_middle_variation
MSTRG.46706|NDUFS1	ENSSSCG00000016127	0.578773	mRNA_HKGS_middle_variation
MSTRG.123345	ENSSSCG00000044568	0.57831	mRNA_HKGS_middle_variation
MSTRG.37216|TRMT2A	ENSSSCG00000010136	0.577932	mRNA_HKGS_middle_variation
MSTRG.21520|RFNG	ENSSSCG00000040385	0.577757	mRNA_HKGS_middle_variation
MSTRG.37366	ENSSSCG00000010161	0.577298	mRNA_HKGS_middle_variation
MSTRG.67758|PLOD3	ENSSSCG00000028879	0.576442	mRNA_HKGS_middle_variation
MSTRG.2450|SMAP1	ENSSSCG00000004276	0.576382	mRNA_HKGS_middle_variation
MSTRG.109720	ENSSSCG00000036213	0.576257	mRNA_HKGS_middle_variation
MSTRG.92168	ENSSSCG00000026365	0.576161	mRNA_HKGS_middle_variation
MSTRG.11728|RAD23B	ENSSSCG00000005436	0.575845	mRNA_HKGS_middle_variation
MSTRG.31059|TRA2B	ENSSSCG00000030225	0.575722	mRNA_HKGS_middle_variation
MSTRG.100460|PDE8A	ENSSSCG00000001810	0.575512	mRNA_HKGS_middle_variation
MSTRG.60495|PTPMT1	ENSSSCG00000013226	0.575237	mRNA_HKGS_middle_variation
MSTRG.30507|RBM6	ENSSSCG00000011394	0.575029	mRNA_HKGS_middle_variation
MSTRG.39910|AVPI1	ENSSSCG00000036824	0.574968	mRNA_HKGS_middle_variation
MSTRG.83161	ENSSSCG00000000288	0.57449	mRNA_HKGS_middle_variation
MSTRG.55793|ZNFX1	ENSSSCG00000030108	0.573982	mRNA_HKGS_middle_variation
MSTRG.18246	ENSSSCG00000051290	0.573699	mRNA_HKGS_middle_variation
MSTRG.92656|RPS11	ENSSSCG00000003165	0.573497	mRNA_HKGS_middle_variation
MSTRG.101966|PABPN1	ENSSSCG00000002023	0.573425	mRNA_HKGS_middle_variation
MSTRG.100677	ENSSSCG00000040577	0.573297	mRNA_HKGS_middle_variation
MSTRG.47627|RETREG2	ENSSSCG00000016207	0.573217	mRNA_HKGS_middle_variation
MSTRG.63621|TBCA	ENSSSCG00000014100	0.572832	mRNA_HKGS_middle_variation
MSTRG.124104|DYNLT3	ENSSSCG00000028908	0.572817	mRNA_HKGS_middle_variation
MSTRG.30156	ENSSSCG00000011764	0.572572	mRNA_HKGS_middle_variation
MSTRG.120425|HSP90AA1	ENSSSCG00000002535	0.57255	mRNA_HKGS_middle_variation
MSTRG.23928	ENSSSCG00000032552	0.572401	mRNA_HKGS_middle_variation
MSTRG.53434|ESF1	ENSSSCG00000007077	0.572013	mRNA_HKGS_middle_variation
MSTRG.114278|VPS11	ENSSSCG00000015107	0.571613	mRNA_HKGS_middle_variation
MSTRG.126486	ENSSSCG00000041717	0.571221	mRNA_HKGS_middle_variation
MSTRG.23857|TAF15	ENSSSCG00000017707	0.571187	mRNA_HKGS_middle_variation
MSTRG.68399|YPEL3	ENSSSCG00000035430	0.570989	mRNA_HKGS_middle_variation
MSTRG.67645|C7orf26	ENSSSCG00000036192	0.570813	mRNA_HKGS_middle_variation
MSTRG.66042	ENSSSCG00000014198	0.570735	mRNA_HKGS_middle_variation
MSTRG.52925	ENSSSCG00000050884	0.570497	mRNA_HKGS_middle_variation
MSTRG.108665	ENSSSCG00000046789	0.570469	mRNA_HKGS_middle_variation
MSTRG.7822	ENSSSCG00000051721	0.570389	mRNA_HKGS_middle_variation
MSTRG.128771|FAM3A	ENSSSCG00000028934	0.570117	mRNA_HKGS_middle_variation
MSTRG.102104|PBX2	ENSSSCG00000001438	0.569658	mRNA_HKGS_middle_variation
MSTRG.91581|DNAJC11	ENSSSCG00000003384	0.569236	mRNA_HKGS_middle_variation
MSTRG.20986|FOXK2	ENSSSCG00000017125	0.569079	mRNA_HKGS_middle_variation
MSTRG.102194|PIP4P1	ENSSSCG00000038172	0.569019	mRNA_HKGS_middle_variation
MSTRG.62430	ENSSSCG00000013768	0.568734	mRNA_HKGS_middle_variation
MSTRG.100316|ZFAND6	ENSSSCG00000001779	0.568728	mRNA_HKGS_middle_variation
MSTRG.80992|ARHGAP29	ENSSSCG00000006889	0.56833	mRNA_HKGS_middle_variation
MSTRG.127850|MMGT1	ENSSSCG00000025854	0.567946	mRNA_HKGS_middle_variation
MSTRG.44219|PLEKHB2	ENSSSCG00000028679	0.567923	mRNA_HKGS_middle_variation
MSTRG.90906|EMC10	ENSSSCG00000039372	0.567531	mRNA_HKGS_middle_variation
MSTRG.17152|GTPBP4	ENSSSCG00000028602	0.567184	mRNA_HKGS_middle_variation
MSTRG.123326|EHMT1	ENSSSCG00000038437	0.567182	mRNA_HKGS_middle_variation
MSTRG.82915|MYG1	ENSSSCG00000000267	0.567127	mRNA_HKGS_middle_variation
MSTRG.91218|ZNF787	ENSSSCG00000003317	0.566731	mRNA_HKGS_middle_variation
MSTRG.36758|COX6A1	ENSSSCG00000039265	0.566619	mRNA_HKGS_middle_variation
MSTRG.9426|KTN1	ENSSSCG00000005060	0.566178	mRNA_HKGS_middle_variation
MSTRG.99751	ENSSSCG00000048551	0.565953	mRNA_HKGS_middle_variation
MSTRG.39582|MARCHF5	ENSSSCG00000039887	0.56541	mRNA_HKGS_middle_variation
MSTRG.55719	ENSSSCG00000046624	0.565193	mRNA_HKGS_middle_variation
MSTRG.55457|PFDN4	ENSSSCG00000007487	0.565022	mRNA_HKGS_middle_variation
MSTRG.68310|COG7	ENSSSCG00000010799	0.564996	mRNA_HKGS_middle_variation
MSTRG.56638|MRPS33	ENSSSCG00000013470	0.564946	mRNA_HKGS_middle_variation
MSTRG.91076|ETFB	ENSSSCG00000003229	0.564795	mRNA_HKGS_middle_variation
MSTRG.19594|NDFIP2	ENSSSCG00000009480	0.564789	mRNA_HKGS_middle_variation
MSTRG.46122|STAT1	ENSSSCG00000016057	0.564687	mRNA_HKGS_middle_variation
MSTRG.15169|UBQLN1	ENSSSCG00000021005	0.564533	mRNA_HKGS_middle_variation
MSTRG.90482	ENSSSCG00000028794	0.56442	mRNA_HKGS_middle_variation
MSTRG.56424	ENSSSCG00000016451	0.563914	mRNA_HKGS_middle_variation
MSTRG.90107|NUTF2	ENSSSCG00000030295	0.563794	mRNA_HKGS_middle_variation
MSTRG.26140	ENSSSCG00000048263	0.563788	mRNA_HKGS_middle_variation
MSTRG.111184|HNRNPDL	ENSSSCG00000037245	0.563522	mRNA_HKGS_middle_variation
MSTRG.36421|ISCU	ENSSSCG00000023380	0.562725	mRNA_HKGS_middle_variation
MSTRG.33676	ENSSSCG00000012046	0.562656	mRNA_HKGS_middle_variation
MSTRG.41771|TUBGCP2	ENSSSCG00000010773	0.561906	mRNA_HKGS_middle_variation
MSTRG.17897	ENSSSCG00000044032	0.561887	mRNA_HKGS_middle_variation
MSTRG.124744|GNL3L	ENSSSCG00000012336	0.561556	mRNA_HKGS_middle_variation
MSTRG.90062|E2F4	ENSSSCG00000002787	0.561519	mRNA_HKGS_middle_variation
MSTRG.22646|NFE2L1	ENSSSCG00000017525	0.561444	mRNA_HKGS_middle_variation
MSTRG.61806|SNORD96	ENSSSCG00000023739	0.561336	mRNA_HKGS_middle_variation
MSTRG.31861|CD47	ENSSSCG00000011942	0.560488	mRNA_HKGS_middle_variation
MSTRG.66706|CTNNA1	ENSSSCG00000014339	0.5603	mRNA_HKGS_middle_variation
MSTRG.29307|SNORD42	ENSSSCG00000019783	0.560042	mRNA_HKGS_middle_variation
MSTRG.62401|PIN1	ENSSSCG00000039619	0.559742	mRNA_HKGS_middle_variation
MSTRG.123375|PAXX	ENSSSCG00000038428	0.559478	mRNA_HKGS_middle_variation
MSTRG.13932|AIDA	ENSSSCG00000010835	0.559307	mRNA_HKGS_middle_variation
MSTRG.11728	ENSSSCG00000044363	0.558856	mRNA_HKGS_middle_variation
MSTRG.9066|MRPL46	ENSSSCG00000005105	0.558757	mRNA_HKGS_middle_variation
MSTRG.22021|NMT1	ENSSSCG00000017339	0.558694	mRNA_HKGS_middle_variation
MSTRG.82161	ENSSSCG00000049407	0.558506	mRNA_HKGS_middle_variation
MSTRG.46844	ENSSSCG00000043569	0.558294	mRNA_HKGS_middle_variation
MSTRG.80342|CHTOP	ENSSSCG00000022107	0.558096	mRNA_HKGS_middle_variation
MSTRG.104962|ADD1	ENSSSCG00000008692	0.557538	mRNA_HKGS_middle_variation
MSTRG.18098|TPT1	ENSSSCG00000040929	0.557512	mRNA_HKGS_middle_variation
MSTRG.13995	ENSSSCG00000041187	0.557325	mRNA_HKGS_middle_variation
MSTRG.37068|MAPK1	ENSSSCG00000010081	0.557263	mRNA_HKGS_middle_variation
MSTRG.93526	ENSSSCG00000037566	0.556656	mRNA_HKGS_middle_variation
MSTRG.92188|ISOC2	ENSSSCG00000003289	0.556632	mRNA_HKGS_middle_variation
MSTRG.75638|VPS28	ENSSSCG00000005904	0.556526	mRNA_HKGS_middle_variation
MSTRG.121288	ENSSSCG00000039139	0.556467	mRNA_HKGS_middle_variation
MSTRG.35912|PPP1CC	ENSSSCG00000009828	0.556277	mRNA_HKGS_middle_variation
MSTRG.65071|DAZAP1	ENSSSCG00000013427	0.556022	mRNA_HKGS_middle_variation
MSTRG.65151|FBXL17	ENSSSCG00000014190	0.555844	mRNA_HKGS_middle_variation
MSTRG.103367	ENSSSCG00000002386	0.555797	mRNA_HKGS_middle_variation
MSTRG.62753|XAB2	ENSSSCG00000013582	0.555366	mRNA_HKGS_middle_variation
MSTRG.67795|BUD23	ENSSSCG00000007713	0.555136	mRNA_HKGS_middle_variation
MSTRG.85306|M6PR	ENSSSCG00000040743	0.55423	mRNA_HKGS_middle_variation
MSTRG.66408|UBE2B	ENSSSCG00000038953	0.554143	mRNA_HKGS_middle_variation
MSTRG.62203|DDX39A	ENSSSCG00000013776	0.553844	mRNA_HKGS_middle_variation
MSTRG.60495|NDUFS3	ENSSSCG00000032081	0.553804	mRNA_HKGS_middle_variation
MSTRG.46293|HSPE1	ENSSSCG00000016078	0.553785	mRNA_HKGS_middle_variation
MSTRG.82413|EIF3D	ENSSSCG00000000141	0.553728	mRNA_HKGS_middle_variation
MSTRG.22213|RAB5C	ENSSSCG00000032467	0.553497	mRNA_HKGS_middle_variation
MSTRG.46712|EEF1B2	ENSSSCG00000016128	0.553453	mRNA_HKGS_middle_variation
MSTRG.102230|SUPT16H	ENSSSCG00000022900	0.553052	mRNA_HKGS_middle_variation
MSTRG.38286	ENSSSCG00000039544	0.552858	mRNA_HKGS_middle_variation
MSTRG.101501	ENSSSCG00000036522	0.551911	mRNA_HKGS_middle_variation
MSTRG.123493|PRDX4	ENSSSCG00000012171	0.551772	mRNA_HKGS_middle_variation
MSTRG.25786	ENSSSCG00000041619	0.551648	mRNA_HKGS_middle_variation
MSTRG.50820	ENSSSCG00000016970	0.551309	mRNA_HKGS_middle_variation
MSTRG.15744	ENSSSCG00000048966	0.55088	mRNA_HKGS_middle_variation
MSTRG.77758|MRPS28	ENSSSCG00000037782	0.550783	mRNA_HKGS_middle_variation
MSTRG.16933|GDI2	ENSSSCG00000011137	0.550451	mRNA_HKGS_middle_variation
MSTRG.76934	ENSSSCG00000044093	0.55031	mRNA_HKGS_middle_variation
MSTRG.108547|RPS3A	ENSSSCG00000009019	0.550234	mRNA_HKGS_middle_variation
MSTRG.96587	ENSSSCG00000050656	0.550228	mRNA_HKGS_middle_variation
MSTRG.93464|GNL2	ENSSSCG00000031631	0.550013	mRNA_HKGS_middle_variation
MSTRG.60259|APIP	ENSSSCG00000013299	0.549465	mRNA_HKGS_middle_variation
MSTRG.48509	ENSSSCG00000016376	0.549315	mRNA_HKGS_middle_variation
MSTRG.28798|TIPARP	ENSSSCG00000027646	0.549306	mRNA_HKGS_middle_variation
MSTRG.87563|ZC3H18	ENSSSCG00000035967	0.548867	mRNA_HKGS_middle_variation
MSTRG.52170|NDUFS6	ENSSSCG00000017114	0.548478	mRNA_HKGS_middle_variation
MSTRG.62499|BRD4	ENSSSCG00000022227	0.548269	mRNA_HKGS_middle_variation
MSTRG.84897|DERA	ENSSSCG00000000599	0.548247	mRNA_HKGS_middle_variation
MSTRG.77937|TERF1	ENSSSCG00000006184	0.54819	mRNA_HKGS_middle_variation
MSTRG.54991|YWHAB	ENSSSCG00000007381	0.54808	mRNA_HKGS_middle_variation
MSTRG.15326	ENSSSCG00000044936	0.547881	mRNA_HKGS_middle_variation
MSTRG.12851	ENSSSCG00000032748	0.54764	mRNA_HKGS_middle_variation
MSTRG.21750|CDC27	ENSSSCG00000017308	0.547495	mRNA_HKGS_middle_variation
MSTRG.61970|AP1M1	ENSSSCG00000013856	0.547478	mRNA_HKGS_middle_variation
MSTRG.110029|PPA2	ENSSSCG00000022788	0.547399	mRNA_HKGS_middle_variation
MSTRG.66353|UQCRQ	ENSSSCG00000014289	0.547235	mRNA_HKGS_middle_variation
MSTRG.74178|TAF1B	ENSSSCG00000008637	0.547175	mRNA_HKGS_middle_variation
MSTRG.83895	ENSSSCG00000049005	0.546956	mRNA_HKGS_middle_variation
MSTRG.415|IGF2R	ENSSSCG00000004044	0.546872	mRNA_HKGS_middle_variation
MSTRG.105999|TBC1D1	ENSSSCG00000028983	0.546741	mRNA_HKGS_middle_variation
MSTRG.40736|HPS6	ENSSSCG00000010573	0.546371	mRNA_HKGS_middle_variation
MSTRG.59774|YIF1A	ENSSSCG00000012953	0.546346	mRNA_HKGS_middle_variation
MSTRG.41044|HTRA1	ENSSSCG00000010703	0.54624	mRNA_HKGS_middle_variation
MSTRG.71396	ENSSSCG00000008317	0.545893	mRNA_HKGS_middle_variation
MSTRG.108191|ARFIP1	ENSSSCG00000009010	0.54584	mRNA_HKGS_middle_variation
MSTRG.89839|PDCD5	ENSSSCG00000002860	0.545725	mRNA_HKGS_middle_variation
MSTRG.70460	ENSSSCG00000008183	0.545552	mRNA_HKGS_middle_variation
MSTRG.77265	ENSSSCG00000051130	0.545446	mRNA_HKGS_middle_variation
MSTRG.82069|SAMM50	ENSSSCG00000028346	0.545084	mRNA_HKGS_middle_variation
MSTRG.104404	ENSSSCG00000049380	0.544843	mRNA_HKGS_middle_variation
MSTRG.51692|G3BP1	ENSSSCG00000035676	0.54483	mRNA_HKGS_middle_variation
MSTRG.104219|GLRX5	ENSSSCG00000002496	0.544731	mRNA_HKGS_middle_variation
MSTRG.31334|FAM162A	ENSSSCG00000026990	0.544677	mRNA_HKGS_middle_variation
MSTRG.83156	ENSSSCG00000024221	0.544409	mRNA_HKGS_middle_variation
MSTRG.17866|NUDT15	ENSSSCG00000027551	0.543927	mRNA_HKGS_middle_variation
MSTRG.85161	ENSSSCG00000040835	0.54374	mRNA_HKGS_middle_variation
MSTRG.62798|RANBP3	ENSSSCG00000013533	0.543507	mRNA_HKGS_middle_variation
MSTRG.74639	ENSSSCG00000036880	0.543165	mRNA_HKGS_middle_variation
MSTRG.59278|FKBP2	ENSSSCG00000033757	0.542863	mRNA_HKGS_middle_variation
MSTRG.103163|COQ6	ENSSSCG00000002354	0.542736	mRNA_HKGS_middle_variation
MSTRG.61787|MGAT1	ENSSSCG00000014538	0.542631	mRNA_HKGS_middle_variation
MSTRG.47034|NOP58	ENSSSCG00000022225	0.542605	mRNA_HKGS_middle_variation
MSTRG.97119|UROD	ENSSSCG00000003922	0.542294	mRNA_HKGS_middle_variation
MSTRG.55977|YTHDF1	ENSSSCG00000040086	0.542121	mRNA_HKGS_middle_variation
MSTRG.37744	ENSSSCG00000010203	0.542062	mRNA_HKGS_middle_variation
MSTRG.22959|UTP18	ENSSSCG00000017593	0.541768	mRNA_HKGS_middle_variation
MSTRG.48261|ILKAP	ENSSSCG00000016339	0.541613	mRNA_HKGS_middle_variation
MSTRG.21269|PGS1	ENSSSCG00000036308	0.541595	mRNA_HKGS_middle_variation
MSTRG.94850	ENSSSCG00000029705	0.541504	mRNA_HKGS_middle_variation
MSTRG.38062|CCAR1	ENSSSCG00000010243	0.541167	mRNA_HKGS_middle_variation
MSTRG.92887|STX12	ENSSSCG00000024927	0.540966	mRNA_HKGS_middle_variation
MSTRG.21893	ENSSSCG00000017285	0.54068	mRNA_HKGS_middle_variation
MSTRG.94962|INO80C	ENSSSCG00000038859	0.540435	mRNA_HKGS_middle_variation
MSTRG.3379|ATG5	ENSSSCG00000004370	0.540307	mRNA_HKGS_middle_variation
MSTRG.44583	ENSSSCG00000015889	0.539625	mRNA_HKGS_middle_variation
MSTRG.58467	ENSSSCG00000039582	0.539078	mRNA_HKGS_middle_variation
MSTRG.4788|SMAD7	ENSSSCG00000004507	0.538913	mRNA_HKGS_middle_variation
MSTRG.22550|ATP5MC1	ENSSSCG00000017544	0.538873	mRNA_HKGS_middle_variation
MSTRG.70614|STUB1	ENSSSCG00000008008	0.538605	mRNA_HKGS_middle_variation
MSTRG.29378|NSRP1	ENSSSCG00000017795	0.53853	mRNA_HKGS_middle_variation
MSTRG.92630|DHDH	ENSSSCG00000003144	0.538418	mRNA_HKGS_middle_variation
MSTRG.47254|PNKD	ENSSSCG00000029002	0.538407	mRNA_HKGS_middle_variation
MSTRG.51144|RARS1	ENSSSCG00000017015	0.538366	mRNA_HKGS_middle_variation
MSTRG.103218|FCF1	ENSSSCG00000039202	0.538296	mRNA_HKGS_middle_variation
MSTRG.84218|NAP1L1	ENSSSCG00000000522	0.538291	mRNA_HKGS_middle_variation
MSTRG.46969|LANCL1	ENSSSCG00000016158	0.538155	mRNA_HKGS_middle_variation
MSTRG.37662	ENSSSCG00000050888	0.537981	mRNA_HKGS_middle_variation
MSTRG.102946	ENSSSCG00000041631	0.537624	mRNA_HKGS_middle_variation
MSTRG.81176|TAF13	ENSSSCG00000020842	0.537292	mRNA_HKGS_middle_variation
MSTRG.13572|CDC73	ENSSSCG00000010801	0.537131	mRNA_HKGS_middle_variation
MSTRG.116844	ENSSSCG00000046838	0.536933	mRNA_HKGS_middle_variation
MSTRG.66402|CDKN2AIPNL	ENSSSCG00000037127	0.536909	mRNA_HKGS_middle_variation
MSTRG.55603|FAM210B	ENSSSCG00000007492	0.536517	mRNA_HKGS_middle_variation
MSTRG.92023|SDHB	ENSSSCG00000020926	0.536091	mRNA_HKGS_middle_variation
MSTRG.21231|PRPSAP1	ENSSSCG00000017184	0.536065	mRNA_HKGS_middle_variation
MSTRG.50897	ENSSSCG00000048792	0.53599	mRNA_HKGS_middle_variation
MSTRG.98929|RING1	ENSSSCG00000001477	0.535909	mRNA_HKGS_middle_variation
MSTRG.103648|AHSA1	ENSSSCG00000002406	0.535858	mRNA_HKGS_middle_variation
MSTRG.87430	ENSSSCG00000020725	0.535702	mRNA_HKGS_middle_variation
MSTRG.36131|PTPN11	ENSSSCG00000030289	0.535228	mRNA_HKGS_middle_variation
MSTRG.99336|CMTR1	ENSSSCG00000001578	0.535075	mRNA_HKGS_middle_variation
MSTRG.50201|SNX18	ENSSSCG00000031337	0.534866	mRNA_HKGS_middle_variation
MSTRG.36145	ENSSSCG00000051566	0.534858	mRNA_HKGS_middle_variation
MSTRG.67688	ENSSSCG00000007692	0.534564	mRNA_HKGS_middle_variation
MSTRG.112119	ENSSSCG00000014822	0.53429	mRNA_HKGS_middle_variation
MSTRG.85679	ENSSSCG00000000767	0.534143	mRNA_HKGS_middle_variation
MSTRG.90624|UBXN1	ENSSSCG00000023110	0.534041	mRNA_HKGS_middle_variation
MSTRG.59523	ENSSSCG00000013155	0.533731	mRNA_HKGS_middle_variation
MSTRG.57264|NDUFA5	ENSSSCG00000037869	0.533558	mRNA_HKGS_middle_variation
MSTRG.74103|NOL10	ENSSSCG00000008635	0.533325	mRNA_HKGS_middle_variation
MSTRG.117896	ENSSSCG00000048430	0.533167	mRNA_HKGS_middle_variation
MSTRG.60198|COMMD9	ENSSSCG00000013293	0.532885	mRNA_HKGS_middle_variation
MSTRG.124680|WDR45	ENSSSCG00000012290	0.532384	mRNA_HKGS_middle_variation
MSTRG.43233|CCDC115	ENSSSCG00000035628	0.531585	mRNA_HKGS_middle_variation
MSTRG.92359	ENSSSCG00000041160	0.531511	mRNA_HKGS_middle_variation
MSTRG.22438	ENSSSCG00000032166	0.531277	mRNA_HKGS_middle_variation
MSTRG.105105|FBXL5	ENSSSCG00000008740	0.531199	mRNA_HKGS_middle_variation
MSTRG.55793|B4GALT5	ENSSSCG00000007465	0.531175	mRNA_HKGS_middle_variation
MSTRG.101092	ENSSSCG00000044338	0.531139	mRNA_HKGS_middle_variation
MSTRG.116854|TMEM60	ENSSSCG00000038541	0.531032	mRNA_HKGS_middle_variation
MSTRG.17943|DNAJC15	ENSSSCG00000038251	0.530982	mRNA_HKGS_middle_variation
MSTRG.22369|SRP68	ENSSSCG00000017191	0.530679	mRNA_HKGS_middle_variation
MSTRG.29508|RPA1	ENSSSCG00000017822	0.530531	mRNA_HKGS_middle_variation
MSTRG.108120|SDAD1	ENSSSCG00000008974	0.530364	mRNA_HKGS_middle_variation
MSTRG.93498|PTP4A2	ENSSSCG00000039885	0.530364	mRNA_HKGS_middle_variation
MSTRG.100487|SEC11A	ENSSSCG00000029183	0.530155	mRNA_HKGS_middle_variation
MSTRG.76290|ENY2	ENSSSCG00000038444	0.530068	mRNA_HKGS_middle_variation
MSTRG.108038|CCNG2	ENSSSCG00000008988	0.529587	mRNA_HKGS_middle_variation
MSTRG.126213|MAGT1	ENSSSCG00000012435	0.529469	mRNA_HKGS_middle_variation
MSTRG.116289|FAM126A	ENSSSCG00000015386	0.529348	mRNA_HKGS_middle_variation
MSTRG.83263	ENSSSCG00000000359	0.529303	mRNA_HKGS_middle_variation
MSTRG.19870	ENSSSCG00000009348	0.528731	mRNA_HKGS_middle_variation
MSTRG.76686	ENSSSCG00000006061	0.52831	mRNA_HKGS_middle_variation
MSTRG.25005	ENSSSCG00000038362	0.528137	mRNA_HKGS_middle_variation
MSTRG.17504|LATS2	ENSSSCG00000036326	0.527153	mRNA_HKGS_middle_variation
MSTRG.83242|FMNL3	ENSSSCG00000025114	0.527127	mRNA_HKGS_middle_variation
MSTRG.82714|RANGAP1	ENSSSCG00000028202	0.52693	mRNA_HKGS_middle_variation
MSTRG.34477	ENSSSCG00000012088	0.526927	mRNA_HKGS_middle_variation
MSTRG.85522|FKBP4	ENSSSCG00000000743	0.526805	mRNA_HKGS_middle_variation
MSTRG.90209|ZNF146	ENSSSCG00000025355	0.526146	mRNA_HKGS_middle_variation
MSTRG.71635|LGALSL	ENSSSCG00000030005	0.526039	mRNA_HKGS_middle_variation
MSTRG.40776|WBP1L	ENSSSCG00000029594	0.526024	mRNA_HKGS_middle_variation
MSTRG.96587|TMEM59	ENSSSCG00000034261	0.525982	mRNA_HKGS_middle_variation
MSTRG.71205|MOGS	ENSSSCG00000022786	0.525801	mRNA_HKGS_middle_variation
MSTRG.28181|COPB2	ENSSSCG00000011662	0.525737	mRNA_HKGS_middle_variation
MSTRG.20978|RAB40B	ENSSSCG00000017133	0.525529	mRNA_HKGS_middle_variation
MSTRG.103061|ATP6V1D	ENSSSCG00000033278	0.525241	mRNA_HKGS_middle_variation
MSTRG.54102|NSFL1C	ENSSSCG00000007187	0.525024	mRNA_HKGS_middle_variation
MSTRG.97865|YBX1	ENSSSCG00000028485	0.524557	mRNA_HKGS_middle_variation
MSTRG.100850	ENSSSCG00000001927	0.524542	mRNA_HKGS_middle_variation
MSTRG.101018|RCN2	ENSSSCG00000001866	0.524452	mRNA_HKGS_middle_variation
MSTRG.12553|PSMB7	ENSSSCG00000005590	0.523572	mRNA_HKGS_middle_variation
MSTRG.41779|ZNF511	ENSSSCG00000010774	0.523538	mRNA_HKGS_middle_variation
MSTRG.93619|SFPQ	ENSSSCG00000035690	0.523297	mRNA_HKGS_middle_variation
MSTRG.95471|PIGK	ENSSSCG00000038329	0.522055	mRNA_HKGS_middle_variation
MSTRG.31476|NDUFB4	ENSSSCG00000031913	0.5218	mRNA_HKGS_middle_variation
MSTRG.58671	ENSSSCG00000016768	0.521351	mRNA_HKGS_middle_variation
MSTRG.119253	ENSSSCG00000037477	0.520857	mRNA_HKGS_middle_variation
MSTRG.97198|RPS8	ENSSSCG00000003930	0.520666	mRNA_HKGS_middle_variation
MSTRG.62673|SAFB	ENSSSCG00000013522	0.52065	mRNA_HKGS_middle_variation
MSTRG.4654|ATP5F1A	ENSSSCG00000004499	0.520381	mRNA_HKGS_middle_variation
MSTRG.93530|BSDC1	ENSSSCG00000026392	0.520294	mRNA_HKGS_middle_variation
MSTRG.111844|SMPD1	ENSSSCG00000014627	0.520091	mRNA_HKGS_middle_variation
MSTRG.101162|NPTN	ENSSSCG00000001918	0.520035	mRNA_HKGS_middle_variation
MSTRG.12478|NDUFA8	ENSSSCG00000005528	0.519704	mRNA_HKGS_middle_variation
MSTRG.21513|ASPSCR1	ENSSSCG00000040727	0.519557	mRNA_HKGS_middle_variation
MSTRG.76568|KLF10	ENSSSCG00000027480	0.519429	mRNA_HKGS_middle_variation
MSTRG.93539|ZBTB8OS	ENSSSCG00000029799	0.519355	mRNA_HKGS_middle_variation
MSTRG.22021	ENSSSCG00000046803	0.519309	mRNA_HKGS_middle_variation
MSTRG.86736	ENSSSCG00000043260	0.518963	mRNA_HKGS_middle_variation
MSTRG.69284|DNAJA3	ENSSSCG00000022874	0.518812	mRNA_HKGS_middle_variation
MSTRG.102767	ENSSSCG00000002266	0.51879	mRNA_HKGS_middle_variation
MSTRG.115082	ENSSSCG00000015645	0.518065	mRNA_HKGS_middle_variation
MSTRG.46378|NFE2L2	ENSSSCG00000015987	0.517844	mRNA_HKGS_middle_variation
MSTRG.66892	ENSSSCG00000031384	0.51784	mRNA_HKGS_middle_variation
MSTRG.67429|BRI3	ENSSSCG00000037605	0.517678	mRNA_HKGS_middle_variation
MSTRG.22609|MRPL45	ENSSSCG00000023263	0.51755	mRNA_HKGS_middle_variation
MSTRG.123365	ENSSSCG00000039830	0.517442	mRNA_HKGS_middle_variation
MSTRG.3553	ENSSSCG00000049039	0.517234	mRNA_HKGS_middle_variation
MSTRG.111823	ENSSSCG00000033089	0.517136	mRNA_HKGS_middle_variation
MSTRG.101854	ENSSSCG00000028443	0.516866	mRNA_HKGS_middle_variation
MSTRG.39896|PI4K2A	ENSSSCG00000010525	0.516735	mRNA_HKGS_middle_variation
MSTRG.65071|WDR18	ENSSSCG00000013423	0.516599	mRNA_HKGS_middle_variation
MSTRG.2377	ENSSSCG00000045405	0.516568	mRNA_HKGS_middle_variation
MSTRG.36783	ENSSSCG00000009914	0.516548	mRNA_HKGS_middle_variation
MSTRG.111622|TMEM41B	ENSSSCG00000014579	0.516444	mRNA_HKGS_middle_variation
MSTRG.5435|RPS27L	ENSSSCG00000023158	0.516172	mRNA_HKGS_middle_variation
MSTRG.31341|MIX23	ENSSSCG00000025107	0.515819	mRNA_HKGS_middle_variation
MSTRG.40655|SMC3	ENSSSCG00000010625	0.515521	mRNA_HKGS_middle_variation
MSTRG.63188|TBC1D9B	ENSSSCG00000014014	0.51536	mRNA_HKGS_middle_variation
MSTRG.42930|DDX18	ENSSSCG00000015712	0.515036	mRNA_HKGS_middle_variation
MSTRG.67068|GNA12	ENSSSCG00000032549	0.514353	mRNA_HKGS_middle_variation
MSTRG.44613|UGGT1	ENSSSCG00000015857	0.514305	mRNA_HKGS_middle_variation
MSTRG.33837|SON	ENSSSCG00000023674	0.513921	mRNA_HKGS_middle_variation
MSTRG.120443|CINP	ENSSSCG00000002530	0.51382	mRNA_HKGS_middle_variation
MSTRG.16248	ENSSSCG00000050299	0.513536	mRNA_HKGS_middle_variation
MSTRG.112032|RPS3	ENSSSCG00000014855	0.513419	mRNA_HKGS_middle_variation
MSTRG.103733|PSMC1	ENSSSCG00000002433	0.513168	mRNA_HKGS_middle_variation
MSTRG.64452	ENSSSCG00000051601	0.513062	mRNA_HKGS_middle_variation
MSTRG.36705|UQCR10	ENSSSCG00000024550	0.51295	mRNA_HKGS_middle_variation
MSTRG.21973|STAT3	ENSSSCG00000017403	0.512571	mRNA_HKGS_middle_variation
MSTRG.100917|KIF7	ENSSSCG00000001840	0.512348	mRNA_HKGS_middle_variation
MSTRG.26527|ARF4	ENSSSCG00000031791	0.512272	mRNA_HKGS_middle_variation
MSTRG.128437|IDH3G	ENSSSCG00000012783	0.512269	mRNA_HKGS_middle_variation
MSTRG.128762|ATP6AP1	ENSSSCG00000037310	0.511997	mRNA_HKGS_middle_variation
MSTRG.27717|CHCHD6	ENSSSCG00000031557	0.511236	mRNA_HKGS_middle_variation
MSTRG.78214|RPL7	ENSSSCG00000032111	0.511128	mRNA_HKGS_middle_variation
MSTRG.114307|STT3A	ENSSSCG00000015214	0.510975	mRNA_HKGS_middle_variation
MSTRG.59100|GRK2	ENSSSCG00000012918	0.509691	mRNA_HKGS_middle_variation
MSTRG.116493|DLD	ENSSSCG00000015443	0.509682	mRNA_HKGS_middle_variation
MSTRG.62554|GADD45GIP1	ENSSSCG00000034859	0.509412	mRNA_HKGS_middle_variation
MSTRG.70736|KCMF1	ENSSSCG00000008242	0.509412	mRNA_HKGS_middle_variation
MSTRG.41535|GLRX3	ENSSSCG00000010759	0.509122	mRNA_HKGS_middle_variation
MSTRG.95238|TXNL4A	ENSSSCG00000005777	0.508854	mRNA_HKGS_middle_variation
MSTRG.100445	ENSSSCG00000041719	0.508671	mRNA_HKGS_middle_variation
MSTRG.59022	ENSSSCG00000043204	0.508254	mRNA_HKGS_middle_variation
MSTRG.61806|RACK1	ENSSSCG00000029724	0.507494	mRNA_HKGS_middle_variation
MSTRG.89013|DERPC	ENSSSCG00000034165	0.507215	mRNA_HKGS_middle_variation
MSTRG.22241|TUBG1	ENSSSCG00000036106	0.506803	mRNA_HKGS_middle_variation
MSTRG.84298|IPO8	ENSSSCG00000000534	0.506577	mRNA_HKGS_middle_variation
MSTRG.80349|ILF2	ENSSSCG00000028553	0.506451	mRNA_HKGS_middle_variation
MSTRG.88457|SF3B3	ENSSSCG00000025323	0.506445	mRNA_HKGS_middle_variation
MSTRG.98256	ENSSSCG00000051412	0.506168	mRNA_HKGS_middle_variation
MSTRG.78694|ATP6V1H	ENSSSCG00000006263	0.505734	mRNA_HKGS_middle_variation
MSTRG.30568	ENSSSCG00000047636	0.505424	mRNA_HKGS_middle_variation
MSTRG.45086|HAT1	ENSSSCG00000015952	0.505014	mRNA_HKGS_middle_variation
MSTRG.37484|NTPCR	ENSSSCG00000010166	0.504166	mRNA_HKGS_middle_variation
MSTRG.123017|SYAP1	ENSSSCG00000012148	0.504094	mRNA_HKGS_middle_variation
MSTRG.125483|OGT	ENSSSCG00000012403	0.503944	mRNA_HKGS_middle_variation
MSTRG.46543|CLK1	ENSSSCG00000016095	0.503942	mRNA_HKGS_middle_variation
MSTRG.69271|MGRN1	ENSSSCG00000007930	0.503836	mRNA_HKGS_middle_variation
MSTRG.21997|RUNDC1	ENSSSCG00000035057	0.503533	mRNA_HKGS_middle_variation
MSTRG.3836|RWDD1	ENSSSCG00000004446	0.503281	mRNA_HKGS_middle_variation
MSTRG.117408|IER5	ENSSSCG00000015541	0.503173	mRNA_HKGS_middle_variation
MSTRG.49273|BRIX1	ENSSSCG00000016827	0.503161	mRNA_HKGS_middle_variation
MSTRG.81685|LMF2	ENSSSCG00000000964	0.502813	mRNA_HKGS_middle_variation
MSTRG.72245|COMMD1	ENSSSCG00000008376	0.502124	mRNA_HKGS_middle_variation
MSTRG.127512|LAMP2	ENSSSCG00000012604	0.502056	mRNA_HKGS_middle_variation
MSTRG.687	ENSSSCG00000004071	0.501741	mRNA_HKGS_middle_variation
MSTRG.91350	ENSSSCG00000027916	0.501698	mRNA_HKGS_middle_variation
MSTRG.104236|SETD3	ENSSSCG00000002508	0.501661	mRNA_HKGS_middle_variation
MSTRG.85872|MRPL51	ENSSSCG00000039662	0.501537	mRNA_HKGS_middle_variation
MSTRG.117828|DHX9	ENSSSCG00000026806	0.501254	mRNA_HKGS_middle_variation
MSTRG.50646|TNPO1	ENSSSCG00000027293	0.501134	mRNA_HKGS_middle_variation
MSTRG.83181|DDX23	ENSSSCG00000000176	0.500716	mRNA_HKGS_middle_variation
MSTRG.39758|VDAC2	ENSSSCG00000010320	0.498844	mRNA_HKGS_middle_variation
MSTRG.68426	ENSSSCG00000034927	0.498748	mRNA_HKGS_middle_variation
MSTRG.92250	ENSSSCG00000033340	0.498675	mRNA_HKGS_middle_variation
MSTRG.92518	ENSSSCG00000038351	0.498399	mRNA_HKGS_middle_variation
MSTRG.100711|YIPF3	ENSSSCG00000033627	0.49825	mRNA_HKGS_middle_variation
MSTRG.123507|KLHL15	ENSSSCG00000027652	0.497851	mRNA_HKGS_middle_variation
MSTRG.47459|MRPL44	ENSSSCG00000016232	0.497508	mRNA_HKGS_middle_variation
MSTRG.99151|BRD2	ENSSSCG00000001471	0.497438	mRNA_HKGS_middle_variation
MSTRG.39592|IDE	ENSSSCG00000010470	0.497287	mRNA_HKGS_middle_variation
MSTRG.88463|VAC14	ENSSSCG00000002729	0.497151	mRNA_HKGS_middle_variation
MSTRG.85430|NDUFA9	ENSSSCG00000000719	0.496949	mRNA_HKGS_middle_variation
MSTRG.56527|NUB1	ENSSSCG00000016438	0.496629	mRNA_HKGS_middle_variation
MSTRG.77253|PLEKHF2	ENSSSCG00000039549	0.496607	mRNA_HKGS_middle_variation
MSTRG.102070	ENSSSCG00000001414	0.496453	mRNA_HKGS_middle_variation
MSTRG.63221|HNRNPH1	ENSSSCG00000014022	0.496334	mRNA_HKGS_middle_variation
MSTRG.104380	ENSSSCG00000045703	0.496198	mRNA_HKGS_middle_variation
MSTRG.15618|RSU1	ENSSSCG00000011042	0.496177	mRNA_HKGS_middle_variation
MSTRG.104678	ENSSSCG00000037445	0.496076	mRNA_HKGS_middle_variation
MSTRG.25524|MAP2K3	ENSSSCG00000034379	0.495272	mRNA_HKGS_middle_variation
MSTRG.55784|RAB22A	ENSSSCG00000007513	0.495221	mRNA_HKGS_middle_variation
MSTRG.45491|DNAJC10	ENSSSCG00000016017	0.495121	mRNA_HKGS_middle_variation
MSTRG.78120	ENSSSCG00000044038	0.495079	mRNA_HKGS_middle_variation
MSTRG.71019|ST3GAL5	ENSSSCG00000008227	0.495045	mRNA_HKGS_middle_variation
MSTRG.68409	ENSSSCG00000033744	0.49476	mRNA_HKGS_middle_variation
MSTRG.91550|NOL9	ENSSSCG00000030253	0.493266	mRNA_HKGS_middle_variation
MSTRG.85980|ZCRB1	ENSSSCG00000034066	0.493198	mRNA_HKGS_middle_variation
MSTRG.79851|PRUNE1	ENSSSCG00000006641	0.492998	mRNA_HKGS_middle_variation
MSTRG.16819|RBM17	ENSSSCG00000011134	0.492552	mRNA_HKGS_middle_variation
MSTRG.100494|WDR73	ENSSSCG00000022451	0.492274	mRNA_HKGS_middle_variation
MSTRG.73598	ENSSSCG00000008576	0.491529	mRNA_HKGS_middle_variation
MSTRG.7982|MAP2K1	ENSSSCG00000004943	0.491317	mRNA_HKGS_middle_variation
MSTRG.83266	ENSSSCG00000000365	0.491256	mRNA_HKGS_middle_variation
MSTRG.79851|PSMD4	ENSSSCG00000006628	0.490995	mRNA_HKGS_middle_variation
MSTRG.69140|METTL22	ENSSSCG00000007914	0.490721	mRNA_HKGS_middle_variation
MSTRG.54107	ENSSSCG00000049046	0.490654	mRNA_HKGS_middle_variation
MSTRG.87547	ENSSSCG00000002646	0.490332	mRNA_HKGS_middle_variation
MSTRG.59089	ENSSSCG00000044979	0.490144	mRNA_HKGS_middle_variation
MSTRG.21209	ENSSSCG00000036592	0.490121	mRNA_HKGS_middle_variation
MSTRG.107896|YTHDC1	ENSSSCG00000035505	0.490032	mRNA_HKGS_middle_variation
MSTRG.91509|RPL22	ENSSSCG00000003369	0.49002	mRNA_HKGS_middle_variation
MSTRG.26410|THOC7	ENSSSCG00000011491	0.489981	mRNA_HKGS_middle_variation
MSTRG.115700	ENSSSCG00000041760	0.489567	mRNA_HKGS_middle_variation
MSTRG.71376|PRADC1	ENSSSCG00000008304	0.489379	mRNA_HKGS_middle_variation
MSTRG.63590	ENSSSCG00000014094	0.489358	mRNA_HKGS_middle_variation
MSTRG.12820	ENSSSCG00000005623	0.489208	mRNA_HKGS_middle_variation
MSTRG.8|PSMB1	ENSSSCG00000027257	0.489164	mRNA_HKGS_middle_variation
MSTRG.89562|BRD7	ENSSSCG00000021644	0.488371	mRNA_HKGS_middle_variation
MSTRG.128668	ENSSSCG00000033858	0.488366	mRNA_HKGS_middle_variation
MSTRG.69799	ENSSSCG00000031982	0.488345	mRNA_HKGS_middle_variation
MSTRG.107465|SLAIN2	ENSSSCG00000008821	0.488061	mRNA_HKGS_middle_variation
MSTRG.103302	ENSSSCG00000048500	0.487615	mRNA_HKGS_middle_variation
MSTRG.93504|KHDRBS1	ENSSSCG00000023122	0.48758	mRNA_HKGS_middle_variation
MSTRG.12844	ENSSSCG00000005643	0.487421	mRNA_HKGS_middle_variation
MSTRG.87521|OS9	ENSSSCG00000035875	0.487098	mRNA_HKGS_middle_variation
MSTRG.25489	ENSSSCG00000018055	0.486952	mRNA_HKGS_middle_variation
MSTRG.41974|RND3	ENSSSCG00000040445	0.486357	mRNA_HKGS_middle_variation
MSTRG.128290	ENSSSCG00000032730	0.486258	mRNA_HKGS_middle_variation
MSTRG.111855|ANAPC15	ENSSSCG00000014806	0.486094	mRNA_HKGS_middle_variation
MSTRG.111316	ENSSSCG00000049432	0.485719	mRNA_HKGS_middle_variation
MSTRG.61281	ENSSSCG00000013391	0.485492	mRNA_HKGS_middle_variation
MSTRG.23085|MSL1	ENSSSCG00000017476	0.485463	mRNA_HKGS_middle_variation
MSTRG.72001	ENSSSCG00000048286	0.484816	mRNA_HKGS_middle_variation
MSTRG.62822|TLE5	ENSSSCG00000032265	0.484775	mRNA_HKGS_middle_variation
MSTRG.92215	ENSSSCG00000031349	0.484568	mRNA_HKGS_middle_variation
MSTRG.27760	ENSSSCG00000051313	0.484194	mRNA_HKGS_middle_variation
MSTRG.63336	ENSSSCG00000039635	0.483848	mRNA_HKGS_middle_variation
MSTRG.93996|RALBP1	ENSSSCG00000003680	0.483802	mRNA_HKGS_middle_variation
MSTRG.41794|MTG1	ENSSSCG00000029088	0.483701	mRNA_HKGS_middle_variation
MSTRG.101802|STRN3	ENSSSCG00000040657	0.48362	mRNA_HKGS_middle_variation
MSTRG.37019	ENSSSCG00000010053	0.48362	mRNA_HKGS_middle_variation
MSTRG.62678|MICOS13	ENSSSCG00000013524	0.483608	mRNA_HKGS_middle_variation
MSTRG.85980	ENSSSCG00000042974	0.483576	mRNA_HKGS_middle_variation
MSTRG.62201|PKN1	ENSSSCG00000013779	0.483016	mRNA_HKGS_middle_variation
MSTRG.13967	ENSSSCG00000010860	0.482724	mRNA_HKGS_middle_variation
MSTRG.51886	ENSSSCG00000017106	0.482708	mRNA_HKGS_middle_variation
MSTRG.37536|GNPAT	ENSSSCG00000010175	0.482618	mRNA_HKGS_middle_variation
MSTRG.88201|KARS1	ENSSSCG00000002704	0.482614	mRNA_HKGS_middle_variation
MSTRG.81584	ENSSSCG00000047605	0.482364	mRNA_HKGS_middle_variation
MSTRG.28930|LXN	ENSSSCG00000020984	0.482174	mRNA_HKGS_middle_variation
MSTRG.6028	ENSSSCG00000004729	0.48216	mRNA_HKGS_middle_variation
MSTRG.69815|NDUFB10	ENSSSCG00000030328	0.482034	mRNA_HKGS_middle_variation
MSTRG.76976	ENSSSCG00000049687	0.481876	mRNA_HKGS_middle_variation
MSTRG.90384	ENSSSCG00000002963	0.481865	mRNA_HKGS_middle_variation
MSTRG.56664|FMC1	ENSSSCG00000038700	0.481641	mRNA_HKGS_middle_variation
MSTRG.56277|ESYT2	ENSSSCG00000016406	0.481489	mRNA_HKGS_middle_variation
MSTRG.70411|ACTR1B	ENSSSCG00000008194	0.481474	mRNA_HKGS_middle_variation
MSTRG.62809|NDUFA11	ENSSSCG00000027307	0.481369	mRNA_HKGS_middle_variation
MSTRG.28734	ENSSSCG00000025316	0.481231	mRNA_HKGS_middle_variation
MSTRG.88964|PSMD7	ENSSSCG00000032908	0.481095	mRNA_HKGS_middle_variation
MSTRG.9819|RPL36AL	ENSSSCG00000005006	0.48103	mRNA_HKGS_middle_variation
MSTRG.95118|PIK3C3	ENSSSCG00000003749	0.480929	mRNA_HKGS_middle_variation
MSTRG.89597|ITFG1	ENSSSCG00000033527	0.480832	mRNA_HKGS_middle_variation
MSTRG.38885	ENSSSCG00000010401	0.480817	mRNA_HKGS_middle_variation
MSTRG.55961|PSMA7	ENSSSCG00000033332	0.480749	mRNA_HKGS_middle_variation
MSTRG.22542|UBE2Z	ENSSSCG00000025638	0.480158	mRNA_HKGS_middle_variation
MSTRG.40007|SLC25A28	ENSSSCG00000037536	0.480054	mRNA_HKGS_middle_variation
MSTRG.68201	ENSSSCG00000039712	0.479949	mRNA_HKGS_middle_variation
MSTRG.111855|NUMA1	ENSSSCG00000014802	0.479669	mRNA_HKGS_middle_variation
MSTRG.54256|ID1	ENSSSCG00000037016	0.479546	mRNA_HKGS_middle_variation
MSTRG.27947	ENSSSCG00000051317	0.479162	mRNA_HKGS_middle_variation
MSTRG.78826	ENSSSCG00000032573	0.479027	mRNA_HKGS_middle_variation
MSTRG.29330|NUFIP2	ENSSSCG00000017785	0.478846	mRNA_HKGS_middle_variation
MSTRG.55989	ENSSSCG00000032235	0.478669	mRNA_HKGS_middle_variation
MSTRG.29511|KPNA4	ENSSSCG00000031077	0.478481	mRNA_HKGS_middle_variation
MSTRG.79569|GPATCH4	ENSSSCG00000006481	0.478176	mRNA_HKGS_middle_variation
MSTRG.22416|GRB2	ENSSSCG00000017206	0.478087	mRNA_HKGS_middle_variation
MSTRG.69824|NUBP2	ENSSSCG00000008014	0.477487	mRNA_HKGS_middle_variation
MSTRG.70400|TMEM131	ENSSSCG00000008192	0.477405	mRNA_HKGS_middle_variation
MSTRG.123386|AGPAT2	ENSSSCG00000040845	0.4774	mRNA_HKGS_middle_variation
MSTRG.72151|ERLEC1	ENSSSCG00000008414	0.476601	mRNA_HKGS_middle_variation
MSTRG.108479|TMEM184C	ENSSSCG00000030044	0.476426	mRNA_HKGS_middle_variation
MSTRG.27926	ENSSSCG00000024552	0.476395	mRNA_HKGS_middle_variation
MSTRG.64086	ENSSSCG00000048661	0.476217	mRNA_HKGS_middle_variation
MSTRG.31819	ENSSSCG00000049029	0.475822	mRNA_HKGS_middle_variation
MSTRG.21213	ENSSSCG00000042682	0.475766	mRNA_HKGS_middle_variation
MSTRG.50797|MRPS36	ENSSSCG00000037463	0.475657	mRNA_HKGS_middle_variation
MSTRG.55774	ENSSSCG00000007512	0.475282	mRNA_HKGS_middle_variation
MSTRG.61885|RFXANK	ENSSSCG00000036310	0.475175	mRNA_HKGS_middle_variation
MSTRG.87436	ENSSSCG00000000382	0.474851	mRNA_HKGS_middle_variation
MSTRG.31847|TMEM39A	ENSSSCG00000011901	0.47472	mRNA_HKGS_middle_variation
MSTRG.77330|RIPK2	ENSSSCG00000024096	0.47468	mRNA_HKGS_middle_variation
MSTRG.43832|ERLIN2	ENSSSCG00000039480	0.474449	mRNA_HKGS_middle_variation
MSTRG.62580	ENSSSCG00000013722	0.474251	mRNA_HKGS_middle_variation
MSTRG.27954|RPN1	ENSSSCG00000011612	0.474017	mRNA_HKGS_middle_variation
MSTRG.82810|TAB1	ENSSSCG00000000087	0.474008	mRNA_HKGS_middle_variation
MSTRG.58465	ENSSSCG00000025060	0.473573	mRNA_HKGS_middle_variation
MSTRG.79748	ENSSSCG00000006682	0.473441	mRNA_HKGS_middle_variation
MSTRG.20736	ENSSSCG00000051176	0.472956	mRNA_HKGS_middle_variation
MSTRG.62723	ENSSSCG00000041220	0.472921	mRNA_HKGS_middle_variation
MSTRG.64431	ENSSSCG00000051369	0.472874	mRNA_HKGS_middle_variation
MSTRG.102498|EMC4	ENSSSCG00000039550	0.47271	mRNA_HKGS_middle_variation
MSTRG.80558	ENSSSCG00000050091	0.47238	mRNA_HKGS_middle_variation
MSTRG.70096|CRCP	ENSSSCG00000032119	0.472245	mRNA_HKGS_middle_variation
MSTRG.71365|CCT7	ENSSSCG00000008303	0.471847	mRNA_HKGS_middle_variation
MSTRG.64124|CETN3	ENSSSCG00000014151	0.47172	mRNA_HKGS_middle_variation
MSTRG.119149|DAZAP2	ENSSSCG00000022674	0.47087	mRNA_HKGS_middle_variation
MSTRG.81683|NCAPH2	ENSSSCG00000000965	0.470745	mRNA_HKGS_middle_variation
MSTRG.102615|MRPS18B	ENSSSCG00000029425	0.470732	mRNA_HKGS_middle_variation
MSTRG.91489|LRRC47	ENSSSCG00000039516	0.470481	mRNA_HKGS_middle_variation
MSTRG.17238	ENSSSCG00000051192	0.470173	mRNA_HKGS_middle_variation
MSTRG.102234	ENSSSCG00000029203	0.469738	mRNA_HKGS_middle_variation
MSTRG.103976	ENSSSCG00000002460	0.469711	mRNA_HKGS_middle_variation
MSTRG.78593|VCPIP1	ENSSSCG00000006209	0.469692	mRNA_HKGS_middle_variation
MSTRG.66408|CAMLG	ENSSSCG00000038955	0.469635	mRNA_HKGS_middle_variation
MSTRG.27447|EMC3	ENSSSCG00000011562	0.469529	mRNA_HKGS_middle_variation
MSTRG.90394	ENSSSCG00000026904	0.469344	mRNA_HKGS_middle_variation
MSTRG.27449	ENSSSCG00000032623	0.468864	mRNA_HKGS_middle_variation
MSTRG.56507|RHEB	ENSSSCG00000016434	0.468823	mRNA_HKGS_middle_variation
MSTRG.91117	ENSSSCG00000044698	0.468568	mRNA_HKGS_middle_variation
MSTRG.28994|RNF7	ENSSSCG00000029774	0.468548	mRNA_HKGS_middle_variation
MSTRG.86727|METAP2	ENSSSCG00000030608	0.468523	mRNA_HKGS_middle_variation
MSTRG.35274	ENSSSCG00000050359	0.468462	mRNA_HKGS_middle_variation
MSTRG.80022|WDR3	ENSSSCG00000006727	0.467869	mRNA_HKGS_middle_variation
MSTRG.37676	ENSSSCG00000028345	0.46774	mRNA_HKGS_middle_variation
MSTRG.118230|NENF	ENSSSCG00000038614	0.467609	mRNA_HKGS_middle_variation
MSTRG.93284|ATP5IF1	ENSSSCG00000027072	0.46715	mRNA_HKGS_middle_variation
MSTRG.23073|DYNLL2	ENSSSCG00000020962	0.466903	mRNA_HKGS_middle_variation
MSTRG.108665|SMARCA5	ENSSSCG00000009047	0.466836	mRNA_HKGS_middle_variation
MSTRG.94241	ENSSSCG00000003691	0.466679	mRNA_HKGS_middle_variation
MSTRG.26868|RYBP	ENSSSCG00000025053	0.466616	mRNA_HKGS_middle_variation
MSTRG.92656|SNORD34	ENSSSCG00000023143	0.466292	mRNA_HKGS_middle_variation
MSTRG.103163|ZNF410	ENSSSCG00000002352	0.465733	mRNA_HKGS_middle_variation
MSTRG.20721|UBAC2	ENSSSCG00000009516	0.465616	mRNA_HKGS_middle_variation
MSTRG.25467|ATPAF2	ENSSSCG00000028712	0.465597	mRNA_HKGS_middle_variation
MSTRG.1448|HBS1L	ENSSSCG00000004169	0.465457	mRNA_HKGS_middle_variation
MSTRG.121218|AKAP17A	ENSSSCG00000032986	0.464975	mRNA_HKGS_middle_variation
MSTRG.59788|DRAP1	ENSSSCG00000012965	0.464967	mRNA_HKGS_middle_variation
MSTRG.90354|SERTAD1	ENSSSCG00000026931	0.464627	mRNA_HKGS_middle_variation
MSTRG.90965|TSEN34	ENSSSCG00000003268	0.464513	mRNA_HKGS_middle_variation
MSTRG.58497	ENSSSCG00000051610	0.464378	mRNA_HKGS_middle_variation
MSTRG.14640|ARL8A	ENSSSCG00000036967	0.463718	mRNA_HKGS_middle_variation
MSTRG.22663	ENSSSCG00000033501	0.462785	mRNA_HKGS_middle_variation
MSTRG.73520|MRPL33	ENSSSCG00000034129	0.462572	mRNA_HKGS_middle_variation
MSTRG.62571	ENSSSCG00000013727	0.462466	mRNA_HKGS_middle_variation
MSTRG.37532	ENSSSCG00000010172	0.462375	mRNA_HKGS_middle_variation
MSTRG.62891	ENSSSCG00000044761	0.462146	mRNA_HKGS_middle_variation
MSTRG.43271	ENSSSCG00000031951	0.461924	mRNA_HKGS_middle_variation
MSTRG.66791	ENSSSCG00000043029	0.461836	mRNA_HKGS_middle_variation
MSTRG.55612|RTF2	ENSSSCG00000007496	0.461264	mRNA_HKGS_middle_variation
MSTRG.90354|SERTAD3	ENSSSCG00000025448	0.46124	mRNA_HKGS_middle_variation
MSTRG.36862	ENSSSCG00000044689	0.461218	mRNA_HKGS_middle_variation
MSTRG.48512	ENSSSCG00000016379	0.460699	mRNA_HKGS_middle_variation
MSTRG.122388|MAK16	ENSSSCG00000036947	0.460599	mRNA_HKGS_middle_variation
MSTRG.70571|CHMP3	ENSSSCG00000008222	0.460484	mRNA_HKGS_middle_variation
MSTRG.68005|GTF2I	ENSSSCG00000007721	0.460386	mRNA_HKGS_middle_variation
MSTRG.47351|DNPEP	ENSSSCG00000016220	0.4597	mRNA_HKGS_low_variation
MSTRG.69772|SNRNP200	ENSSSCG00000008127	0.459428	mRNA_HKGS_low_variation
MSTRG.75887|MRPL13	ENSSSCG00000005996	0.458889	mRNA_HKGS_low_variation
MSTRG.69682|CARD19	ENSSSCG00000008077	0.45853	mRNA_HKGS_low_variation
MSTRG.67758	ENSSSCG00000030709	0.458441	mRNA_HKGS_low_variation
MSTRG.53615	ENSSSCG00000045000	0.458152	mRNA_HKGS_low_variation
MSTRG.34425	ENSSSCG00000039085	0.458012	mRNA_HKGS_low_variation
MSTRG.62347	ENSSSCG00000049610	0.457852	mRNA_HKGS_low_variation
MSTRG.38880	ENSSSCG00000033700	0.457349	mRNA_HKGS_low_variation
MSTRG.123149|RPS6KA3	ENSSSCG00000012163	0.457183	mRNA_HKGS_low_variation
MSTRG.103241|EIF2B2	ENSSSCG00000002377	0.457046	mRNA_HKGS_low_variation
MSTRG.83113	ENSSSCG00000000277	0.456643	mRNA_HKGS_low_variation
MSTRG.13840|EPRS1	ENSSSCG00000010821	0.456352	mRNA_HKGS_low_variation
MSTRG.46157	ENSSSCG00000016085	0.456319	mRNA_HKGS_low_variation
MSTRG.107876|CENPC	ENSSSCG00000008921	0.455993	mRNA_HKGS_low_variation
MSTRG.33837	ENSSSCG00000051450	0.455394	mRNA_HKGS_low_variation
MSTRG.29822|SEC62	ENSSSCG00000029608	0.455334	mRNA_HKGS_low_variation
MSTRG.123381|FBXW5	ENSSSCG00000005839	0.455242	mRNA_HKGS_low_variation
MSTRG.102049|ABHD16A	ENSSSCG00000034923	0.454724	mRNA_HKGS_low_variation
MSTRG.102088|SKIV2L	ENSSSCG00000001424	0.45466	mRNA_HKGS_low_variation
MSTRG.51948|CCT5	ENSSSCG00000024126	0.454623	mRNA_HKGS_low_variation
MSTRG.28994	ENSSSCG00000040019	0.454617	mRNA_HKGS_low_variation
MSTRG.58611|VPS41	ENSSSCG00000016772	0.454181	mRNA_HKGS_low_variation
MSTRG.123345|SSNA1	ENSSSCG00000040396	0.453971	mRNA_HKGS_low_variation
MSTRG.34282	ENSSSCG00000021991	0.453927	mRNA_HKGS_low_variation
MSTRG.37561|CRKL	ENSSSCG00000010095	0.453657	mRNA_HKGS_low_variation
MSTRG.23286|DHX40	ENSSSCG00000017665	0.452845	mRNA_HKGS_low_variation
MSTRG.60283|ELP4	ENSSSCG00000013321	0.452542	mRNA_HKGS_low_variation
MSTRG.79532|PRCC	ENSSSCG00000006467	0.452325	mRNA_HKGS_low_variation
MSTRG.78659|SDCBP	ENSSSCG00000006237	0.452003	mRNA_HKGS_low_variation
MSTRG.89178|AMFR	ENSSSCG00000002822	0.451915	mRNA_HKGS_low_variation
MSTRG.93268|EYA3	ENSSSCG00000003580	0.451544	mRNA_HKGS_low_variation
MSTRG.68401|PPP4C	ENSSSCG00000036817	0.45144	mRNA_HKGS_low_variation
MSTRG.92896|PPP1R8	ENSSSCG00000021634	0.451294	mRNA_HKGS_low_variation
MSTRG.30411|WRAP53	ENSSSCG00000017949	0.450983	mRNA_HKGS_low_variation
MSTRG.36825|HSCB	ENSSSCG00000034860	0.450732	mRNA_HKGS_low_variation
MSTRG.46293|COQ10B	ENSSSCG00000016076	0.450409	mRNA_HKGS_low_variation
MSTRG.67041|RBM22	ENSSSCG00000023231	0.449804	mRNA_HKGS_low_variation
MSTRG.128791	ENSSSCG00000031635	0.449735	mRNA_HKGS_low_variation
MSTRG.32532|TFG	ENSSSCG00000011961	0.449306	mRNA_HKGS_low_variation
MSTRG.55596|RAE1	ENSSSCG00000007503	0.449227	mRNA_HKGS_low_variation
MSTRG.36988|DRG1	ENSSSCG00000010029	0.449005	mRNA_HKGS_low_variation
MSTRG.127478|STEEP1	ENSSSCG00000012622	0.448785	mRNA_HKGS_low_variation
MSTRG.87527|TSPAN31	ENSSSCG00000036731	0.448442	mRNA_HKGS_low_variation
MSTRG.100986|ETFA	ENSSSCG00000001862	0.448185	mRNA_HKGS_low_variation
MSTRG.66853|NDUFA2	ENSSSCG00000014371	0.447995	mRNA_HKGS_low_variation
MSTRG.91487|TPRG1L	ENSSSCG00000003359	0.447946	mRNA_HKGS_low_variation
MSTRG.62453|C19orf53	ENSSSCG00000013757	0.447945	mRNA_HKGS_low_variation
MSTRG.99178|SNRPC	ENSSSCG00000001531	0.447848	mRNA_HKGS_low_variation
MSTRG.69815|TBL3	ENSSSCG00000037686	0.447843	mRNA_HKGS_low_variation
MSTRG.90752|ZNF283	ENSSSCG00000003072	0.447762	mRNA_HKGS_low_variation
MSTRG.63461|NSA2	ENSSSCG00000014075	0.447567	mRNA_HKGS_low_variation
MSTRG.49115|ZNF622	ENSSSCG00000016793	0.447238	mRNA_HKGS_low_variation
MSTRG.67148|EIF3B	ENSSSCG00000039390	0.447013	mRNA_HKGS_low_variation
MSTRG.33017|NRIP1	ENSSSCG00000021038	0.446553	mRNA_HKGS_low_variation
MSTRG.101958|OXA1L	ENSSSCG00000002042	0.446517	mRNA_HKGS_low_variation
MSTRG.23970	ENSSSCG00000051219	0.446421	mRNA_HKGS_low_variation
MSTRG.92303	ENSSSCG00000033351	0.446174	mRNA_HKGS_low_variation
MSTRG.23263|RHOT1	ENSSSCG00000017735	0.446048	mRNA_HKGS_low_variation
MSTRG.81035|RTCA	ENSSSCG00000006865	0.44471	mRNA_HKGS_low_variation
MSTRG.113012|RDX	ENSSSCG00000015013	0.444707	mRNA_HKGS_low_variation
MSTRG.100781|HDDC3	ENSSSCG00000001820	0.444404	mRNA_HKGS_low_variation
MSTRG.23085|PSMD3	ENSSSCG00000017489	0.444029	mRNA_HKGS_low_variation
MSTRG.77464|NBN	ENSSSCG00000006127	0.443925	mRNA_HKGS_low_variation
MSTRG.37068	ENSSSCG00000010078	0.443635	mRNA_HKGS_low_variation
MSTRG.23292|CLTC	ENSSSCG00000022659	0.443608	mRNA_HKGS_low_variation
MSTRG.125288	ENSSSCG00000012382	0.443585	mRNA_HKGS_low_variation
MSTRG.127489|NDUFA1	ENSSSCG00000023277	0.443257	mRNA_HKGS_low_variation
MSTRG.101501|SCFD1	ENSSSCG00000001973	0.443138	mRNA_HKGS_low_variation
MSTRG.57941|TAX1BP1	ENSSSCG00000016692	0.442668	mRNA_HKGS_low_variation
MSTRG.34202|GET1	ENSSSCG00000037381	0.442384	mRNA_HKGS_low_variation
MSTRG.104844|TMEM128	ENSSSCG00000034122	0.442297	mRNA_HKGS_low_variation
MSTRG.87493|NAB2	ENSSSCG00000000411	0.441872	mRNA_HKGS_low_variation
MSTRG.78170|TMEM70	ENSSSCG00000021628	0.441731	mRNA_HKGS_low_variation
MSTRG.91640|PEX14	ENSSSCG00000003405	0.441439	mRNA_HKGS_low_variation
MSTRG.17259	ENSSSCG00000050382	0.4414	mRNA_HKGS_low_variation
MSTRG.104357|MAEA	ENSSSCG00000032304	0.441387	mRNA_HKGS_low_variation
MSTRG.70075	ENSSSCG00000007733	0.441311	mRNA_HKGS_low_variation
MSTRG.51355|PPWD1	ENSSSCG00000016945	0.441232	mRNA_HKGS_low_variation
MSTRG.112604	ENSSSCG00000042018	0.441195	mRNA_HKGS_low_variation
MSTRG.22429|KCTD2	ENSSSCG00000031958	0.440608	mRNA_HKGS_low_variation
MSTRG.47684|MFF	ENSSSCG00000031572	0.440554	mRNA_HKGS_low_variation
MSTRG.8733	ENSSSCG00000049174	0.440353	mRNA_HKGS_low_variation
MSTRG.16996	ENSSSCG00000036117	0.439549	mRNA_HKGS_low_variation
MSTRG.21451	ENSSSCG00000031686	0.439257	mRNA_HKGS_low_variation
MSTRG.105257|MED28	ENSSSCG00000029989	0.438753	mRNA_HKGS_low_variation
MSTRG.50951|NPM1	ENSSSCG00000016998	0.438706	mRNA_HKGS_low_variation
MSTRG.93480|SF3A3	ENSSSCG00000003643	0.43825	mRNA_HKGS_low_variation
MSTRG.126571	ENSSSCG00000012560	0.437858	mRNA_HKGS_low_variation
MSTRG.55023	ENSSSCG00000007395	0.43749	mRNA_HKGS_low_variation
MSTRG.39516	ENSSSCG00000010440	0.437415	mRNA_HKGS_low_variation
MSTRG.11142	ENSSSCG00000049366	0.437144	mRNA_HKGS_low_variation
MSTRG.74758	ENSSSCG00000036022	0.436936	mRNA_HKGS_low_variation
MSTRG.49383|NUP155	ENSSSCG00000016845	0.436774	mRNA_HKGS_low_variation
MSTRG.29386|GOSR1	ENSSSCG00000029262	0.436762	mRNA_HKGS_low_variation
MSTRG.13955	ENSSSCG00000046588	0.436747	mRNA_HKGS_low_variation
MSTRG.71900	ENSSSCG00000026446	0.43674	mRNA_HKGS_low_variation
MSTRG.122590|COX1	ENSSSCG00000018075	0.436641	mRNA_HKGS_low_variation
MSTRG.39873	ENSSSCG00000037185	0.436505	mRNA_HKGS_low_variation
MSTRG.105555	ENSSSCG00000040571	0.43629	mRNA_HKGS_low_variation
MSTRG.13244	ENSSSCG00000005738	0.435952	mRNA_HKGS_low_variation
MSTRG.123516	ENSSSCG00000029857	0.435901	mRNA_HKGS_low_variation
MSTRG.7080	ENSSSCG00000035544	0.435875	mRNA_HKGS_low_variation
MSTRG.98810|ABT1	ENSSSCG00000038191	0.435269	mRNA_HKGS_low_variation
MSTRG.76194|TATDN1	ENSSSCG00000030603	0.435247	mRNA_HKGS_low_variation
MSTRG.56332	ENSSSCG00000016411	0.435095	mRNA_HKGS_low_variation
MSTRG.49678|PAIP1	ENSSSCG00000016874	0.434981	mRNA_HKGS_low_variation
MSTRG.93744	ENSSSCG00000022947	0.434951	mRNA_HKGS_low_variation
MSTRG.82358	ENSSSCG00000000107	0.434718	mRNA_HKGS_low_variation
MSTRG.47621|ZFAND2B	ENSSSCG00000016208	0.434691	mRNA_HKGS_low_variation
MSTRG.66215	ENSSSCG00000044854	0.434613	mRNA_HKGS_low_variation
MSTRG.128085|RBMX	ENSSSCG00000012703	0.434317	mRNA_HKGS_low_variation
MSTRG.73650|LAPTM4A	ENSSSCG00000008602	0.433922	mRNA_HKGS_low_variation
MSTRG.90233	ENSSSCG00000023195	0.433443	mRNA_HKGS_low_variation
MSTRG.56245|PRPF6	ENSSSCG00000029119	0.43335	mRNA_HKGS_low_variation
MSTRG.17982|ESD	ENSSSCG00000009407	0.433016	mRNA_HKGS_low_variation
MSTRG.25005|DYNC1LI1	ENSSSCG00000011233	0.432527	mRNA_HKGS_low_variation
MSTRG.35822|DDX51	ENSSSCG00000028735	0.432474	mRNA_HKGS_low_variation
MSTRG.19499	ENSSSCG00000031288	0.432338	mRNA_HKGS_low_variation
MSTRG.100628	ENSSSCG00000034190	0.432087	mRNA_HKGS_low_variation
MSTRG.115955|POLR1F	ENSSSCG00000025298	0.432021	mRNA_HKGS_low_variation
MSTRG.67574|RRN3	ENSSSCG00000033356	0.431942	mRNA_HKGS_low_variation
MSTRG.28757|EIF2A	ENSSSCG00000011710	0.431747	mRNA_HKGS_low_variation
MSTRG.104554	ENSSSCG00000027746	0.431667	mRNA_HKGS_low_variation
MSTRG.48515	ENSSSCG00000042185	0.431644	mRNA_HKGS_low_variation
MSTRG.4111	ENSSSCG00000004470	0.431316	mRNA_HKGS_low_variation
MSTRG.17434	ENSSSCG00000049656	0.431146	mRNA_HKGS_low_variation
MSTRG.47890|PSMD1	ENSSSCG00000016272	0.431008	mRNA_HKGS_low_variation
MSTRG.90589|CYTH2	ENSSSCG00000003136	0.430857	mRNA_HKGS_low_variation
MSTRG.76183	ENSSSCG00000051654	0.430768	mRNA_HKGS_low_variation
MSTRG.58452	ENSSSCG00000027491	0.430668	mRNA_HKGS_low_variation
MSTRG.82829|CERS5	ENSSSCG00000024932	0.430558	mRNA_HKGS_low_variation
MSTRG.128751|MECP2	ENSSSCG00000034742	0.430196	mRNA_HKGS_low_variation
MSTRG.76926|MTDH	ENSSSCG00000006084	0.429984	mRNA_HKGS_low_variation
MSTRG.45026|METTL5	ENSSSCG00000028458	0.429428	mRNA_HKGS_low_variation
MSTRG.24219|MRPL3	ENSSSCG00000011179	0.429015	mRNA_HKGS_low_variation
MSTRG.57903|RP9	ENSSSCG00000038919	0.428544	mRNA_HKGS_low_variation
MSTRG.37447|IRF2BP2	ENSSSCG00000038132	0.428221	mRNA_HKGS_low_variation
MSTRG.85757|TUBA8	ENSSSCG00000027190	0.428186	mRNA_HKGS_low_variation
MSTRG.96686|BTF3L4	ENSSSCG00000038762	0.428185	mRNA_HKGS_low_variation
MSTRG.25499	ENSSSCG00000036812	0.427489	mRNA_HKGS_low_variation
MSTRG.36720|TRAFD1	ENSSSCG00000009886	0.427206	mRNA_HKGS_low_variation
MSTRG.29380|BLMH	ENSSSCG00000017796	0.427035	mRNA_HKGS_low_variation
MSTRG.124418|RBM10	ENSSSCG00000012271	0.426964	mRNA_HKGS_low_variation
MSTRG.78327|ARMC1	ENSSSCG00000006220	0.42679	mRNA_HKGS_low_variation
MSTRG.103913|PPP4R3A	ENSSSCG00000002441	0.426208	mRNA_HKGS_low_variation
MSTRG.17833	ENSSSCG00000046385	0.425821	mRNA_HKGS_low_variation
MSTRG.80323|SLC39A1	ENSSSCG00000006561	0.425741	mRNA_HKGS_low_variation
MSTRG.124477|FTSJ1	ENSSSCG00000025599	0.425473	mRNA_HKGS_low_variation
MSTRG.83827	ENSSSCG00000048731	0.425419	mRNA_HKGS_low_variation
MSTRG.101715|PSMA6	ENSSSCG00000001950	0.425313	mRNA_HKGS_low_variation
MSTRG.88193|TERF2IP	ENSSSCG00000002703	0.425253	mRNA_HKGS_low_variation
MSTRG.52969	ENSSSCG00000007004	0.425038	mRNA_HKGS_low_variation
MSTRG.106841	ENSSSCG00000047648	0.424872	mRNA_HKGS_low_variation
MSTRG.111769	ENSSSCG00000014600	0.424391	mRNA_HKGS_low_variation
MSTRG.72569	ENSSSCG00000008459	0.424211	mRNA_HKGS_low_variation
MSTRG.32464	ENSSSCG00000032124	0.424166	mRNA_HKGS_low_variation
MSTRG.45263|SP3	ENSSSCG00000015962	0.423924	mRNA_HKGS_low_variation
MSTRG.99236|LEMD2	ENSSSCG00000001520	0.4234	mRNA_HKGS_low_variation
MSTRG.102098	ENSSSCG00000001433	0.423385	mRNA_HKGS_low_variation
MSTRG.102707|CHURC1	ENSSSCG00000022147	0.422946	mRNA_HKGS_low_variation
MSTRG.127612	ENSSSCG00000042962	0.422583	mRNA_HKGS_low_variation
MSTRG.117603|TPR	ENSSSCG00000015576	0.422255	mRNA_HKGS_low_variation
MSTRG.102062|NFKBIL1	ENSSSCG00000001402	0.4221	mRNA_HKGS_low_variation
MSTRG.43832|PLPBP	ENSSSCG00000015826	0.421883	mRNA_HKGS_low_variation
MSTRG.83610|LEMD3	ENSSSCG00000000469	0.421681	mRNA_HKGS_low_variation
MSTRG.82366|POLR2F	ENSSSCG00000000116	0.421657	mRNA_HKGS_low_variation
MSTRG.116903|PMPCB	ENSSSCG00000015422	0.421309	mRNA_HKGS_low_variation
MSTRG.84112	ENSSSCG00000026719	0.421228	mRNA_HKGS_low_variation
MSTRG.22224|DNAJC7	ENSSSCG00000017419	0.420994	mRNA_HKGS_low_variation
MSTRG.23967|RANGRF	ENSSSCG00000038726	0.42093	mRNA_HKGS_low_variation
MSTRG.90015	ENSSSCG00000002877	0.420682	mRNA_HKGS_low_variation
MSTRG.62991|BTBD2	ENSSSCG00000013444	0.420464	mRNA_HKGS_low_variation
MSTRG.71198|WBP1	ENSSSCG00000035061	0.420299	mRNA_HKGS_low_variation
MSTRG.74229|UBXN2A	ENSSSCG00000033753	0.420139	mRNA_HKGS_low_variation
MSTRG.27451|BRK1	ENSSSCG00000011565	0.419526	mRNA_HKGS_low_variation
MSTRG.66750	ENSSSCG00000043421	0.419415	mRNA_HKGS_low_variation
MSTRG.27587|XPC	ENSSSCG00000011602	0.41929	mRNA_HKGS_low_variation
MSTRG.96615|CZIB	ENSSSCG00000003850	0.41925	mRNA_HKGS_low_variation
MSTRG.22616|KPNB1	ENSSSCG00000017514	0.419091	mRNA_HKGS_low_variation
MSTRG.97135|DMAP1	ENSSSCG00000034096	0.418759	mRNA_HKGS_low_variation
MSTRG.93285|TRNAU1AP	ENSSSCG00000030284	0.418758	mRNA_HKGS_low_variation
MSTRG.90137|LIN37	ENSSSCG00000002898	0.418283	mRNA_HKGS_low_variation
MSTRG.66087|REEP5	ENSSSCG00000022048	0.418283	mRNA_HKGS_low_variation
MSTRG.40008	ENSSSCG00000051686	0.418091	mRNA_HKGS_low_variation
MSTRG.118175|RPS6KC1	ENSSSCG00000015586	0.417829	mRNA_HKGS_low_variation
MSTRG.82366|EIF3L	ENSSSCG00000000119	0.417588	mRNA_HKGS_low_variation
MSTRG.70133	ENSSSCG00000007743	0.417549	mRNA_HKGS_low_variation
MSTRG.20942|TBCD	ENSSSCG00000017136	0.417437	mRNA_HKGS_low_variation
MSTRG.124307|FUNDC1	ENSSSCG00000012258	0.417416	mRNA_HKGS_low_variation
MSTRG.34305|RRP1	ENSSSCG00000037061	0.41715	mRNA_HKGS_low_variation
MSTRG.96721|EPS15	ENSSSCG00000003872	0.416729	mRNA_HKGS_low_variation
MSTRG.58611	ENSSSCG00000046067	0.416697	mRNA_HKGS_low_variation
MSTRG.74553	ENSSSCG00000025305	0.416537	mRNA_HKGS_low_variation
MSTRG.124792|TSR2	ENSSSCG00000012334	0.416294	mRNA_HKGS_low_variation
MSTRG.55791|CSE1L	ENSSSCG00000025534	0.416227	mRNA_HKGS_low_variation
MSTRG.102700|MAX	ENSSSCG00000037267	0.415789	mRNA_HKGS_low_variation
MSTRG.86554|NEDD1	ENSSSCG00000000890	0.415549	mRNA_HKGS_low_variation
MSTRG.91052|PPP2R1A	ENSSSCG00000024413	0.415005	mRNA_HKGS_low_variation
MSTRG.41158	ENSSSCG00000023865	0.414886	mRNA_HKGS_low_variation
MSTRG.98428|NUP153	ENSSSCG00000026034	0.414602	mRNA_HKGS_low_variation
MSTRG.88351|HERPUD1	ENSSSCG00000040663	0.414581	mRNA_HKGS_low_variation
MSTRG.25799|UBB	ENSSSCG00000018033	0.414523	mRNA_HKGS_low_variation
MSTRG.125355|PIN4	ENSSSCG00000023312	0.414411	mRNA_HKGS_low_variation
MSTRG.90629	ENSSSCG00000023323	0.414352	mRNA_HKGS_low_variation
MSTRG.58250	ENSSSCG00000041482	0.414281	mRNA_HKGS_low_variation
MSTRG.117355|TOR1AIP1	ENSSSCG00000032621	0.413445	mRNA_HKGS_low_variation
MSTRG.101734|EAPP	ENSSSCG00000001960	0.413225	mRNA_HKGS_low_variation
MSTRG.111622|DENND5A	ENSSSCG00000014578	0.41321	mRNA_HKGS_low_variation
MSTRG.15033	ENSSSCG00000010968	0.413209	mRNA_HKGS_low_variation
MSTRG.63008|ABHD17A	ENSSSCG00000013442	0.412986	mRNA_HKGS_low_variation
MSTRG.98712	ENSSSCG00000045954	0.412897	mRNA_HKGS_low_variation
MSTRG.69271	ENSSSCG00000007935	0.412887	mRNA_HKGS_low_variation
[truncated: 353 more rows]

## Sheet: Table S5
Table S5. The epression of low variated HKGs
GeneID2	Gene name	Backfat	Gallbladder	Heart	Ileum	Jejunum	Kidney	Liver	Longissimus	Lung	Muscle	Ovary	Endocrine brain	Skeletal	Spleen	level
ENSSSCG00000018075	COX1	2489.61	2775.48	4009.47	2664.25	2297.61	2304.78	2304.34	2131.35	2216.21	1116.37	1533.87	891.073	991.563	810.45	high expression
ENSSSCG00000018033	UBB	354.465	214.349	192.738	376.855	247.57	259.826	212.769	224.796	399.514	142.322	133.523	124.223	119.476	160.158	high expression
ENSSSCG00000013460	OAZ1	132.533	84.4567	77.6713	86.1244	216.526	106.923	67.5186	92.3524	150.702	58.6899	121.102	93.5685	96.5453	109.125	high expression
ENSSSCG00000000277	NPFF	152.218	97.4128	177.045	251.541	219.251	176.151	75.1367	168.75	77.2347	104.592	89.2902	52.2518	124.361	77.922	high expression
ENSSSCG00000035544	NUSAP1	17.5925	15.5748	15.1475	48.2386	33.0646	23.5238	14.9141	21.9981	20.5065	14.8925	39.7619	14.5419	27.0336	25.3012	medium expression
ENSSSCG00000050616	ENSSSCG00000050616	26.8916	34.7336	18.2846	34.7468	48.5304	30.2907	19.972	22.9273	36.1775	19.4896	36.8275	49.2072	31.6699	26.7261	medium expression
ENSSSCG00000009185	ADH5	32.6572	37.1842	17.9354	34.7766	44.1233	43.1189	35.6381	12.2431	12.2355	14.3308	25.8818	21.6821	24.335	19.7773	medium expression
ENSSSCG00000028035	ENSSSCG00000028035	23.072	20.352	10.9027	11.8979	15.3599	13.5007	12.899	20.8225	18.8409	14.7034	20.2658	19.5155	23.2974	28.8501	medium expression
ENSSSCG00000015424	PSMC2	22.2764	16.1567	22.0918	11.9361	35.267	20.3273	16.4572	40.4918	16.4237	18.9584	21.3214	12.5704	30.8962	16.1284	medium expression
ENSSSCG00000011068	ENSSSCG00000011068	17.0262	23.9081	16.983	30.2274	22.5895	19.4999	16.6819	15.0753	30.5103	14.7102	21.7168	33.0576	25.2297	28.6147	medium expression
ENSSSCG00000017783	MYO18A	13.5493	17.0206	17.8101	14.251	23.546	25.3903	12.311	30.4075	19.7476	21.1442	13.4116	15.6057	21.7365	15.4486	medium expression
ENSSSCG00000004470	HMGN3	32.8796	17.1346	22.1902	43.6187	18.2787	16.452	10.6311	22.9337	27.2212	20.7708	45.7867	20.1029	27.58	13.4358	medium expression
ENSSSCG00000016330	ENSSSCG00000016330	17.7362	19.4845	38.0163	23.7511	25.3969	26.4132	16.2049	39.6702	36.0451	31.667	19.3785	10.2283	29.3575	21.8678	medium expression
ENSSSCG00000031705	ENSSSCG00000031705	15.6094	18.7291	10.4577	24.552	35.1614	24.1474	11.0719	10.4426	32.319	14.2836	22.4463	21.1192	15.9507	29.5578	medium expression
ENSSSCG00000043574	ENSSSCG00000043574	17.608	22.0077	15.1269	17.7415	35.3912	32.6855	10.5451	11.5125	24.9331	16.6891	25.4653	21.1139	14.8095	14.7465	medium expression
ENSSSCG00000000807	SLC38A1	13.3898	21.0834	23.8015	25.4707	21.9067	16.8807	26.5692	18.8996	40.5335	11.8656	25.8897	26.0975	23.5318	21.1834	medium expression
ENSSSCG00000001655	MEA1	4.02966	1.87803	2.08957	2.60341	3.4484	3.26295	1.84355	1.23802	3.17878	1.99973	2.76881	1.94799	1.92555	1.93439	low expression
ENSSSCG00000001820	HDDC3	2.93977	2.1761	1.57722	4.00358	5.64969	3.53008	2.45096	1.42423	2.70227	1.53971	1.87792	3.06367	1.58253	2.36982	low expression
ENSSSCG00000001973	SCFD1	3.33736	1.78378	1.71045	1.22297	3.52086	3.54708	2.01996	1.05348	1.15719	1.04552	3.49198	2.78693	2.36479	1.68269	low expression
ENSSSCG00000031498	PPP2R3C	4.51744	2.49493	2.22195	3.62339	4.49823	3.22191	2.4313	2.92507	3.51259	1.67809	4.45327	4.93497	3.33772	3.41392	low expression
ENSSSCG00000002042	OXA1L	5.83096	2.61082	4.91037	1.13177	6.02367	3.65079	2.75909	4.86563	2.38866	3.10088	2.74432	2.24997	2.66017	1.92092	low expression
ENSSSCG00000001402	NFKBIL1	5.899	1.84101	3.36302	2.77522	3.25333	3.14832	1.71247	4.76636	1.59495	3.06529	3.63152	1.79398	2.43634	1.92133	low expression
ENSSSCG00000001423	NELFE	4.47874	3.17877	3.93124	4.68926	7.60741	7.19787	3.87425	2.60096	3.70479	4.49418	5.90839	2.47485	4.13004	3.41152	low expression
ENSSSCG00000001424	SKIV2L	4.36288	4.14204	2.77572	1.69323	7.40136	5.07959	1.17244	2.7406	3.44474	3.88216	4.10236	2.11041	2.3598	3.35217	low expression
ENSSSCG00000001433	PPT2	7.247	3.36675	3.20089	4.05583	9.82286	6.18549	2.98045	6.60903	3.91875	5.78788	7.19031	3.16748	4.08831	2.77092	low expression
ENSSSCG00000051770	ENSSSCG00000051770	3.17066	5.42647	2.74212	4.53927	3.84855	2.70929	2.39062	3.93246	5.19381	3.6006	4.9834	5.26806	3.73875	5.09887	low expression
ENSSSCG00000026389	SYNJ2BP	7.35213	3.5636	5.55324	1.11581	5.65832	6.018	4.72366	9.13964	2.06787	5.62913	5.38791	5.39439	8.20941	4.91695	low expression
ENSSSCG00000029624	TADA2B	2.24901	2.3919	3.99262	1.94713	5.02917	2.1542	1.02405	2.79041	1.60531	3.29381	2.95119	1.90507	2.50461	2.06698	low expression
ENSSSCG00000021828	TAPT1	3.81316	2.19707	2.40412	1.39397	4.78013	2.84243	3.2705	3.20484	1.73747	1.48457	1.60258	2.32905	1.68739	2.60771	low expression
ENSSSCG00000047648	ENSSSCG00000047648	5.30439	1.95657	2.30785	2.576	4.00389	4.29839	2.02021	1.77678	1.38981	1.85402	4.39417	3.67586	4.74235	2.41923	low expression
ENSSSCG00000022955	POLR2B	1.91087	3.64688	3.25107	1.04181	1.48837	2.34734	2.07892	4.36089	1.20241	1.59449	2.69399	3.48518	2.40721	3.58013	low expression
ENSSSCG00000008921	CENPC	3.22369	2.8127	1.94293	5.40575	4.28725	4.78925	1.70636	1.01338	3.4158	1.82844	4.71021	4.14263	3.67722	6.85704	low expression
ENSSSCG00000008969	RCHY1	3.1062	2.14705	2.17159	6.27477	3.72391	3.02918	2.30015	1.86368	4.08925	1.57572	2.51905	3.98059	2.97012	2.51258	low expression
ENSSSCG00000009042	OTUD4	2.63627	2.0606	2.29346	1.57086	3.03085	3.35437	1.90103	2.73821	1.49817	1.92633	2.81947	2.28651	3.18049	2.83434	low expression
ENSSSCG00000032541	TIGD2	2.09871	2.04955	1.71299	1.12103	2.9703	2.14665	1.46977	1.73924	1.0041	1.52933	2.29539	2.02963	1.99938	1.91153	low expression
ENSSSCG00000014829	MRPL48	2.87437	1.83664	3.82376	1.60048	4.45812	4.2735	2.27407	4.15805	1.49494	1.89667	2.03694	1.6702	2.92546	2.28235	low expression
ENSSSCG00000014961	CWC15	3.45279	3.8293	2.91482	3.62297	4.20287	3.09069	1.20624	4.34897	2.66403	2.46264	1.88848	2.91623	5.5301	2.87128	low expression
ENSSSCG00000015013	RDX	3.55684	2.7876	5.40518	2.50133	1.3905	8.82712	3.56251	4.38	4.10373	4.92882	4.94361	2.11655	5.34046	3.66865	low expression
ENSSSCG00000050791	ENSSSCG00000050791	3.67127	4.8505	2.66589	4.50262	6.21481	5.59931	3.27027	2.19181	6.50376	2.97142	4.93288	8.18178	4.52287	5.75316	low expression
ENSSSCG00000026722	PHF14	3.97026	4.24473	2.93	4.3053	3.22331	4.33641	1.69202	1.488	2.43896	1.90855	4.00876	5.13648	3.60611	4.40667	low expression
ENSSSCG00000041156	None	2.57832	2.29446	1.73347	1.72309	1.95903	2.73932	2.1017	1.31962	1.49482	1.06852	2.00781	4.09632	2.65544	3.54336	low expression
ENSSSCG00000025298	POLR1F	3.50876	4.13522	3.06333	8.05661	5.6885	3.90427	1.874	2.50517	4.21435	1.84862	4.09435	2.21024	4.99528	3.69948	low expression
ENSSSCG00000037556	COG5	7.10407	3.74825	3.4843	2.00801	5.90915	5.22628	3.71069	2.85037	4.22566	2.50459	4.22345	4.34078	3.72363	4.87963	low expression
ENSSSCG00000038977	RSBN1L	1.67919	3.46403	1.78382	3.06144	2.96543	3.02476	1.37942	1.16651	2.39758	1.38722	1.5159	1.92917	1.6344	3.47185	low expression
ENSSSCG00000015509	COP1	7.74737	7.21494	3.44357	2.01163	9.57769	5.31881	6.11484	4.39109	4.79938	3.48844	7.1258	7.60463	7.03848	7.03357	low expression
ENSSSCG00000032621	TOR1AIP1	5.49252	2.84317	1.96287	2.55761	8.49259	5.61216	4.43487	4.27764	5.09556	2.25235	5.93944	2.69465	4.32324	4.51715	low expression
ENSSSCG00000015586	RPS6KC1	3.88521	2.66825	1.38146	1.10744	2.55873	3.4347	1.13229	3.6989	1.85218	3.46826	4.7679	2.66307	4.54366	2.68248	low expression
ENSSSCG00000022575	PRMT2	7.08344	4.49281	3.58462	2.23869	7.48101	6.42354	3.01145	3.05864	4.29721	5.57914	6.28387	5.19989	4.29114	3.82224	low expression
ENSSSCG00000051769	None	5.30771	8.19078	3.27495	7.88487	4.52137	5.9982	4.39392	4.23175	9.9762	5.96081	5.02323	6.14983	4.83702	4.0047	low expression
ENSSSCG00000002532	ENSSSCG00000002532	1.60753	2.25389	1.29023	1.79789	4.06301	2.7056	1.43717	3.35201	1.54278	1.85782	2.10504	2.2111	1.5533	1.72734	low expression
ENSSSCG00000039476	ENSSSCG00000039476	3.41446	2.99199	3.99016	4.762	3.67951	5.48285	5.38005	2.31972	5.84919	4.4533	2.69206	3.06279	2.43467	3.48891	low expression
ENSSSCG00000031130	ZBED1	4.03216	2.9809	3.97365	1.06638	3.46424	3.92173	2.33236	3.36466	4.65055	5.60941	2.80209	4.34215	4.29699	4.68109	low expression
ENSSSCG00000021669	MARK3	3.46008	4.20176	3.41067	2.68923	5.6166	6.43324	3.12489	3.73224	2.19172	2.31289	3.60424	2.41754	3.49054	4.26565	low expression
ENSSSCG00000023172	ENSSSCG00000023172	1.52419	3.3652	2.55537	4.32084	6.36645	4.50872	1.66614	2.15651	3.72617	4.58218	3.27119	3.72113	3.55483	2.8976	low expression
ENSSSCG00000012163	RPS6KA3	5.22882	3.46824	2.69919	1.4261	7.34049	5.32268	1.80165	9.76595	5.14204	5.06357	5.69389	3.71636	7.25041	5.1728	low expression
ENSSSCG00000012271	RBM10	2.17649	4.08142	2.08904	3.03905	3.9114	4.70487	1.4834	1.3339	4.82891	2.70627	3.03287	1.42275	1.92704	2.30027	low expression
ENSSSCG00000025599	FTSJ1	2.56542	3.10672	1.84049	1.62167	6.27671	3.74555	1.76523	2.82612	2.23417	2.75075	3.46796	1.78782	2.45254	2.73646	low expression
ENSSSCG00000012322	KDM5C	9.45157	6.19868	5.88605	1.81049	8.93368	7.24916	1.62009	5.36194	4.97095	7.52996	7.10448	3.99902	5.88665	5.46717	low expression
ENSSSCG00000024163	ENSSSCG00000024163	3.79528	2.50058	1.96483	2.00529	4.95069	3.98153	1.66688	1.29455	2.12814	3.45999	3.30875	3.77633	2.24858	3.51153	low expression
ENSSSCG00000047538	None	5.21681	4.16411	3.76775	4.11412	1.77806	3.38736	2.6891	2.85917	4.24366	3.09031	4.67691	8.63913	5.07778	5.30769	low expression
ENSSSCG00000047289	ENSSSCG00000047289	2.81344	2.82488	1.37646	1.50396	3.325	2.4754	2.19675	1.47255	2.11724	1.65177	2.38831	3.99021	3.67806	4.15729	low expression
ENSSSCG00000042962	ENSSSCG00000042962	4.37334	5.35401	4.44681	4.57637	8.03689	3.1719	3.42414	2.85418	2.52593	4.55815	2.94928	1.76094	3.07225	2.12542	low expression
ENSSSCG00000012746	ENSSSCG00000012746	2.67873	2.05855	1.24173	1.68923	2.11037	3.82899	2.89935	4.29528	2.75756	2.08258	1.70767	2.77358	2.8919	2.16731	low expression
ENSSSCG00000031635	None	2.89887	1.87947	1.8972	3.24084	4.21498	3.196	1.42655	3.00004	1.15023	1.84801	1.51691	1.00411	1.25763	1.71982	low expression
ENSSSCG00000010824	RAB3GAP2	5.14561	4.22915	2.92751	1.45023	6.77502	4.99297	1.91823	4.63151	2.48762	3.52523	5.79938	4.31576	4.567	4.09359	low expression
ENSSSCG00000010834	ENSSSCG00000010834	5.87309	7.47754	4.11218	3.26447	8.08885	6.05555	5.00086	5.16254	3.66532	3.4885	7.16443	3.83288	4.62156	4.79173	low expression
ENSSSCG00000046588	ENSSSCG00000046588	8.56268	4.70291	6.23312	7.16493	2.37153	3.58854	1.56923	2.88723	5.67432	8.67293	4.26899	7.55403	4.5354	8.20721	low expression
ENSSSCG00000024180	ACBD3	2.04334	3.95654	2.71802	2.73894	4.9189	4.66301	2.24192	2.22076	1.89596	2.11901	5.07148	4.09023	3.16611	2.99125	low expression
ENSSSCG00000039368	SLC35D2	2.31791	3.38894	1.6839	2.42291	1.96374	2.32464	4.39305	1.77098	3.50034	1.84626	2.0014	2.53974	1.93319	3.58966	low expression
ENSSSCG00000010928	KDM5B	5.42777	6.26645	3.21446	1.98224	6.79942	3.77174	1.85295	2.30437	4.34936	6.98724	6.29821	6.09146	5.78936	5.75539	low expression
ENSSSCG00000010973	RPP25L	6.72	4.79571	4.46722	1.02482	8.25734	4.1972	3.38625	7.44295	2.81444	5.00353	4.03846	4.28966	6.05886	4.3158	low expression
ENSSSCG00000026354	PRPF18	4.38648	3.44741	2.97539	5.12126	5.40201	2.84205	2.60075	3.01886	4.01384	2.36227	3.56532	5.71618	3.54824	4.91918	low expression
ENSSSCG00000049656	ENSSSCG00000049656	8.164	2.52581	3.0994	5.80138	5.3799	6.55026	3.23229	2.11249	4.31792	2.65976	4.68526	2.72466	2.90728	3.64966	low expression
ENSSSCG00000009407	ESD	5.78619	2.39352	2.37059	1.21121	5.50531	3.01578	2.7622	3.00459	2.61306	1.99306	2.40172	1.84835	3.44381	2.82736	low expression
ENSSSCG00000039338	SUGT1	3.01549	1.76685	3.09038	5.40849	3.20268	1.97151	1.35595	2.82492	5.03634	1.77949	2.29289	3.28874	2.79751	2.25388	low expression
ENSSSCG00000009541	ABHD13	2.18419	1.5806	1.27377	1.491	3.19484	2.14906	1.99416	1.26241	2.34587	1.0558	1.74185	2.65049	2.16924	2.12523	low expression
ENSSSCG00000009534	BIVM	8.62768	5.94702	4.20533	7.57022	4.85367	4.72262	3.09294	7.78216	5.35365	9.45638	4.30538	4.42834	7.67622	5.50291	low expression
ENSSSCG00000039183	NDUFAF8	7.96694	4.35933	7.36685	7.92206	7.29027	8.94283	4.9413	7.36672	4.5285	5.12514	2.30967	2.79957	7.04181	2.57727	low expression
ENSSSCG00000032116	OGFOD3	2.09855	1.81259	2.1221	2.62373	3.32802	2.89157	2.36127	1.29218	2.26927	2.23905	2.60286	1.87913	1.52512	1.51818	low expression
ENSSSCG00000048948	None	6.7563	5.3674	3.07182	4.46184	5.41295	5.11741	2.73882	3.352	4.12145	4.02244	5.19885	6.67896	3.77742	5.30434	low expression
ENSSSCG00000031686	FAM104A	8.55888	3.0974	3.19353	3.39469	7.99276	4.53123	2.91079	2.38583	3.96284	2.64488	4.54723	4.03185	3.31415	5.30657	low expression
ENSSSCG00000017366	HDAC5	6.01423	3.87001	6.26836	1.35492	3.6405	4.38343	2.26503	5.66395	4.08388	8.65868	4.54235	4.98307	5.2056	3.10475	low expression
ENSSSCG00000017419	DNAJC7	5.90665	2.60654	2.63181	2.63087	7.05918	4.45904	1.99095	5.75194	3.2828	3.30133	2.04084	2.53996	4.47243	3.77992	low expression
ENSSSCG00000031958	KCTD2	6.45808	3.22103	2.51221	1.45606	7.73959	6.81261	3.33279	7.10154	2.32067	6.63144	5.2566	7.71004	4.18142	4	low expression
ENSSSCG00000017514	KPNB1	3.01859	6.72463	3.84866	3.47585	8.93346	8.24208	2.416	3.54085	2.95139	4.06394	6.67461	5.53967	4.85817	7.65156	low expression
ENSSSCG00000041588	ENSSSCG00000041588	3.86913	4.12274	2.77029	5.26507	6.81345	6.18447	1.86429	2.2718	2.93786	3.6129	4.78101	2.28918	3.65819	4.74196	low expression
ENSSSCG00000017735	RHOT1	4.49713	3.55624	6.35293	1.97563	6.56589	7.33278	2.46134	2.52901	1.78112	2.27839	4.38773	5.52075	3.49077	4.30529	low expression
ENSSSCG00000017665	DHX40	6.48362	4.86738	3.5622	1.76795	8.09134	8.7819	3.3349	2.63543	3.58547	2.66921	5.73372	8.40379	4.82897	5.22551	low expression
ENSSSCG00000051219	ENSSSCG00000051219	6.59272	5.75756	4.0763	9.39463	4.24571	3.78717	2.03828	2.63824	9.97532	3.78892	4.11529	6.8709	4.18224	5.57131	low expression
ENSSSCG00000031392	UBE2E2	5.3911	2.15287	3.93079	6.20941	5.97538	7.46048	3.97016	2.3642	3.9859	3.60978	5.40657	2.26574	3.11771	2.86145	low expression
ENSSSCG00000011233	DYNC1LI1	3.92148	2.64207	2.45523	3.67608	8.27061	5.5287	1.59691	4.04454	2.46505	3.3068	4.30756	3.22977	5.16099	3.17683	low expression
ENSSSCG00000045785	None	6.29322	2.96316	3.34731	4.69122	4.0932	3.99875	2.41598	3.98463	4.39819	2.52466	2.70147	2.88365	3.73288	2.65056	low expression
ENSSSCG00000036643	RBSN	2.71215	3.30208	2.85672	1.09159	2.60379	3.18221	1.73509	2.8475	1.7593	2.78843	3.43411	3.14283	3.79356	2.90703	low expression
ENSSSCG00000011555	RPUSD3	2.12786	2.72091	3.21389	1.83905	6.22738	2.50897	1.21484	2.53506	3.09692	2.74208	3.94793	3.53033	3.20943	3.47228	low expression
ENSSSCG00000011602	XPC	1.72593	2.17495	1.72563	1.96215	3.62101	4.96994	2.99182	1.11399	3.6129	1.62989	3.21951	2.60476	1.74227	2.05631	low expression
ENSSSCG00000025701	NCK1	4.00658	2.27615	1.52654	1.63826	4.41481	2.51186	2.4642	1.69609	2.35871	1.65426	3.19577	1.50884	2.74331	2.69418	low expression
ENSSSCG00000024916	DHX36	3.63581	3.16532	2.43726	2.51689	5.33865	5.2235	1.953	2.35805	1.41268	1.78662	4.40461	4.49749	3.04483	4.95626	low expression
ENSSSCG00000040019	ENSSSCG00000040019	3.42301	2.86558	3.26135	6.52351	2.48982	2.74444	1.06496	2.74626	7.05691	2.77176	2.60309	4.67191	4.82303	3.28538	low expression
ENSSSCG00000040883	TMEM199	4.83518	3.47595	3.39654	2.31166	5.43149	6.11978	2.60958	2.19017	3.27069	2.76021	4.5689	5.85946	4.06108	3.59222	low expression
ENSSSCG00000029262	GOSR1	5.18774	2.83197	1.26965	2.59236	4.32992	3.55785	2.56062	1.61992	3.43725	1.06544	2.83551	5.42577	2.46594	4.37615	low expression
ENSSSCG00000017949	WRAP53	4.1786	2.94827	2.40926	1.77942	6.80626	4.13728	1.78775	2.30129	1.44675	3.19315	3.87854	2.70734	2.30424	2.92885	low expression
ENSSSCG00000042928	ENSSSCG00000042928	5.28484	6.74318	3.16826	5.41559	5.43166	5.25983	2.30883	2.35081	6.07856	3.64552	6.66927	9.29518	5.84849	8.03242	low expression
ENSSSCG00000011854	LRCH3	3.93857	3.09992	2.07896	1.51838	1.40101	2.27402	1.48786	1.38842	2.89143	1.56762	2.97453	3.10859	2.67192	4.20096	low expression
ENSSSCG00000029291	ENSSSCG00000029291	3.26249	4.87483	2.19656	7.68524	6.55784	4.64263	2.57487	2.31217	6.24223	3.77434	3.95613	6.07967	5.16651	5.51966	low expression
ENSSSCG00000032124	GABRR3	4.36215	2.29329	1.76631	3.35129	5.85893	6.41298	1.5068	4.06081	3.19361	2.88873	3.00341	2.57603	4.57486	2.30313	low expression
ENSSSCG00000021038	NRIP1	2.45628	5.35072	1.45493	3.20273	3.13577	3.78626	2.65785	4.36604	3.58652	3.41211	8.61998	6.65002	4.36073	5.83879	low expression
ENSSSCG00000037381	GET1	3.49953	2.29866	2.2271	2.75288	4.79195	1.87022	1.76925	1.69478	5.68323	1.60305	2.67928	4.36463	2.70512	2.11359	low expression
ENSSSCG00000037061	RRP1	1.12937	2.25781	2.2848	3.04877	4.58983	2.81025	1.20645	1.96296	1.79222	3.39219	2.25314	1.10198	2.00764	2.08413	low expression
ENSSSCG00000028571	SLX9	5.40019	4.16207	3.74882	5.51423	9.00242	6.03418	2.92089	3.06997	2.87793	6.43724	3.24456	4.47858	6.24924	3.28685	low expression
ENSSSCG00000048348	None	5.40391	8.75655	3.91671	5.29833	6.69704	5.63842	3.44764	2.42994	9.02338	4.17687	7.09506	7.86849	3.91189	7.6713	low expression
ENSSSCG00000033113	CHMP7	7.96564	5.08053	7.2916	2.54529	9.07238	7.47531	3.193	8.82257	4.13019	6.69004	6.71426	6.45979	5.70722	6.28218	low expression
ENSSSCG00000039915	ENSSSCG00000039915	4.69474	3.78564	3.27022	2.83547	5.20519	4.41479	3.46822	2.0093	3.36906	4.08686	3.42237	6.09485	3.05952	3.75128	low expression
ENSSSCG00000026781	ANKLE2	5.38211	5.79217	3.57848	1.73216	8.33049	4.61592	2.89117	3.5404	1.98198	3.5298	6.31495	4.71121	4.55397	4.36042	low expression
ENSSSCG00000028735	DDX51	3.25966	2.03216	1.62511	1.24821	4.72116	3.84069	1.64302	2.64437	1.18482	2.58397	3.20248	1.26115	2.54076	2.25446	low expression
ENSSSCG00000009814	ANAPC5	4.86287	5.25081	2.31754	4.04325	8.67012	7.7437	2.59826	3.63643	3.36375	3.49727	4.30803	5.53454	4.3497	5.24129	low expression
ENSSSCG00000040595	BRAP	3.55052	2.71592	1.48704	1.29428	3.76112	2.9878	1.61969	1.80016	1.85631	1.59591	3.04248	3.30577	2.51564	3.43263	low expression
ENSSSCG00000009886	TRAFD1	6.50319	3.63779	4.13915	1.46458	7.91169	4.05509	2.07394	4.29473	4.7966	3.57124	6.68578	3.80949	7.71468	7.69239	low expression
ENSSSCG00000009926	ENSSSCG00000009926	3.38854	1.77997	1.39619	3.92541	3.43337	4.47262	1.40054	1.83873	3.96668	2.16315	1.83729	2.39428	2.25219	4.34734	low expression
ENSSSCG00000040413	ENSSSCG00000040413	3.58588	3.22159	1.98739	1.97373	3.18125	3.43232	2.62512	2.47302	2.49163	2.64762	3.46711	4.69241	3.61463	4.97232	low expression
ENSSSCG00000010029	DRG1	1.59859	1.93709	1.80968	2.6204	5.46524	2.81521	1.65545	2.26864	2.04404	1.75989	2.48706	1.14767	2.07811	2.062	low expression
ENSSSCG00000010079	PPM1F	7.45076	5.17621	3.82874	1.95301	3.42352	6.65506	2.56838	2.66036	4.56525	7.30495	7.40995	3.82831	4.88558	6.30138	low expression
ENSSSCG00000010130	GNB1L	5.59883	5.47879	6.37878	2.01782	7.20502	5.99928	3.31295	5.97985	3.14582	6.09995	4.10172	3.41695	4.4021	3.45963	low expression
ENSSSCG00000034844	TBCE	6.3775	4.11706	3.11825	8.73132	8.36177	7.18426	2.9713	3.56731	7.93157	2.71528	4.83507	5.39361	5.24166	5.67627	low expression
ENSSSCG00000010174	EXOC8	2.49213	3.1471	2.76051	2.04096	3.71526	3.31895	1.66629	3.11351	3.13307	2.27215	3.31428	5.53011	3.88521	4.13528	low expression
ENSSSCG00000010235	SIRT1	3.01168	2.45759	1.73003	2.09043	2.09144	2.60668	1.80595	1.51024	1.17081	1.49184	3.04772	3.64019	2.54168	3.83204	low expression
ENSSSCG00000010396	PARG	1.66105	3.18162	1.87066	2.52281	5.3061	3.49309	1.71469	2.06369	2.32852	2.02017	2.96916	4.48307	2.85605	3.27851	low expression
ENSSSCG00000010484	NOC3L	2.02458	2.64499	1.74479	2.17366	3.55245	4.18396	1.6622	1.69956	1.51479	1.23161	2.3154	2.01485	3.35643	3.61196	low expression
ENSSSCG00000051686	None	3.3689	3.3849	4.16335	4.35272	7.67961	6.29658	2.67774	1.81833	2.62079	2.20295	4.0091	3.86046	3.05239	3.18746	low expression
ENSSSCG00000048329	None	3.86674	4.32444	7.18161	4.20961	7.15181	4.57599	2.8566	9.95822	4.75013	5.45742	3.27036	3.29096	3.58479	3.725	low expression
ENSSSCG00000023865	ENSSSCG00000023865	4.33275	3.50463	2.10686	6.8248	2.59451	3.02349	2.11185	1.89219	3.85195	1.89488	2.54629	3.87729	2.45202	3.707	low expression
ENSSSCG00000032198	SPOPL	2.28047	1.70003	1.48346	1.0031	3.07708	2.32152	1.40629	3.58354	1.61045	1.53309	2.26828	3.28615	3.13973	3.11403	low expression
ENSSSCG00000040294	None	5.69581	2.38134	2.87408	3.78364	5.35348	4.50515	3.14402	3.06276	5.354	3.50202	3.2041	5.03651	6.14204	4.92357	low expression
ENSSSCG00000048648	None	5.16369	5.92561	3.77159	5.73484	9.84981	6.89652	4.25011	2.58176	6.28258	4.24332	6.42563	7.12143	6.26123	6.80147	low expression
ENSSSCG00000015826	ENSSSCG00000015826	7.93957	4.04154	5.6674	1.80489	8.18504	6.69916	3.49088	4.34475	2.09543	3.78198	5.4778	3.3743	4.10651	3.64189	low expression
ENSSSCG00000028592	TM2D2	5.62525	4.91982	2.94267	4.89112	8.5036	6.24188	5.62106	3.67298	4.41218	3.53748	8.95311	9.41943	5.86709	6.1304	low expression
ENSSSCG00000016085	ENSSSCG00000016085	1.76904	1.78674	1.2238	4.03954	3.31903	3.21861	2.73171	1.05991	1.5479	1.02661	1.51338	1.30404	1.90594	2.47913	low expression
ENSSSCG00000016076	COQ10B	7.42436	2.81016	5.26565	4.00285	8.34961	6.40812	5.09441	1.57249	7.11873	1.30604	4.61058	6.21912	3.47706	3.44898	low expression
ENSSSCG00000025174	WDFY1	4.80489	5.1249	3.08651	3.01089	7.75864	4.27343	4.50989	2.78212	5.3769	2.87005	4.46485	5.81681	4.96302	5.39444	low expression
ENSSSCG00000016234	CUL3	5.46093	3.13051	3.3356	4.54155	7.54737	6.29279	1.87025	5.56451	2.30633	2.51537	3.60124	4.71037	3.73896	3.30932	low expression
ENSSSCG00000016208	ZFAND2B	3.99437	2.62701	1.57833	3.37669	4.78039	3.49171	1.90973	2.46228	1.4775	1.81536	2.90119	1.14134	1.84267	1.53161	low expression
ENSSSCG00000031572	MFF	2.9318	4.80782	4.60572	5.99022	9.25585	4.62779	2.7378	1.93973	5.56135	2.31496	5.14845	6.44783	3.42086	2.9683	low expression
ENSSSCG00000034714	OTULIN	1.28771	2.23134	1.95509	3.56983	3.92085	3.45596	2.90621	1.52062	1.62917	1.92878	2.52707	1.9497	2.26738	3.01275	low expression
ENSSSCG00000016793	ZNF622	5.1678	2.89439	2.89228	3.9796	9.28052	5.53572	4.06096	4.03432	3.43886	3.03409	6.01611	2.08806	3.48093	2.4762	low expression
ENSSSCG00000027681	ZFR	6.59593	3.37328	3.88625	2.23918	7.65956	7.14292	2.64518	3.02616	2.46031	3.76529	7.55908	5.4995	4.76105	5.00263	low expression
ENSSSCG00000016845	NUP155	1.48579	3.89184	1.80819	2.17006	5.13893	4.86011	1.74796	1.79944	1.58823	2.05317	3.10083	3.30858	3.98631	4.06666	low expression
ENSSSCG00000016907	DHX29	2.69881	4.48941	3.37009	1.77636	5.53081	5.68588	2.80719	4.57618	2.02487	2.46636	3.6571	3.52378	5.38254	4.31889	low expression
ENSSSCG00000016938	IPO11	3.4059	3.89478	3.14567	1.53565	3.74451	4.17116	1.72685	2.46931	1.07196	2.52793	4.10915	3.6465	4.47915	4.97981	low expression
ENSSSCG00000016985	BNIP1	2.89495	2.09025	1.98783	2.63494	3.95636	3.36867	1.45683	1.17408	1.11455	2.23923	3.20077	1.59577	2.80991	2.18099	low expression
ENSSSCG00000041202	SREK1IP1	1.99259	1.4755	1.6674	2.44371	2.57031	2.29186	2.24582	1.32813	2.16062	1.14172	2.43706	3.13542	2.6193	3.07707	low expression
ENSSSCG00000016945	PPWD1	2.63533	2.25957	2.5042	1.39001	4.82378	4.38508	5.50003	1.9476	1.30979	1.81423	2.48331	2.61117	3.86109	3.3582	low expression
ENSSSCG00000031547	ICE1	2.80344	3.40867	1.76998	3.70841	2.48976	2.75526	1.12873	1.93914	3.04144	3.64855	2.35059	2.32895	2.64311	2.65062	low expression
ENSSSCG00000017069	LARP1	4.00575	6.60357	5.59963	2.57524	6.9648	6.76996	3.87385	6.56257	3.75175	6.80773	6.58789	2.02059	4.45472	5.39536	low expression
ENSSSCG00000035118	BRD9	5.38677	2.50492	3.35984	1.38563	3.20051	3.43388	1.24786	3.34281	1.74279	4.20464	3.12878	1.99259	3.08867	2.29446	low expression
ENSSSCG00000006983	CNOT7	5.53048	2.04276	3.20013	3.72069	6.67471	6.06677	3.08173	4.96585	2.55195	2.57738	2.43405	1.94085	5.50864	4.16856	low expression
ENSSSCG00000006994	PCM1	1.52584	1.67041	1.8495	1.01694	2.65277	2.14845	1.17774	2.46502	2.25209	1.30344	1.34414	1.58137	2.43386	1.64333	low expression
ENSSSCG00000007004	ENSSSCG00000007004	4.37355	5.57634	2.25563	7.16538	9.19973	7.06305	2.8392	1.83405	5.43007	3.30095	4.91082	4.10836	3.99932	6.36719	low expression
ENSSSCG00000038960	ENSSSCG00000038960	4.88687	3.4905	1.91009	4.12239	5.03089	4.12803	2.60365	1.33164	4.17168	2.22214	4.2822	2.51645	2.26495	3.56649	low expression
ENSSSCG00000048962	ENSSSCG00000048962	6.95962	4.90764	4.51222	6.12549	5.52115	8.78538	2.47159	2.66603	7.92766	2.82503	5.08514	6.99894	4.37304	4.1946	low expression
ENSSSCG00000007237	PDRG1	6.01625	5.43816	4.89541	3.62263	9.28422	6.72261	3.36015	7.48774	2.73649	6.74168	5.53455	6.1988	8.08322	7.02622	low expression
ENSSSCG00000007475	MOCS3	2.98382	3.48502	2.97141	2.12571	5.74182	5.01469	3.05963	2.88303	3.40983	2.52596	3.08629	4.27378	3.6536	3.18554	low expression
ENSSSCG00000029119	PRPF6	4.48407	1.65144	2.0363	1.11909	3.46853	4.07958	2.37145	1.80736	3.25478	3.58718	1.95608	1.98806	1.82269	1.21656	low expression
ENSSSCG00000016411	NOM1	4.93024	3.13132	2.44311	3.83952	7.64815	4.36043	1.65139	2.85885	2.18186	4.1135	3.1415	1.87582	3.16333	3.73488	low expression
ENSSSCG00000024070	ENSSSCG00000024070	2.74723	1.80307	1.28939	3.57625	2.98106	2.69737	1.17535	1.58746	1.8542	2.01364	2.75576	3.32449	1.72305	1.36049	low expression
ENSSSCG00000022464	KBTBD2	5.76462	3.48583	3.77732	2.72514	5.95263	4.47779	2.26809	5.3173	3.09473	4.00784	4.39678	3.98378	6.44464	4.43687	low expression
ENSSSCG00000038919	RP9	9.60703	4.35009	4.18931	7.62439	8.7647	4.81706	3.06464	7.52026	3.87612	3.77975	3.55464	2.74507	5.25671	3.69007	low expression
ENSSSCG00000041482	None	4.61472	8.06161	3.31698	4.90998	4.61383	4.19699	9.85453	6.20402	9.25278	2.54897	4.89779	9.00702	4.76955	3.7422	low expression
ENSSSCG00000046067	ENSSSCG00000046067	2.84943	4.22697	2.13207	6.92451	3.96145	5.05456	3.59592	2.39397	5.7208	1.96123	2.25575	4.46753	2.07604	5.23576	low expression
ENSSSCG00000016772	VPS41	9.15462	4.45841	2.34202	1.77162	7.96212	6.24217	3.21714	3.18087	3.4788	3.17621	6.83291	5.52262	4.49399	4.72183	low expression
ENSSSCG00000016769	CDK13	2.63396	2.33586	2.56054	1.20518	4.94758	4.45222	2.73443	2.37308	2.73928	3.60161	4.13534	4.79926	2.92548	3.55164	low expression
ENSSSCG00000016734	CCM2	7.71168	3.57139	5.53796	6.09246	5.95771	7.99485	5.48797	9.00277	5.20207	7.53387	5.2092	1.07586	5.25296	5.77369	low expression
ENSSSCG00000013321	ELP4	1.45455	2.38648	1.1751	2.20577	2.549	1.95523	2.62821	1.79942	1.41704	1.10996	4.92148	2.41655	1.67874	1.74059	low expression
ENSSSCG00000013523	SAFB2	6.48764	3.41625	2.9041	4.05594	6.20902	3.42795	3.97737	3.34104	3.30104	2.02062	4.96115	2.63076	2.69287	3.75633	low expression
ENSSSCG00000024254	ALKBH7	2.60057	2.44941	2.80095	2.31815	3.44605	3.41764	3.03269	1.8259	3.67185	2.33116	3.18744	2.08512	1.96221	1.5129	low expression
ENSSSCG00000051687	None	2.96462	3.00674	4.93569	4.9603	4.33345	2.66262	1.36926	3.05652	3.27141	2.17241	3.83104	2.48261	2.56671	4.13769	low expression
ENSSSCG00000032642	DDX41	2.41933	1.61208	1.63788	2.83232	2.96356	3.44773	1.13038	1.05598	1.7557	2.24231	3.64812	1.72755	1.94258	4.15956	low expression
ENSSSCG00000043000	None	4.08731	2.97677	1.87846	5.1886	5.84212	4.18503	1.85556	1.29206	5.62498	2.03966	4.21434	4.4297	3.11592	3.46043	low expression
ENSSSCG00000014057	FAF2	3.42968	4.61468	2.52113	5.22062	3.71915	4.97983	4.37019	1.41054	2.83383	2.64405	6.31059	3.08809	3.08409	3.52957	low expression
ENSSSCG00000014197	SLC25A46	5.52448	3.28432	7.76297	1.88172	6.39954	4.69123	4.09336	6.26178	3.25402	4.65688	6.13041	9.24299	7.99564	5.16118	low expression
ENSSSCG00000026230	SRP19	4.68904	3.78036	3.19631	1.82034	6.48975	4.50634	3.98107	3.09443	2.74229	3.27078	5.39428	8.38063	3.98473	2.98137	low expression
ENSSSCG00000014292	HSPA4	2.39502	1.8295	1.75416	3.32793	4.20886	2.83733	2.14669	2.37752	1.71709	1.57437	2.87196	2.03171	4.08552	2.68972	low expression
ENSSSCG00000034954	C5orf24	5.00866	1.72292	3.02481	1.94492	4.4215	2.8098	1.66855	2.98679	1.68954	2.99594	5.39754	4.22774	5.17603	4.08176	low expression
ENSSSCG00000014337	ETF1	7.26149	7.69603	4.19606	6.55624	6.00436	6.83188	2.94009	6.2572	7.12399	2.93472	9.32719	5.02692	9.08863	8.62226	low expression
ENSSSCG00000023231	RBM22	4.02583	3.00153	1.77332	4.04734	7.67756	3.85525	2.11608	2.51625	2.13964	2.95734	4.91983	2.183	2.90687	3.45352	low expression
ENSSSCG00000007617	ZNF655	6.86149	4.95404	3.64259	4.54564	9.22373	7.37027	3.79713	2.29958	5.01728	3.20163	6.37842	4.98554	5.00773	7.08069	low expression
ENSSSCG00000007622	PTCD1	2.53026	2.46785	1.9521	1.58192	3.28236	3.40468	1.3345	1.89238	2.26275	2.78549	2.87148	1.81359	2.55732	1.60711	low expression
ENSSSCG00000033356	RRN3	4.58656	3.61327	2.64087	1.42846	5.99032	3.94543	1.52968	3.39084	1.11366	2.38771	5.02963	4.46889	5.1602	4.76018	low expression
ENSSSCG00000041407	None	3.52681	3.68433	2.58209	1.02445	2.5022	2.10392	1.47656	1.19874	1.53848	2.24531	4.01966	3.68615	3.56992	2.53337	low expression
ENSSSCG00000028635	ENSSSCG00000028635	5.19377	3.70785	4.03856	3.06933	2.43589	3.74263	3.5735	1.91013	6.0253	1.87442	4.254	2.89718	1.91744	1.87367	low expression
ENSSSCG00000036275	NSMCE1	5.12708	2.04494	4.40476	3.1269	4.19148	4.43282	2.06324	4.64882	3.26738	3.11175	4.10405	2.03966	3.27563	1.987	low expression
ENSSSCG00000024748	THUMPD1	3.47976	5.21943	4.13368	4.63419	7.17142	4.87879	2.39853	4.71374	4.78868	3.35343	4.99396	3.40102	6.09725	3.93126	low expression
ENSSSCG00000027324	ENSSSCG00000027324	5.93206	4.33864	3.78077	1.36485	5.21159	6.04143	2.63309	1.97905	3.0492	2.54743	6.26394	5.09316	3.36685	5.31887	low expression
ENSSSCG00000036428	None	8.21837	3.5477	2.94832	1.96384	4.61477	5.24135	2.42562	5.97967	5.7465	4.218	4.3136	4.45754	4.48591	1.73613	low expression
ENSSSCG00000028454	C16orf72	4.90341	3.1796	3.56938	2.47854	6.43442	4.08868	2.31101	5.10949	2.25149	3.40019	6.65133	3.659	4.76016	4.32449	low expression
ENSSSCG00000007919	ENSSSCG00000007919	3.58506	2.33259	1.18381	2.72126	3.04774	3.22287	1.53013	1.25656	3.2683	2.41524	2.28761	1.82435	1.47952	2.19293	low expression
ENSSSCG00000043638	None	3.0219	3.79932	2.28432	3.33385	3.78805	4.59214	1.80412	3.04746	3.09337	5.18176	5.64366	4.08523	5.63898	4.05468	low expression
ENSSSCG00000008077	CARD19	1.46768	2.97275	3.87422	5.67821	5.89004	4.09948	1.19592	3.41424	3.64412	6.36937	4.03014	1.62188	3.38462	2.14045	low expression
ENSSSCG00000008127	SNRNP200	3.00445	6.72592	5.38266	2.46464	6.37464	8.39761	3.35509	2.60438	2.6031	2.09734	5.8135	4.43328	2.54402	6.37687	low expression
ENSSSCG00000027098	TBC1D24	3.60485	3.80163	2.50225	4.81726	5.21034	5.63325	1.33047	2.7815	5.91013	6.40062	4.50508	2.89053	3.30411	3.59673	low expression
ENSSSCG00000008030	TSR3	6.14972	4.56112	4.22594	7.69973	5.97443	6.47369	3.22057	5.20929	2.65174	3.5746	4.07781	2.33167	4.21009	3.57677	low expression
ENSSSCG00000007733	ENSSSCG00000007733	1.87153	2.65204	1.25283	4.98884	4.01458	2.93019	1.61588	1.02836	2.24714	1.99347	3.7949	3.44727	2.12077	2.05731	low expression
ENSSSCG00000039331	ENSSSCG00000039331	6.60125	3.31692	3.30258	7.07683	9.4279	6.08482	3.13897	3.17716	6.50949	3.67239	9.24423	7.10409	8.34205	7.01053	low expression
ENSSSCG00000037002	SERTAD2	3.04572	1.57619	2.02162	2.24005	4.95946	3.32632	1.19758	1.80578	2.26056	2.10324	2.71123	1.13049	2.24777	3.05508	low expression
ENSSSCG00000029485	FBXO11	2.37885	2.55952	2.28004	2.48566	2.0236	2.93065	1.35326	1.81445	1.29444	1.53604	3.55849	3.54117	2.02706	4.46665	low expression
ENSSSCG00000008508	FAM98A	5.17558	3.81984	5.86439	3.03037	7.13	6.44439	2.87841	7.62566	1.34821	3.23079	8.18502	4.81349	5.00994	4.02142	low expression
ENSSSCG00000008493	CEBPZ	3.41356	7.13416	5.85244	6.1897	6.59111	5.9914	5.91811	6.23697	7.84491	3.51592	7.41543	4.24703	7.84981	8.92449	low expression
ENSSSCG00000008608	RDH14	4.32755	3.18279	4.03553	3.56965	4.26284	4.30398	2.01357	5.03304	7.46967	3.25475	4.45274	3.1345	4.11064	1.51332	low expression
ENSSSCG00000033753	UBXN2A	1.23829	1.74662	1.9507	1.77555	3.50406	2.31019	1.30071	4.50815	2.68498	1.59632	2.37413	3.43989	3.79836	1.70809	low expression
ENSSSCG00000024665	TRAPPC12	4.992	3.16559	2.11661	1.41149	3.47998	3.87072	1.50948	1.76563	2.28635	4.20914	2.97326	2.2323	1.73801	2.04737	low expression
ENSSSCG00000036022	ENSSSCG00000036022	4.49652	1.99149	1.42709	1.02125	1.86691	2.64695	1.26445	2.10513	2.08109	3.16309	1.5939	2.20242	1.72429	1.30796	low expression
ENSSSCG00000030493	UTP23	1.94334	2.84974	2.10267	5.62864	5.47163	4.21208	1.97199	2.05151	3.66318	1.62143	3.27738	2.49663	3.1875	2.9047	low expression
ENSSSCG00000051654	None	2.34465	5.35913	1.91854	4.6331	4.15454	4.42852	5.41787	2.01509	7.86376	5.01063	2.29853	5.19141	2.89067	7.14474	low expression
ENSSSCG00000030603	TATDN1	1.90472	1.12274	1.89191	3.63344	3.54114	3.14382	1.51735	1.21608	1.41251	1.13425	2.50743	1.15243	2.41036	1.92484	low expression
ENSSSCG00000033690	None	6.41853	5.0978	5.12966	4.76604	7.6906	4.82085	4.00849	2.60004	4.93661	2.516	4.57622	4.30121	3.15543	3.69812	low expression
ENSSSCG00000006127	NBN	2.97843	2.36004	1.75822	1.39125	3.84105	4.11429	2.42142	1.5196	2.12422	1.27754	4.48285	4.8007	3.1673	5.01635	low expression
ENSSSCG00000006155	ZBTB10	2.78255	2.88922	2.31096	1.70831	1.09045	3.16054	1.52583	2.23728	2.371	2.7771	3.4635	3.37422	5.14417	3.21322	low expression
ENSSSCG00000021628	TMEM70	3.65245	1.61564	3.23597	3.01197	5.05936	5.96722	3.12194	2.58703	3.61469	2.00513	4.38907	1.2664	1.64297	2.17805	low expression
ENSSSCG00000028902	RB1CC1	3.78593	2.23588	3.83633	1.20304	2.8192	2.71914	1.95421	2.91298	4.83085	1.56902	2.15652	2.72059	1.77165	2.81881	low expression
ENSSSCG00000006301	TIPRL	4.40947	3.44454	3.89924	3.56674	5.59236	5.57747	4.20957	3.34932	3.15845	2.98167	3.54656	7.38088	5.19884	3.42937	low expression
ENSSSCG00000006632	SCNM1	4.16242	1.70068	2.38479	2.58029	4.71607	4.08801	1.40968	4.31382	6.19638	3.76992	3.3386	1.88224	2.95806	2.7347	low expression
ENSSSCG00000006694	ENSSSCG00000006694	6.70749	4.45432	3.37164	3.6198	7.5883	6.16952	3.88703	3.76819	4.19466	2.4297	5.6803	4.1509	4.30654	6.26953	low expression
ENSSSCG00000006757	TRIM33	1.42558	2.91473	1.22984	1.67743	2.91838	2.00336	1.66292	1.38662	1.6265	1.20873	2.73778	2.92125	2.00755	3.14578	low expression
ENSSSCG00000006544	UBE2Q1	5.87365	5.98238	5.09782	8.82981	8.87012	7.96292	4.78484	7.6715	4.20605	4.65863	6.72336	3.06459	4.25427	6.87016	low expression
ENSSSCG00000006561	SLC39A1	3.98946	3.90595	2.80116	2.13118	4.07442	3.74537	2.05862	1.18167	2.65529	2.62738	5.25574	1.37871	3.81131	1.25526	low expression
ENSSSCG00000030119	PRPF3	4.52039	3.46761	1.74621	4.43028	5.4009	3.79406	1.82573	1.48064	2.13876	1.87083	3.36196	3.41927	3.24688	5.17749	low expression
ENSSSCG00000039555	JOSD1	2.36517	4.31102	2.89495	4.97308	4.41939	4.6458	3.02833	3.27608	2.90322	2.89823	5.23779	2.30541	2.94718	3.92075	low expression
ENSSSCG00000024932	CERS5	3.67454	3.2129	3.05097	2.49457	8.89195	3.18504	4.55729	4.29006	2.34	4.36679	4.89836	2.4704	4.5219	2.70633	low expression
ENSSSCG00000028516	LARP4	2.2261	1.57778	2.43564	1.03839	3.83455	2.8531	3.24749	3.03039	1.21358	1.94106	2.4778	2.25299	3.4957	2.87704	low expression
ENSSSCG00000000469	LEMD3	2.1469	3.37277	1.88505	1.9191	5.10129	3.2403	1.31387	1.3785	2.36539	2.05959	2.83041	4.62049	3.60477	4.3141	low expression
ENSSSCG00000000462	RXYLT1	1.78338	1.85422	1.6437	1.46188	2.66505	1.95764	1.55113	3.08985	1.30136	1.90202	2.67982	2.41488	3.06516	3.19396	low expression
ENSSSCG00000048731	None	1.62985	3.01328	3.65813	1.54134	4.88847	4.03269	1.95669	4.675	3.60167	6.76094	2.66276	2.12091	5.03967	3.79248	low expression
ENSSSCG00000021270	THAP2	2.09018	1.13171	2.50092	1.79302	1.99347	1.70506	1.22101	1.69974	2.00601	1.69531	2.65507	3.31847	2.93718	2.37998	low expression
ENSSSCG00000026719	ENSSSCG00000026719	3.23233	2.82067	2.82433	3.62105	5.95877	5.36853	2.26813	1.44998	3.87388	2.20603	3.96589	7.48067	4.41029	4.81611	low expression
ENSSSCG00000044413	ENSSSCG00000044413	7.62843	6.56095	4.78058	7.23033	8.90802	6.64189	4.31489	5.23329	6.57619	3.98109	7.81154	7.34895	7.2137	6.27213	low expression
ENSSSCG00000000587	AEBP2	4.39834	1.24313	1.91307	3.21968	4.07837	3.09891	1.31763	1.67774	1.98082	2.41209	2.93196	3.50159	3.41708	3.72627	low expression
ENSSSCG00000027190	PEX26	3.00448	3.45941	3.14584	1.14769	4.76743	4.69855	2.00875	4.55234	1.23384	2.72	2.85535	1.68615	2.32118	1.99565	low expression
ENSSSCG00000000890	NEDD1	2.69384	2.3774	1.70148	3.41343	5.08877	2.842	1.37299	2.10188	1.20017	1.97516	3.99036	1.91525	3.9248	3.46769	low expression
ENSSSCG00000025682	ACTR6	3.52706	1.0751	2.29602	2.46045	2.81291	2.76926	1.93838	1.86447	1.28897	1.49192	2.26731	3.50219	3.09364	2.39037	low expression
ENSSSCG00000000411	NAB2	2.90188	1.74717	1.67367	1.47842	3.43717	1.53096	1.21834	1.09697	1.19679	3.72595	4.11715	2.75438	2.53231	2.31355	low expression
ENSSSCG00000002655	MAP1LC3B	2.28858	3.03794	1.53681	2.13077	1.86543	2.01366	2.36094	3.73796	4.20412	1.14124	2.24045	1.82319	1.72344	2.18647	low expression
ENSSSCG00000032216	ENSSSCG00000032216	2.07433	2.34857	2.64108	1.37267	3.65911	4.14195	2.21548	5.66613	1.95758	2.07181	4.04128	2.51774	2.98686	2.8146	low expression
ENSSSCG00000040203	ENSSSCG00000040203	5.45283	2.96353	3.43317	4.31579	3.78469	4.55722	6.03409	2.57923	6.49224	2.96393	2.81883	3.53521	4.46163	1.64236	low expression
ENSSSCG00000046580	ENSSSCG00000046580	3.33864	4.79017	2.07601	3.10848	3.23901	3.0452	1.69587	1.20046	4.60104	3.71498	2.8691	2.86958	2.85295	3.30489	low expression
ENSSSCG00000002700	ENSSSCG00000002700	5.65975	4.04426	2.12986	4.25181	5.34398	4.28827	3.49649	1.30755	4.72836	2.10917	3.58791	2.79348	2.01226	4.94202	low expression
ENSSSCG00000002707	GABARAPL2	3.42057	2.09634	3.67564	2.35665	3.95251	1.99789	1.66849	2.09185	3.92964	2.91501	4.45445	3.17126	1.93406	5.23222	low expression
ENSSSCG00000002722	ENSSSCG00000002722	3.1895	4.64452	1.37125	1.10812	3.88531	1.78948	1.37812	2.67388	2.23922	2.99739	4.12455	2.4052	3.20594	2.31663	low expression
ENSSSCG00000002759	COG8	2.22486	1.89316	1.47597	1.80773	2.24372	3.1064	1.54321	1.70439	1.61745	1.68981	1.92388	1.39463	1.53317	1.7117	low expression
ENSSSCG00000044645	None	2.63218	4.56549	1.86936	3.24743	4.36457	2.74824	3.43433	1.99769	4.33653	2.58491	4.54266	4.60939	4.44563	4.74098	low expression
ENSSSCG00000002841	N4BP1	3.64749	5.49124	3.66256	2.70798	8.07508	4.52187	2.5848	4.6874	7.0333	2.87527	4.54488	3.57616	4.20312	5.46884	low expression
ENSSSCG00000051674	None	5.75539	3.9395	2.64225	4.50858	4.18017	5.6543	1.35014	1.59926	2.77324	2.74852	3.10746	4.1719	2.36719	3.50667	low expression
ENSSSCG00000002869	LSM14A	5.14493	2.9428	2.25818	4.73011	2.88963	4.01506	2.27267	2.90725	3.85818	1.16526	4.152	4.37277	4.09436	6.3458	low expression
ENSSSCG00000002877	ENSSSCG00000002877	2.23635	2.97948	3.36013	2.00052	1.64257	1.85421	1.35122	1.41608	2.5664	1.6325	2.40437	5.26992	3.36819	2.62123	low expression
ENSSSCG00000035639	TERB1	2.26862	1.82649	1.50144	1.28516	2.56065	1.79872	1.07742	1.09677	1.82512	1.38409	1.9382	2.67741	2.04985	1.83527	low expression
ENSSSCG00000002898	LIN37	2.35937	1.86064	2.41982	2.85943	4.73683	3.06244	1.36343	1.66655	1.42215	2.10252	3.80887	1.22424	1.89938	2.26416	low expression
ENSSSCG00000003072	ENSSSCG00000003072	1.75776	3.99231	2.47646	2.43581	1.96631	2.4073	1.30986	1.3394	2.02936	1.51399	3.26612	4.8413	4.27871	4.396	low expression
ENSSSCG00000048990	ENSSSCG00000048990	6.82578	5.16801	2.64696	7.6454	5.43	6.40376	2.10081	1.7084	2.79677	5.98636	4.99813	3.52094	6.1392	5.3781	low expression
ENSSSCG00000003262	TFPT	4.21086	4.3773	6.85397	7.50847	5.91936	4.00695	2.99397	5.79273	5.63745	6.36054	3.10783	3.43344	4.88064	3.55525	low expression
ENSSSCG00000003360	WRAP73	7.08635	3.44185	3.07045	4.97312	6.36179	4.16862	2.05823	2.28307	1.89316	5.25349	3.49464	3.26025	3.64819	3.19851	low expression
ENSSSCG00000003404	DFFA	9.7076	5.98919	4.59659	4.3491	6.39807	7.55488	7.3253	4.05696	3.59566	4.51685	6.60681	5.83881	5.0992	5.95632	low expression
ENSSSCG00000003405	PEX14	5.20472	3.52885	3.86844	1.0159	8.10198	5.11391	4.32331	3.48503	2.69779	5.09042	4.47745	3.00397	2.59277	2.11009	low expression
ENSSSCG00000046425	None	4.11955	5.72346	3.18014	1.10259	4.79219	3.40706	6.31897	2.53632	3.80559	4.59565	4.13918	2.04598	3.53622	2.18421	low expression
ENSSSCG00000047003	ENSSSCG00000047003	4.06995	7.48247	3.7375	4.1832	3.8868	3.083	2.82692	2.28228	4.70403	3.42048	4.91433	7.73082	6.21791	6.16375	low expression
ENSSSCG00000003339	INTS11	4.3437	6.18341	3.62269	1.74099	6.5407	3.94155	3.16525	3.98209	2.4198	5.10219	4.52579	4.50834	4.17264	4.16704	low expression
ENSSSCG00000029154	NOSIP	7.12394	2.77996	4.1039	3.773	5.83674	5.18565	2.67256	3.13166	3.43015	3.75906	3.99524	2.01489	3.59217	3.76886	low expression
ENSSSCG00000025440	ENSSSCG00000025440	3.60823	3.43091	2.63647	1.10987	4.11003	4.73474	3.70398	2.92708	2.85397	1.71973	3.5522	2.65554	3.30067	2.98211	low expression
ENSSSCG00000030682	MACO1	7.49886	3.03838	3.02502	3.02651	6.05514	4.56348	4.64439	2.79205	2.59082	2.14813	5.01622	5.35615	3.64858	4.8666	low expression
ENSSSCG00000027894	FAM76A	3.51838	2.05571	3.47277	4.14919	5.10562	2.85679	3.01034	3.22581	3.80307	2.22237	2.84601	3.14399	3.39022	3.78494	low expression
ENSSSCG00000003580	EYA3	2.49178	2.10367	2.2734	1.35627	5.31169	2.80931	1.52539	1.70367	1.34638	2.99422	5.10974	3.6215	3.02851	3.2207	low expression
ENSSSCG00000030284	TRNAU1AP	3.81692	1.31783	3.46906	2.95055	3.21604	3.01655	1.57124	4.61938	1.31319	1.95323	4.14554	2.04173	1.88597	1.63655	low expression
ENSSSCG00000049192	ENSSSCG00000049192	6.50868	3.40621	1.96819	5.94048	5.05823	3.87772	2.44659	2.3516	5.87758	3.01083	5.17098	6.58957	3.65633	5.09379	low expression
ENSSSCG00000029991	SNIP1	4.11176	2.90396	1.93895	2.99967	4.62256	3.46377	1.54164	2.55099	3.06605	2.45916	2.97947	3.4388	3.27435	3.88881	low expression
ENSSSCG00000003670	RLF	1.75687	2.45776	1.60255	1.94148	2.08709	1.75823	1.09583	1.93623	1.806	1.47939	2.79547	2.6839	2.74567	3.60318	low expression
ENSSSCG00000025855	RNMT	3.55352	2.5422	2.34379	2.40688	4.56715	4.51576	1.55583	2.71248	1.94004	1.67391	3.48822	3.60668	4.46731	3.91058	low expression
ENSSSCG00000030438	ENSSSCG00000030438	4.44193	2.40247	2.9463	2.08576	4.0635	2.79352	2.7471	3.95752	2.30638	2.52178	2.40846	2.46758	3.85664	2.85148	low expression
ENSSSCG00000026851	RMC1	2.96828	3.10425	2.5306	1.17825	5.46703	4.06804	2.27134	3.48361	2.63886	1.83391	3.21199	3.58576	2.25651	3.78001	low expression
ENSSSCG00000003664	PPIE	4.06693	3.92694	2.10118	3.81633	5.69289	3.55585	2.58063	1.88816	2.73503	3.48259	3.51691	3.04907	4.25187	3.07496	low expression
ENSSSCG00000030002	C18orf21	8.06814	3.12507	3.64544	6.93946	7.23444	4.78119	4.36272	4.37166	4.82618	2.59844	4.12932	3.17859	5.00962	2.64371	low expression
ENSSSCG00000038762	BTF3L4	5.26142	2.14661	2.73628	1.28505	3.69595	1.9261	1.43056	2.58108	1.92779	1.98144	1.86839	2.40132	3.96203	2.3212	low expression
ENSSSCG00000003872	EPS15	5.92412	2.94744	2.47267	3.84379	8.37065	7.25498	3.52276	4.65303	2.9144	2.67253	5.99203	4.26122	3.6401	7.58526	low expression
ENSSSCG00000023266	FOXJ3	1.63415	3.06328	1.81708	2.55229	2.86815	3.62301	1.20838	3.92451	2.10784	2.68101	2.72248	3.86841	3.29972	3.20681	low expression
ENSSSCG00000038717	FARS2	2.91522	3.19047	4.15575	3.31789	5.19655	4.5189	2.23782	1.7581	3.8038	2.82674	4.15339	2.8168	3.54519	2.44471	low expression
ENSSSCG00000001021	ENSSSCG00000001021	4.21926	7.28905	5.04426	8.09628	7.36876	3.92289	4.51432	3.79035	8.93325	7.29985	3.99859	3.24824	3.83578	7.10704	low expression
ENSSSCG00000001056	RANBP9	5.33498	3.79089	5.23319	1.77183	5.33085	4.70206	3.16919	5.33912	1.66257	2.32402	7.20434	3.96783	3.55088	4.36433	low expression
ENSSSCG00000026034	NUP153	2.32638	6.43136	2.08357	4.50931	7.1693	3.25974	2.56615	3.47646	4.16704	3.69648	5.50446	5.48301	5.81135	8.53707	low expression
ENSSSCG00000045954	None	2.34859	4.97512	2.60702	2.11872	4.34424	5.121	2.79124	1.83085	6.64635	1.89341	3.10884	4.1798	4.07595	2.71321	low expression
ENSSSCG00000038191	ABT1	4.10708	3.99498	2.91034	2.55486	9.5693	4.54498	2.68882	3.30783	2.72162	2.8744	4.28432	4.06381	4.48063	4.4634	low expression
ENSSSCG00000001474	RXRB	4.38679	3.18726	3.86554	1.20099	4.80755	3.28427	1.46845	3.26625	1.65776	4.82243	4.10551	3.31079	3.69945	3.03801	low expression
ENSSSCG00000001562	KCTD20	6.08629	3.75599	2.69508	4.17628	7.79195	3.63631	2.40316	2.83751	3.15144	3.84572	5.06794	3.39157	4.99491	5.5998	low expression
ENSSSCG00000001769	MORF4L1	71.6589	42.0547	55.2996	29.0019	105.22	62.7741	36.0807	71.2858	42.1693	43.0909	65.158	48.1779	65.9764	46.1195	\
ENSSSCG00000021587	MESD	18.2398	23.6786	11.2956	14.3259	24.576	17.9114	14.462	5.98771	17.916	7.34914	24.6252	20.8825	12.1405	10.9635	\
ENSSSCG00000034190	None	11.5172	7.6231	4.51506	15.1723	9.11811	8.53987	4.4633	6.03283	12.8786	5.89363	5.27899	5.44333	6.66694	5.13644	\
ENSSSCG00000001924	BBS4	16.1442	14.1003	9.31412	10.2463	14.1531	14.3596	8.85755	9.6319	17.8505	8.67349	15.5516	27.2684	12.0894	13.2915	\
ENSSSCG00000027457	UBE2Q2	7.6035	4.5089	4.31121	3.42646	5.78337	5.0529	3.16827	10.8303	3.75137	4.76123	7.1014	8.84371	7.34475	4.66587	\
ENSSSCG00000001862	ETFA	6.20623	9.59123	15.4293	4.35895	15.587	11.7778	16.517	8.36914	3.91145	8.72382	4.9822	8.36642	10.6891	6.52097	\
ENSSSCG00000001950	PRORP	62.494	48.3792	39.5584	105.06	102.485	57.8119	31.6506	53.8151	78.8346	30.2048	46.7707	28.0782	54.1961	55.7869	\
ENSSSCG00000001960	EAPP	9.42243	6.81275	5.01855	13.6153	13.5597	8.46252	4.95201	4.83103	10.793	3.4819	6.40332	6.17511	6.13174	7.66138	\
ENSSSCG00000002036	ENSSSCG00000002036	39.3611	30.0578	27.4246	29.1888	62.2428	42.2059	17.2881	43.2289	28.9068	24.8244	27.8822	17.178	38.0268	13.6	\
ENSSSCG00000034923	ABHD16A	13.0573	4.6766	7.72943	1.65528	10.7141	8.29495	5.54532	5.67504	3.81083	8.01452	10.3525	8.9055	4.41165	4.44286	\
ENSSSCG00000038947	ENSSSCG00000038947	14.9696	11.9139	10.3347	20.11	29.1313	14.6277	10.3137	7.50999	13.7458	10.1975	16.918	19.9726	14.4546	20.1471	\
ENSSSCG00000037267	MAX	9.25022	3.29603	4.22615	3.22258	10.044	6.49947	5.56084	7.94942	4.30872	3.98453	7.76854	2.80422	4.00599	6.48339	\
ENSSSCG00000022147	CHURC1	10.9456	6.86286	5.54203	5.21035	14.2829	8.95217	5.76741	16.3598	5.93114	7.32499	6.78878	5.66646	12.6962	7.16734	\
ENSSSCG00000002377	EIF2B2	9.40699	6.6349	5.29902	5.68061	15.9524	9.42984	3.53618	8.68485	3.29359	6.36806	8.1851	3.98496	6.48099	6.36654	\
ENSSSCG00000022932	SNW1	7.80753	7.97019	7.01166	12.5095	13.223	9.65352	5.73208	6.18749	14.1628	5.24071	10.2407	6.27522	8.32903	8.56986	\
ENSSSCG00000002441	PPP4R3A	3.31011	4.9774	3.30143	5.55874	10.0689	5.94492	2.95081	2.75448	4.04901	3.37637	5.0275	4.78023	5.51954	8.72697	\
ENSSSCG00000032304	MAEA	8.64105	4.82559	4.83928	5.27703	13.244	9.40106	3.00558	4.758	3.73542	7.01357	6.65192	3.876	4.80131	6.66711	\
ENSSSCG00000027746	ENSSSCG00000027746	77.749	38.25	51.5794	34.342	102.128	89.4233	53.8568	43.0586	47.8458	36.1438	39.7447	38.8876	39.6154	28.9233	\
ENSSSCG00000034122	TMEM128	12.8437	6.49207	5.71316	6.74925	16.563	11.5989	8.61008	3.50904	5.61554	3.95404	8.23755	6.58929	7.88983	7.87869	\
ENSSSCG00000029989	MED28	6.16753	3.69651	5.16613	2.90953	10.396	10.875	2.88571	5.65498	3.06647	5.37738	6.24148	5.4723	7.94017	4.60146	\
ENSSSCG00000040571	ENSSSCG00000040571	4.97138	5.48538	6.29768	6.79913	11.6777	5.95239	2.15463	7.45202	4.33222	5.32701	4.1955	2.95028	8.2685	3.09971	\
ENSSSCG00000050133	None	9.89205	7.73837	5.21168	2.58871	5.96602	12.9571	3.4891	7.96395	12.7896	8.48755	7.96907	7.91896	7.68458	4.66453	\
ENSSSCG00000031636	ENSSSCG00000031636	7.73731	9.87022	5.17465	13.4991	10.9983	9.90423	4.29905	4.95733	11.8105	5.16513	11.5535	9.61817	7.49841	12.8333	\
ENSSSCG00000045460	None	11.7865	13.5353	8.59272	19.824	16.0135	14.9218	6.13997	13.3184	29.6235	7.5276	14.7255	18.447	12.7139	15.0926	\
ENSSSCG00000008971	USO1	7.53249	8.66769	6.04739	2.95217	11.3962	7.84039	8.94584	7.09491	5.06532	4.55485	7.36787	11.4461	8.33867	7.39833	\
ENSSSCG00000008990	ENSSSCG00000008990	5.99852	8.65511	5.51312	14.5209	9.87137	10.1831	5.67266	3.50896	13.417	6.51497	6.9791	12.1493	8.18112	7.79663	\
ENSSSCG00000047653	ENSSSCG00000047653	11.6175	8.89735	9.70543	19.3387	12.312	10.2348	4.85148	5.38039	7.17776	6.66242	9.99922	11.226	10.7409	15.2886	\
ENSSSCG00000049366	ENSSSCG00000049366	29.3152	28.1626	20.4609	18.3845	38.8274	29.3787	15.1985	25.7618	22.5999	18.9377	63.3271	25.6259	25.8493	20.7367	\
ENSSSCG00000014578	DENND5A	10.9322	6.91195	8.70067	1.67262	8.47236	7.4676	2.61375	4.94254	7.94171	10.5211	8.71454	3.31658	5.8718	7.55494	\
ENSSSCG00000014600	None	61.4261	27.2416	63.8121	24.3952	47.3268	68.5142	13.0098	27.8462	34.0832	44.3983	55.1654	21.7706	38.0454	37.1611	\
ENSSSCG00000040639	THAP12	5.38282	5.89377	4.64718	11.9421	5.61793	6.81577	3.747	4.01367	6.53113	4.50656	4.869	5.17832	6.50582	7.1264	\
ENSSSCG00000037251	ENSSSCG00000037251	6.23189	6.63653	6.35861	12.6867	4.77637	4.24785	3.67881	7.04824	11.7033	4.44852	4.36073	8.22128	5.97305	6.05061	\
ENSSSCG00000042018	None	9.37813	3.88012	3.69359	13.3381	8.91369	8.8458	3.30472	4.02753	5.58583	4.67518	5.16924	8.17099	6.52988	5.55138	\
ENSSSCG00000045590	ENSSSCG00000045590	8.23457	4.77245	6.2104	8.14708	4.77841	8.68234	7.50846	1.70424	5.85065	4.99296	6.52827	6.47294	4.99571	13.4521	\
ENSSSCG00000015422	PMPCB	8.02405	6.74947	13.104	6.16583	13.2414	16.0062	8.3654	7.30451	5.23084	5.11789	9.07696	4.35187	8.78832	5.20756	\
ENSSSCG00000015576	TPR	6.18256	10.5197	6.52187	6.65164	8.55844	7.97355	6.31585	3.94615	5.07629	4.50265	9.17358	12.4811	10.133	16.7351	\
ENSSSCG00000040738	DYNC1H1	20.6004	26.6033	15.2784	6.47346	16.4805	17.8707	5.40138	12.787	13.4367	22.4313	22.5827	22.3104	16.0879	15.6817	\
ENSSSCG00000036820	ENSSSCG00000036820	66.9009	44.7177	33.5254	48.6729	49.4289	40.4977	27.5199	42.9363	60.2624	35.0452	38.663	43.4058	52.6513	38.6843	\
ENSSSCG00000034024	None	10.708	6.71147	6.45564	3.96964	9.90993	10.1358	3.67833	6.43097	5.44252	7.43084	7.54899	4.91094	7.02272	4.59629	\
ENSSSCG00000040396	SSNA1	23.2314	14.6104	19.2128	52.6903	30.8953	31.3838	10.308	31.5755	21.6529	30.9035	19.9376	11.5977	28.603	15.3623	\
ENSSSCG00000005839	FBXW5	8.99987	4.6802	10.2838	1.55076	4.56607	8.19278	5.64807	10.1611	3.10425	7.73364	5.19667	4.26955	5.04961	3.60579	\
ENSSSCG00000029857	ENSSSCG00000029857	19.0249	14.1522	8.16701	24.083	33.1694	28.9391	8.74231	10.574	14.3541	11.0141	21.465	14.8817	14.3444	17.429	\
ENSSSCG00000012258	FUNDC1	8.98119	4.96408	6.62545	5.59788	13.9731	5.63219	3.73364	4.90266	7.03965	3.44606	8.48621	9.13732	4.71324	9.97966	\
ENSSSCG00000012334	TSR2	3.79368	3.26246	6.20099	5.4187	11.4223	4.3214	2.67937	6.41264	4.17971	4.60242	3.69514	4.60705	5.2614	5.10403	\
ENSSSCG00000012382	ENSSSCG00000012382	20.8686	11.61	6.81821	13.9001	19.9404	13.1079	5.40606	7.61997	20.811	6.94741	13.9387	7.09105	11.2357	9.73329	\
ENSSSCG00000023312	PIN4	6.61555	5.50224	4.97547	10.0062	9.8528	5.76129	4.74774	3.52832	9.6926	2.31328	4.13608	5.3734	4.10127	4.92666	\
ENSSSCG00000012534	MORF4L2	41.6515	52.3256	24.4223	14.3589	59.6515	48.0252	40.2712	21.2941	27.505	24.5028	58.4856	47.0002	52.3062	19.3174	\
ENSSSCG00000012560	ENSSSCG00000012560	4.13434	7.14033	3.96271	7.83385	6.99592	14.0005	2.72896	5.36876	4.72823	4.21421	6.5767	6.90246	5.62526	5.8575	\
ENSSSCG00000034227	RPL35	64.7701	45.8212	55.1795	63.557	88.4447	42.3628	34.5094	38.3236	48.0967	69.1163	90.0087	16.5339	56.3351	45.8408	\
ENSSSCG00000012622	STEEP1	10.7266	6.59646	4.26336	13.0117	13.3369	12.788	4.8711	4.48648	5.9404	3.69902	6.39182	6.69372	5.93817	7.64003	\
ENSSSCG00000023277	None	18.108	9.06216	24.4452	17.0942	22.826	15.9852	5.59418	14.5493	8.84465	10.4362	7.42709	10.2119	16.7135	6.9799	\
ENSSSCG00000012654	ENSSSCG00000012654	12.9285	10.0965	7.22288	11.4856	18.1413	12.9553	9.8036	9.35943	10.5647	5.52611	9.96725	3.45081	10.838	14.7533	\
ENSSSCG00000012703	RBMXL1	9.37719	7.29222	4.22135	2.61936	11.4513	8.55425	2.81793	3.91002	3.51807	6.33504	6.84147	4.33841	8.17234	7.67052	\
ENSSSCG00000038226	ENSSSCG00000038226	11.854	7.45466	4.64932	9.51565	12.0467	7.33139	4.33972	4.26456	7.03295	7.4522	5.0995	4.01163	6.22503	4.65502	\
ENSSSCG00000034742	MECP2	10.0387	3.40414	6.20871	3.90265	8.75656	6.64814	3.00548	9.52968	3.36383	8.96191	5.91248	2.79402	4.59746	6.02242	\
ENSSSCG00000037777	EMD	27.8307	13.2605	19.5816	32.3516	29.5004	24.4555	7.33478	18.8109	27.8379	17.1184	23.6398	7.7105	14.4842	15.2917	\
ENSSSCG00000005738	RALGDS	9.49051	6.35062	4.14003	5.53166	8.66821	7.56005	2.30278	5.26943	9.24671	10.1477	15.2902	6.39555	4.64437	9.38438	\
ENSSSCG00000010802	UCHL5	3.96158	4.58401	4.89811	8.76154	10.3275	5.8231	3.18343	8.91003	5.14103	3.67497	3.7753	4.53529	5.94984	4.81468	\
ENSSSCG00000010821	EPRS1	10.6305	16.9598	10.8626	11.4405	27.6773	27.1036	9.32326	9.50141	5.55076	9.27697	17.6507	14.5589	19.2431	13.2337	\
ENSSSCG00000010866	SCCPDH	12.4599	9.31152	7.12194	3.32614	12.1795	13.9442	8.40956	9.02223	4.72479	5.85484	13.3937	15.1596	10.4857	9.10204	\
ENSSSCG00000023660	PARP1	9.9131	5.75229	8.33819	10.346	11.2387	14.2568	3.35587	6.28131	3.12391	9.58766	8.88935	6.49041	7.10536	9.65987	\
ENSSSCG00000046969	None	29.1189	43.9963	23.9754	64.1564	39.521	37.9247	19.2614	20.694	46.1079	21.6122	35.2284	31.4208	39.3149	50.6923	\
ENSSSCG00000010968	IL11RA	24.5239	21.1269	15.9476	9.89834	18.1351	10.7557	16.5889	7.09188	10.2004	20.4442	7.39401	8.05814	11.5355	10.3238	\
ENSSSCG00000041849	None	38.1545	30.652	21.0578	31.5698	42.9345	48.4704	19.2632	21.5252	52.9448	16.8478	32.6982	22.3627	26.9468	27.7706	\
ENSSSCG00000050251	None	9.74434	6.3394	5.801	9.36431	9.09122	6.85771	4.54106	4.83498	8.3532	5.24739	8.07624	8.56962	6.05182	10.0768	\
ENSSSCG00000026001	DNAJC1	9.71372	8.30366	5.51452	4.49267	11.5734	6.84003	8.97731	4.54344	7.54794	3.1347	7.04015	5.01966	5.67428	4.92397	\
ENSSSCG00000044376	None	7.45909	8.41826	6.4404	9.5547	4.49835	5.91292	5.43221	3.31211	13.372	5.54709	8.06724	11.4873	5.93212	9.64085	\
ENSSSCG00000036117	ENSSSCG00000036117	17.7596	8.06283	8.60488	4.4974	14.5878	11.664	6.51801	7.44335	4.832	10.2035	8.26245	6.86329	9.52752	4.00842	\
ENSSSCG00000011162	ENSSSCG00000011162	11.3179	8.77207	6.65619	8.7046	16.2386	7.95767	4.2422	7.17788	10.6045	7.63714	7.07296	6.41668	6.64746	9.73293	\
ENSSSCG00000050382	ENSSSCG00000050382	10.7615	6.97682	4.7569	10.6757	13.6265	11.1912	2.93391	3.50518	14.4576	5.35856	8.81771	14.1623	7.04223	8.37059	\
ENSSSCG00000046385	ENSSSCG00000046385	11.2489	5.44721	3.51095	5.85702	3.49568	4.8819	2.1603	2.32949	5.90448	6.67236	6.01675	7.2968	5.25869	5.01006	\
ENSSSCG00000035098	MED4	14.8319	5.76997	8.11555	14.9166	17.1775	15.2173	5.75873	13.2275	9.01074	6.23991	8.99034	5.13189	10.3306	8.08806	\
ENSSSCG00000031288	CLN5	10.1543	5.26104	3.77232	7.13696	8.60552	8.36416	5.33224	2.56197	8.35811	2.59195	7.90945	5.38136	5.46051	12.7073	\
ENSSSCG00000009509	IPO5	15.9772	18.4716	13.1886	10.3093	26.3745	28.6647	7.47642	17.6491	9.12302	11.1251	18.8566	11.7195	27.91	20.0493	\
ENSSSCG00000029502	NAXD	12.0809	10.5002	6.13419	3.99737	16.418	11.2681	13.0779	5.18328	10.671	7.66365	11.3452	6.15179	6.33677	4.8957	\
ENSSSCG00000034696	ENSSSCG00000034696	8.79562	9.54614	9.89883	10.9486	6.61399	6.25604	3.0952	3.94876	12.9572	10.256	6.19805	7.82563	9.1242	5.02486	\
ENSSSCG00000017136	TBCD	10.5406	9.84931	6.41212	3.37477	12.3888	14.4093	3.8337	6.78326	4.81633	13.9153	8.48662	6.99781	8.76721	6.81219	\
ENSSSCG00000030183	GOSR2	7.29916	6.23374	4.75116	8.40093	10.6851	6.75523	5.17257	3.62306	4.53031	4.49843	7.47703	4.92402	3.93722	8.55035	\
ENSSSCG00000017287	PSMC5	15.9322	9.41533	9.3168	4.62465	10.1483	8.31334	10.0839	9.07509	6.76928	7.03151	5.25838	6.40919	7.36603	2.79827	\
ENSSSCG00000017386	BECN1	12.8797	7.30631	8.56549	10.2888	16.8677	14.0784	5.06346	8.01802	7.83086	5.7784	10.278	10.1178	10.3204	10.9608	\
ENSSSCG00000017543	CALCOCO2	19.6437	8.14568	11.2567	9.72442	15.8229	8.05214	3.33052	9.79922	14.0235	4.57813	10.546	10.2658	9.01181	11.2869	\
ENSSSCG00000017489	PSMD3	32.551	20.7008	24.8235	13.8835	55.9274	36.8599	24.3944	47.367	18.6017	27.0957	30.0752	11.6827	27.2354	18.2966	\
ENSSSCG00000022659	CLTC	5.66719	12.106	4.50902	3.5016	11.6535	4.8194	5.12268	7.68714	5.57208	3.41479	10.0081	3.52163	8.79603	8.47773	\
ENSSSCG00000038726	RANGRF	8.18216	4.11053	9.51317	4.14544	8.92664	9.05248	4.49285	11.7874	2.28775	6.4043	4.12148	10.6006	7.92516	5.05101	\
ENSSSCG00000043694	None	14.4619	9.50513	5.88462	10.4703	5.48447	9.46651	2.40185	6.75443	10.6923	10.6889	6.66875	8.45051	7.6861	11.9136	\
ENSSSCG00000011179	MRPL3	9.47096	5.44092	7.90193	8.52087	16.895	12.6514	5.26272	7.38773	6.50732	5.45847	11.9294	4.89973	7.31923	4.98558	\
ENSSSCG00000037653	RAB5A	11.4078	5.94296	5.66186	7.85079	13.5184	9.13785	6.02143	5.63516	11.4598	4.21959	9.19165	10.7789	6.1632	11.9746	\
ENSSSCG00000042530	ENSSSCG00000042530	9.31802	7.22353	20.2335	12.6603	11.8775	7.24245	4.77835	11.8125	12.1757	7.31279	8.91383	7.75227	11.7569	7.17584	\
ENSSSCG00000036812	ENSSSCG00000036812	18.3911	15.9208	11.3426	6.70538	28.4082	20.4697	5.89558	13.5343	12.5184	23.6228	20.832	12.2033	14.3247	8.80643	\
ENSSSCG00000042750	None	6.2005	10.1612	9.00672	13.1066	15.1815	8.73685	5.31078	9.51413	8.35578	10.0378	7.12993	5.06038	8.64566	7.03183	\
ENSSSCG00000050244	None	11.5628	12.5417	9.3833	17.4672	13.2336	10.939	5.07218	7.17455	16.4081	12.9019	9.97279	9.88007	7.79632	14.3905	\
ENSSSCG00000011436	TLR9	8.3014	10.537	12.5789	17.5835	13.0544	7.75636	2.9541	18.4312	10.414	14.5908	8.11038	5.75148	12.1705	9.95371	\
ENSSSCG00000011559	ENSSSCG00000011559	17.2122	9.12338	8.66587	11.828	14.797	11.1478	4.38194	4.63665	10.2018	6.39406	10.7296	15.6799	7.4188	7.62804	\
ENSSSCG00000011565	BRK1	52.6431	16.8411	21.3059	18.6627	59.9244	35.2242	29.876	30.3671	18.2997	22.7022	29.9019	22.5683	29.1573	35.0908	\
ENSSSCG00000027294	CDV3	8.20172	4.97978	7.69283	7.00898	11.4618	9.37537	3.75034	5.59937	4.31762	5.38222	7.5008	3.15849	7.10941	6.55755	\
ENSSSCG00000011639	SRPRB	8.68298	14.8972	5.26971	7.42694	13.2715	11.2137	11.1582	4.15823	5.98365	3.98074	10.3263	15.3617	7.59579	9.68768	\
ENSSSCG00000011710	EIF2A	18.3737	9.747	6.86654	6.92595	21.2258	15.6897	10.4309	13.1397	7.7345	5.75404	10.6609	5.53448	11.1397	9.99468	\
ENSSSCG00000026018	MFSD1	11.5032	5.97386	5.77489	3.19415	10.4128	9.40551	8.65077	5.52137	15.796	4.13068	12.2977	10.7002	8.04707	10.0109	\
ENSSSCG00000017772	SDF2	13.1314	10.5119	12.4484	12.4946	21.7686	14.8377	10.2902	8.84084	15.8083	10.5193	26.1763	10.5882	14.4193	12.9369	\
ENSSSCG00000017796	BLMH	14.3238	10.4094	8.23152	5.39726	17.1641	16.9413	10.3647	22.3537	5.01169	10.397	11.5452	7.27516	14.6155	8.31279	\
ENSSSCG00000050813	ENSSSCG00000050813	70.4474	47.8129	54.6744	56.1625	104.319	85.3842	26.1754	45.0859	82.2782	36.4292	59.2418	57.7855	68.777	44.528	\
ENSSSCG00000029608	SEC62	27.8558	10.3144	8.95989	9.12469	20.9339	17.5609	18.9901	6.43084	16.9395	5.30575	12.0173	18.5624	9.71384	12.9089	\
ENSSSCG00000042725	ENSSSCG00000042725	13.0655	11.2775	9.67179	19.7232	11.1249	15.0001	17.7054	13.1483	21.752	9.29845	11.5777	14.9935	14.5884	19.4425	\
ENSSSCG00000028376	TM4SF19	7.19717	6.4412	6.23097	5.90488	13.4263	6.71851	4.58398	5.56583	10.6246	4.19561	6.90943	4.35366	5.79177	5.59082	\
ENSSSCG00000034711	ENSSSCG00000034711	6.78707	7.88153	4.86504	12.0838	9.99004	7.6966	6.87619	3.74612	9.41019	4.95674	8.77627	14.4218	8.01473	11.8471	\
ENSSSCG00000036491	PCNP	5.28162	2.69646	3.48427	4.58867	10.0163	6.20431	3.08637	5.50983	3.65755	3.26242	4.33862	3.32292	4.76845	5.11415	\
ENSSSCG00000011961	TFG	6.56445	5.21676	3.09031	2.88312	10.6008	6.45915	4.21068	4.07551	4.0776	2.97863	6.73596	3.38236	4.34334	2.81728	\
ENSSSCG00000032182	CGGBP1	9.96351	6.29451	5.42999	10.2105	9.86103	8.96605	5.16727	5.01822	5.17494	4.87604	8.30114	7.55137	8.35133	11.1604	\
ENSSSCG00000043026	None	21.9616	20.1152	6.96301	14.9566	19.4094	12.7178	11.9223	4.43079	22.2635	6.64553	18.1176	16.5994	11.483	13.3834	\
ENSSSCG00000051450	ENSSSCG00000051450	15.1946	26.8712	12.8871	33.256	11.4746	15.6467	10.977	9.25127	36.7657	12.158	16.8599	22.0581	17.4535	27.0038	\
ENSSSCG00000034378	IFNGR2	18.9759	15.159	13.9536	10.8482	16.8376	9.28449	9.66704	8.57906	13.2016	5.73103	12.9023	5.27457	7.93783	15.6965	\
ENSSSCG00000021042	BRWD1	9.24325	7.75652	12.1422	12.0349	20.6832	13.6172	4.83233	15.7359	6.25429	8.31806	10.9327	10.9079	14.6032	9.39194	\
ENSSSCG00000021991	ENSSSCG00000021991	7.46205	5.16042	15.4118	8.02076	8.94417	6.7712	4.01555	8.75248	6.22543	9.71877	6.27357	2.73121	9.23734	2.70172	\
ENSSSCG00000022164	HSF2BP	13.2835	9.8457	6.91064	11.2132	10.4898	10.0472	6.77457	10.4525	9.25115	9.62926	9.54578	6.6512	11.0262	4.94037	\
ENSSSCG00000039085	TRAPPC10	19.7322	12.5545	18.9926	16.1468	25.9512	17.7118	5.53322	8.64543	8.05476	18.6423	9.31294	7.24854	15.3815	6.36643	\
ENSSSCG00000050683	None	7.34896	6.10319	5.16583	3.64029	8.47117	7.08985	3.94255	4.34154	4.59229	9.44898	8.97608	12.9088	10.151	6.17562	\
ENSSSCG00000009823	VPS29	16.0444	8.0271	7.23511	17.7634	14.4358	12.8822	8.27225	6.54432	11.1146	5.04446	8.54677	6.49898	7.42317	7.00201	\
ENSSSCG00000050590	None	10.4062	6.97532	14.1482	10.4389	10.9511	10.0836	3.5031	9.0449	5.14505	6.66371	7.58419	8.61833	6.81817	6.52752	\
ENSSSCG00000040422	C12orf76	10.538	7.34201	5.57288	11.1041	5.79496	6.49991	4.05023	3.79468	7.89469	6.69996	8.00515	8.94637	7.2018	13.0327	\
ENSSSCG00000034860	HSCB	5.73675	4.79433	6.46796	10.0007	8.46306	7.27777	2.90151	6.08629	11.1803	2.78631	4.81989	2.98548	5.00851	3.36158	\
ENSSSCG00000010078	TOP3B	12.4089	11.2707	5.04082	18.2034	11.8542	9.33236	4.45584	2.96063	17.0233	8.56222	8.89321	9.49032	6.86438	11.5983	\
ENSSSCG00000038132	IRF2BP2	13.5716	5.31386	7.77022	1.49515	12.4741	8.14242	5.24253	8.91313	4.08378	8.75232	5.35529	7.72632	6.33929	7.84827	\
ENSSSCG00000010095	CRKL	10.194	8.26454	7.67212	5.13883	21.9451	14.3141	4.87892	16.7461	6.22438	12.3669	9.90861	6.94137	11.6413	10.5363	\
ENSSSCG00000040740	C22orf39	8.71853	6.23266	4.50376	8.54745	12.1285	7.80835	3.69854	3.68785	6.6356	3.71351	4.78885	4.69681	4.08192	6.13634	\
ENSSSCG00000050725	None	8.05091	5.17759	3.27875	6.23181	6.98281	11.854	8.67061	2.52236	9.71914	3.39155	6.89556	8.21492	6.14894	6.67141	\
ENSSSCG00000033700	ENSSSCG00000033700	9.82899	8.34824	11.3452	8.63036	19.818	16.7912	5.68849	15.7709	5.17819	7.31587	9.72145	4.99104	14.982	6.54225	\
ENSSSCG00000010440	ENSSSCG00000010440	10.979	10.5115	10.1998	5.87776	11.2304	7.47793	11.2243	4.93828	7.01781	6.93318	12.902	18.6237	11.35	21.9611	\
ENSSSCG00000010465	TNKS2	6.08683	5.25973	4.25634	2.14065	6.75598	6.4705	3.59735	5.92722	2.7045	5.67516	6.68046	10.9336	9.39934	8.34435	\
ENSSSCG00000010310	NDST2	20.9407	17.3737	13.9517	10.9509	24.6083	20.0023	8.96009	24.4776	23.8595	15.2424	16.773	13.8382	17.2727	18.7048	\
ENSSSCG00000037185	ARHGAP19	6.19556	6.75622	5.57125	9.05803	14.2341	11.6873	2.09685	6.68474	6.00724	6.44772	6.16821	3.25472	7.04077	6.83485	\
ENSSSCG00000022128	ENSSSCG00000022128	6.60134	5.96359	5.52379	4.29657	8.80562	3.24166	3.88709	5.72867	6.1601	2.886	5.18236	9.5923	3.71236	10.3592	\
ENSSSCG00000043610	ENSSSCG00000043610	6.84732	6.53747	2.64832	10.0851	2.64599	3.54652	3.49076	4.02569	4.73778	3.68991	6.38361	6.15583	4.87552	7.70447	\
ENSSSCG00000010743	BCCIP	14.8169	9.28499	9.47465	19.94	23.5175	17.138	11.0562	12.5617	15.9341	8.43619	9.37386	5.46329	10.9201	9.4045	\
ENSSSCG00000038895	DCTN6	10.7539	3.46176	8.72567	6.76817	14.1761	8.09336	3.73513	7.48719	4.03016	6.3406	9.53499	12.988	10.1268	6.03841	\
ENSSSCG00000048874	None	5.53124	9.86246	4.55216	13.7281	8.98518	8.33512	6.11826	3.04108	13.605	5.3196	8.28808	12.162	11.0402	14.0858	\
ENSSSCG00000028458	METTL5	7.91873	5.67783	3.02141	11.0981	11.7252	7.4206	4.84777	2.84739	7.79247	3.63281	4.8798	4.93533	6.22323	6.01764	\
ENSSSCG00000015962	SP3	8.12146	8.52559	4.79727	4.34541	11.9916	4.56912	5.05398	5.20869	3.87328	7.34057	8.25516	8.40678	10.5579	14.6038	\
ENSSSCG00000016075	ENSSSCG00000016075	33.5634	30.1009	19.0196	6.58977	32.4284	23.1859	14.7309	17.0444	12.5597	19.7654	29.1158	30.276	34.7773	41.3658	\
ENSSSCG00000016220	DNPEP	10.0909	8.7058	14.4897	5.76875	19.4814	19.2985	7.60752	20.7604	3.94116	12.5073	15.6555	7.3798	12.6949	7.45817	\
ENSSSCG00000016226	ENSSSCG00000016226	11.6982	11.6792	13.6964	7.23899	21.3991	22.5282	6.43391	11.561	7.63083	9.7997	13.1611	10.4179	16.5969	11.8688	\
ENSSSCG00000016272	PSMD1	8.10413	9.57947	8.75911	7.3781	19.5791	18.7844	6.68173	12.9362	8.66459	5.67808	10.4154	6.85708	8.52682	7.50824	\
ENSSSCG00000020790	COPS9	95.9599	36.8893	58.5963	48.2246	100.077	69.7497	36.8742	46.2416	64.0465	52.4834	45.4211	28.8359	66.7224	35.5681	\
ENSSSCG00000042185	None	20.6537	13.9798	7.05743	17.7239	23.4291	20.9475	5.99753	4.09762	14.6846	14.451	19.4098	11.0069	13.0564	8.87149	\
ENSSSCG00000016874	PAIP1	10.468	7.05153	9.49167	7.38393	14.3004	11.4674	7.39013	22.801	3.56268	9.13733	8.94356	11.1034	13.8617	8.68534	\
ENSSSCG00000016911	MTREX	7.62427	10.77	6.07591	4.73206	12.731	10.4672	6.9412	5.52902	8.34643	5.08183	10.1323	10.4595	10.5902	12.445	\
ENSSSCG00000023307	FBXW11	7.51723	5.02363	4.31916	3.40713	11.1326	8.48756	2.49802	5.59237	4.69966	3.61658	6.71535	6.83849	5.42606	7.35527	\
ENSSSCG00000016998	NPM1	33.7051	38.4381	18.5272	9.2555	50.1911	51.3282	20.3395	20.6931	14.9235	19.1865	34.3962	25.76	35.1274	36.257	\
ENSSSCG00000048920	ENSSSCG00000048920	10.2151	12.0056	6.95694	10.7305	9.0017	11.1595	11.2581	9.21672	14.4113	6.64257	9.42584	18.0359	8.09134	11.8383	\
ENSSSCG00000024126	CCT5	9.87866	11.1116	11.888	4.23897	23.8557	11.3715	5.43222	8.34538	8.83541	7.93281	13.1019	6.16521	11.0978	11.5097	\
ENSSSCG00000017119	CLPTM1L	12.7206	14.4792	11.8135	10.9524	29.3503	21.3696	13.524	7.74678	10.5028	11.5294	14.3565	8.53957	9.72054	15.5489	\
ENSSSCG00000007031	POLB	7.28858	7.79983	7.12345	6.40281	10.5767	13.2659	10.7676	7.20103	4.6335	4.70063	6.52565	5.68614	8.19032	9.36166	\
ENSSSCG00000045000	None	21.6859	51.6556	15.6843	45.9369	58.5244	55.1887	23.858	21.4898	35.3647	15.3912	27.0928	17.1637	33.8272	33.8415	\
ENSSSCG00000007203	ENSSSCG00000007203	13.1894	10.0672	9.92639	17.2326	15.0814	16.1321	6.14135	8.92405	10.2992	7.16406	10.201	8.80337	12.4871	14.8111	\
ENSSSCG00000007395	SYS1	12.1826	9.28915	7.35645	11.8946	11.2363	16.649	4.35992	17.9707	17.422	8.11768	9.45335	4.77421	7.32068	6.15296	\
ENSSSCG00000007362	SRSF6	18.8688	14.7828	7.39701	14.04	23.6078	16.9722	10.7522	5.80046	11.3488	6.48751	12.056	13.0904	13.1397	12.4796	\
ENSSSCG00000007369	ENSSSCG00000007369	64.996	29.4562	48.5852	22.713	59.8926	37.2525	26.9758	58.6097	45.4222	56.9409	47.9492	29.2981	51.8729	24.456	\
ENSSSCG00000034952	DPM1	10.8842	4.6521	3.8545	10.0126	13.1827	11.3033	5.25185	5.19423	7.67708	3.29212	6.13397	6.55073	7.70225	6.75006	\
ENSSSCG00000007503	RAE1	4.09635	4.82069	4.57758	5.34321	11.3599	5.76235	2.41149	3.65801	3.94275	3.12643	4.65819	3.24571	4.56233	4.25849	\
ENSSSCG00000025534	CSE1L	7.92926	5.52724	6.59483	3.93051	12.8336	13.6148	4.36174	7.49184	3.98958	5.96408	7.37673	5.28166	10.7813	8.92305	\
ENSSSCG00000033041	None	146.394	85.7579	114.993	93.3693	107.689	108.663	39.1847	79.3405	99.7381	126.711	74.1568	107.02	64.79	64.2303	\
ENSSSCG00000039160	RTEL1	14.7345	11.165	6.72294	10.5072	14.348	19.2155	5.97288	6.55136	8.35093	15.2237	10.0127	6.57291	9.42382	8.17594	\
ENSSSCG00000044439	None	10.2706	7.4154	3.74582	6.58793	8.71956	10.1758	2.87962	4.85308	6.96233	10.7327	5.55017	5.53458	6.08589	3.70566	\
ENSSSCG00000016509	LUC7L2	16.7389	11.46	8.59818	22.6675	11.8963	11.3931	8.37002	11.7355	16.5823	9.06261	9.94233	14.5191	13.1591	16.7948	\
ENSSSCG00000016593	ARF5	15.3958	11.8126	12.1718	4.18258	20.4855	22.7473	10.2022	12.1058	7.02013	14.3829	16.1696	13.673	11.7911	5.92822	\
ENSSSCG00000016692	TAX1BP1	11.3653	4.96023	6.96123	3.84275	10.4818	13.045	8.11511	4.20452	9.53803	4.27004	15.3281	16.5115	10.143	10.2617	\
ENSSSCG00000027491	ENSSSCG00000027491	15.244	10.2977	13.1605	24.6451	23.5328	25.6336	8.9305	13.1576	12.3804	9.78246	12.0049	6.78974	13.4452	9.06601	\
ENSSSCG00000050446	None	11.7613	12.6928	7.49826	17.1645	8.46717	8.83982	11.2043	13.2768	17.4647	6.47003	24.6442	17.436	13.2945	9.55042	\
ENSSSCG00000042418	ENSSSCG00000042418	16.3979	12.2577	17.1273	14.1046	30.4945	23.9081	8.30922	14.009	14.8596	12.9137	18.7093	7.96103	18.3755	9.93651	\
ENSSSCG00000012913	PPP1CA	18.096	28.5347	25.9127	23.2696	46.2007	42.3248	15.2664	18.3866	25.1179	27.4718	40.1785	9.60107	23.7375	34.1624	\
ENSSSCG00000049610	ENSSSCG00000049610	20.1226	8.39659	10.6347	27.3222	17.5972	18.5824	10.3277	8.25861	18.379	7.92644	18.3327	8.09508	7.49574	9.60786	\
ENSSSCG00000013757	C19orf53	20.7869	10.6991	15.1854	24.9407	31.8716	34.9237	16.7177	20.3974	10.8591	13.0383	22.8702	7.6012	12.6399	12.6977	\
ENSSSCG00000034876	PET100	14.0758	11.0936	24.4513	13.273	17.6607	7.48174	14.0394	13.1956	21.1853	8.15811	17.5371	5.76859	12.4652	12.3696	\
ENSSSCG00000013444	BTBD2	13.565	9.25275	14.011	4.08267	14.3073	17.0992	6.73362	13.2454	6.97973	20.017	21.4692	12.2268	10.6778	7.08563	\
ENSSSCG00000013442	ABHD17A	8.53061	12.1495	14.4433	21.2681	24.7136	18.0953	7.89462	14.9562	7.73179	17.9462	15.8321	5.00333	9.57508	13.1568	\
ENSSSCG00000014075	ENSSSCG00000014075	13.593	4.64999	6.83101	9.88216	14.1756	5.90684	4.14919	7.62436	6.29244	5.86457	8.12539	2.09286	7.91831	6.95833	\
ENSSSCG00000014244	PHAX	11.4498	6.99296	5.48061	12.4937	16.2943	12.9819	6.16514	5.54455	14.7129	4.37403	14.7844	13.7001	8.21309	11.5377	\
ENSSSCG00000022048	REEP5	10.6395	2.93907	9.40692	7.12607	5.43233	6.33457	1.45212	10.3813	10.0887	6.81004	4.88714	11.4467	11.1745	7.01418	\
ENSSSCG00000044854	ENSSSCG00000044854	9.26095	12.1219	11.6617	14.31	28.6095	14.0273	6.10392	8.05039	14.0715	10.2352	13.9707	10.893	7.58848	11.8133	\
ENSSSCG00000014280	RAD50	7.18258	8.43569	4.69096	11.8527	12.613	11.4963	7.3759	3.3755	12.3511	3.37095	10.7463	9.03151	5.47993	10.9216	\
ENSSSCG00000014343	MATR3	20.1538	17.3624	12.7777	17.9883	21.2033	21.0998	9.60926	10.4293	19.2842	12.8245	27.0274	25.6427	27.2924	19.6468	\
ENSSSCG00000043421	None	16.5639	11.3422	5.77816	8.60682	18.0195	10.706	9.05388	4.91664	10.0008	7.3511	22.269	13.9154	12.8203	10.1137	\
ENSSSCG00000014371	NDUFA2	23.8915	28.227	42.4083	28.5917	49.266	33.2856	17.2118	26.1999	25.7615	18.1316	12.0764	9.95486	28.0802	11.6309	\
ENSSSCG00000039390	EIF3B	15.0477	17.1442	18.4658	13.6083	38.9885	24.2159	8.4397	22.8381	8.5086	18.3472	25.6531	8.20724	21.9397	16.6256	\
ENSSSCG00000025940	ENSSSCG00000025940	8.35855	7.09467	4.12535	11.7795	8.26395	5.92098	4.33231	3.40432	9.33622	3.6591	8.01679	5.9732	5.91345	8.1299	\
ENSSSCG00000030709	ENSSSCG00000030709	64.1067	18.5078	33.4303	53.8391	52.2527	36.0954	32.5056	51.1969	38.9819	27.866	18.1981	16.4564	26.4077	13.7386	\
ENSSSCG00000033982	ZNHIT1	19.8651	14.3214	14.8761	25.6108	31.2339	22.873	21.0344	14.4904	25.276	10.5915	16.0446	8.55766	11.1557	8.34312	\
ENSSSCG00000025966	EIF4H	70.8521	57.0987	43.7964	23.2943	102.283	78.4615	39.627	39.226	40.22	49.7616	70.1221	47.6717	67.8479	56.8875	\
ENSSSCG00000036817	PPP4C	6.79418	7.40739	3.87322	9.30282	16.8937	10.4365	6.4838	5.15286	6.26754	7.35301	9.45751	4.14011	3.91395	7.8486	\
ENSSSCG00000048721	None	4.41902	8.43773	6.73597	6.64252	7.68164	7.00586	3.6209	4.61054	7.16846	4.80321	12.3791	14.9982	9.37929	9.23464	\
ENSSSCG00000007935	DNAAF8	10.5152	5.7989	6.15982	7.84419	4.72761	10.4371	3.82186	2.98177	9.24414	9.14734	5.34193	6.46961	4.05227	3.00473	\
ENSSSCG00000007940	ENSSSCG00000007940	4.59986	5.54958	7.86912	9.53751	5.5226	10.5703	7.20473	5.16363	4.36892	5.20349	4.54601	8.27044	4.21116	4.71767	\
ENSSSCG00000007944	CORO7	7.34633	6.07967	7.8519	15.2641	12.8182	10.6992	2.75791	6.17802	9.81105	10.3938	6.68823	3.6249	6.98081	8.57981	\
ENSSSCG00000037686	TBL3	4.9389	7.62248	4.59545	2.72618	9.81103	10.9177	3.0039	7.33951	4.04669	3.76225	7.02878	3.56025	4.56972	5.03167	\
ENSSSCG00000007732	SBDS	14.048	12.4011	13.2239	4.2175	12.2744	15.892	12.4153	24.2344	8.28809	7.39764	21.9289	16.161	16.0806	10.2298	\
ENSSSCG00000046556	None	52.8734	47.4011	68.8213	69.1443	93.1488	73.8552	29.7683	63.3778	47.6585	44.5397	59.1698	35.1403	73.0356	37.5245	\
ENSSSCG00000007743	CHCHD2	43.4424	26.6477	25.0479	67.4125	69.7263	40.5664	24.1499	46.8464	31.0863	28.1048	31.5403	22.0536	36.952	24.0202	\
ENSSSCG00000031247	KAT8	10.9819	6.37009	6.96341	8.59534	17.0036	9.25326	5.16946	15.4349	6.55522	9.40523	9.91023	5.04867	7.98822	7.49802	\
ENSSSCG00000008136	RANBP2	4.10149	13.1201	5.02824	3.44127	7.54863	8.81722	6.2962	6.02265	7.4549	3.34119	8.72235	6.21358	6.63088	12.0279	\
ENSSSCG00000035061	WBP1	10.2286	5.78818	5.77214	4.31192	10.8775	11.3797	6.77056	2.50882	7.9602	14.0906	7.99846	8.5823	5.59831	4.5482	\
ENSSSCG00000026446	ENSSSCG00000026446	20.4019	26.0339	15.2292	55.1728	37.4391	28.5765	14.5359	12.255	40.3946	14.6327	30.0923	31.4443	24.8665	29.6214	\
ENSSSCG00000042714	ENSSSCG00000042714	19.5826	34.0126	20.2941	50.5107	29.9837	30.9588	12.8966	20.3641	44.8763	20.8177	41.3187	44.516	45.4294	48.4497	\
ENSSSCG00000008459	ENSSSCG00000008459	5.03349	9.28565	3.78549	8.99039	13.4875	6.06645	3.1598	3.01138	10.3249	5.86911	8.11712	7.50954	5.66201	9.59659	\
ENSSSCG00000026465	BABAM2	11.2114	9.84446	8.37897	6.9334	11.2966	13.7318	4.49696	5.86488	11.2442	3.92315	13.3769	8.17029	6.28265	9.42986	\
ENSSSCG00000008571	HADHA	37.4908	37.0935	50.3753	14.8967	53.7578	46.2881	34.9608	41.9771	11.3529	28.8016	32.8466	15.5711	33.9189	18.9447	\
ENSSSCG00000008602	LAPTM4A	56.7183	24.7788	25.2992	9.37194	42.1521	37.2183	21.0204	20.1974	35.7179	21.1983	41.4858	18.7395	29.0595	19.5174	\
ENSSSCG00000046220	ENSSSCG00000046220	10.328	11.3008	6.616	17.6101	8.38411	9.66119	4.5595	5.52399	14.1219	7.99843	10.1679	8.6777	8.45923	9.80162	\
ENSSSCG00000028755	EIPR1	6.71566	6.45779	7.78235	9.9343	14.6095	11.0512	3.33858	6.27009	3.76245	9.45668	7.29176	7.15337	9.37716	5.12875	\
[truncated: 72 more rows]

## Sheet: Table S6
Table S6. KEGG of HKGs
Low variation
ID	Description	GeneRatio	BgRatio	pvalue	p.adjust	qvalue	geneID	Count
[truncated: 67 more rows]

## Sheet: Table S7
Table S7. GO of HKGs
[truncated: 282 more rows]

## Sheet: Table S8
Table S8. KEGG of TSGs
[truncated: 1,766 more rows]

[truncated: 4 more sheets: Table S9, Table S10, Table S11, Table S12]
